# Supplementary material for: Metabolic plasticity in synthetic lethal mutants: Viability at higher cost
Source: PLoS Comput Biol. 2018 Jan 30;14(1):e1005949. doi: 10.1371/journal.pcbi.1005949 (PMC5806928; doi:10.1371/journal.pcbi.1005949)
Supplement: S1 Table — The table reports FBA solution, PSL Clusters, control clusters, gene clusters and cluster entanglement for the organism E. coli in minimal medium. (XLSX) [file pcbi.1005949.s001.xlsx]

## Sheet: FBA_solution
Reaction	Flux Value
R_EX_tungs_LPAREN_e_RPAREN_	0
R_CTPS2	0.157698
R_NTD7pp	0
R_BALAtex	0
R_LCTStpp	0
R_SPODMpp	0
R_EX_3ump_LPAREN_e_RPAREN_	0
R_EX_enter_LPAREN_e_RPAREN_	0
R_ADCS	0.000657209
R_TDPAGTA	0
R_EX_12ppd_DASH_S_LPAREN_e_RPAREN_	0
R_NAt3pp	0
R_PGP180abcpp	0
R_GUR1PPpp	0
R_GLUtex	0
R_EX_psclys_LPAREN_e_RPAREN_	0
R_DOPAtex	0
R_PPAtex	0
R_EX_ddca_LPAREN_e_RPAREN_	0
R_SUCASPtpp	0
R_ADCL	0.000657209
R_DAGK120	0
R_SUCMALtpp	0
R_DC6PH	0
R_EX_dgsn_LPAREN_e_RPAREN_	0
R_N2Otpp	0
R_RMPA	0
R_SUCCt2_3pp	0
R_R1PK	0
R_FMNAT	0.00021907
R_NNATr	0.00223785
R_ATPS4rpp	55.8152
R_PPAt4pp	0
R_EX_metsox_DASH_S_DASH_L_LPAREN_e_RPAREN_	0
R_EX_pppn_LPAREN_e_RPAREN_	0
R_DASYN141	0
R_DASYN140	0
R_CAt6pp	-1000
R_LPLIPAL2G141	0
R_EX_ethso3_LPAREN_e_RPAREN_	0
R_EX_arbtn_DASH_fe3_LPAREN_e_RPAREN_	0
R_DURIPP	0
R_DTARTD	0
R_ATPM	3.15
R_EX_cmp_LPAREN_e_RPAREN_	0
R_SBTPD	0
R_ACACT7r	0.273155
R_FACOAE60	0
R_AACPS9	0
R_AACPS8	0
R_AACPS7	0.0764524
R_AACPS6	0
R_AACPS5	0
R_AACPS4	0.147777
R_AACPS3	0.125379
R_AACPS2	0
R_AACPS1	0
R_NTD2pp	0
R_MLTGY2pp	0
R_EX_2ddglcn_LPAREN_e_RPAREN_	0
R_MALCOAMT	0
R_EX_glu_DASH_L_LPAREN_e_RPAREN_	0
R_OCTNLL	0
R_GLYCLTDx	0
R_GLYCLTDy	0
R_GUAD	0
R_CFAS160G	0
R_HXAtex	0
R_AACTOOR	0
R_LPLIPAL1G120pp	0
R_EX_tartr_DASH_D_LPAREN_e_RPAREN_	0
R_SBTtex	0
R_EX_butso3_LPAREN_e_RPAREN_	0
R_REPHACCOAI	0
R_2AGPEAT160	0
R_2AGPEAT161	0
R_THYMtex	0
R_IDOND	0
R_PGPP141pp	0
R_2AGPG161tipp	0
R_EX_val_DASH_L_LPAREN_e_RPAREN_	0
R_THRtex	0
R_CBMD	0
R_2AGPEAT180	0
R_2AGPEAT181	0
R_HYD3pp	0
R_UDPG4E	0
R_DMPPS	0
R_PDXPP	0
R_ALLULPE	0
R_ALPATE160pp	0
R_ACPS1	0
R_HSTPT	0.0930683
R_TRDR	0.243507
R_ADSL2r	0.440092
R_ACNAMt2pp	0
R_MELIBt2pp	0
R_LPLIPAL2A160	0
R_PROt4pp	0
R_H2tex	0
R_LALDO3	0
R_HEPK1	0
R_GALt2pp	0
R_UACGALPpp	0
R_DHAtpp	0
R_LYSDC	0
R_H2Stex	0
R_DPCOAK	0.000565848
R_EX_glyc3p_LPAREN_e_RPAREN_	0
R_G3PT	0
R_MDDCP4pp	0
R_GGPTRCS	0
R_TMAOR1pp	0
R_FECRMtonex	0
R_LPLIPAL2E140	0
R_GALUi	0
R_URDGLYCD	0
R_GLCURtex	0
R_MLTP1	0
R_UAGCVT	0.0272982
R_EX_gua_LPAREN_e_RPAREN_	0
R_MANPGH	0
R_HEPT4	0
R_GGPTRCO	0
R_EX_colipap_LPAREN_e_RPAREN_	0
R_HEPT1	0
R_DHDPRy	0.36441
R_MANGLYCptspp	0
R_MTHTHFSs	0.000440104
R_MAN6Pt6_2pp	0
R_FALDtpp	0
R_FRUpts2pp	0
R_UDPKAAT	0
R_HSK	0.534628
R_ACCOAC	0.0764583
R_CBLAT	0
R_CLPNS141pp	0
R_ACCOAL	0
R_2AGPGAT140	0
R_2AGPGAT141	0
R_CYANSTpp	0
R_FEENTERR3	0
R_EX_23cump_LPAREN_e_RPAREN_	0
R_GLCRtex	0
R_INSt2pp	1000
R_GAM6Pt6_2pp	0
R_THZPSN3	0.00021907
R_BUTt2rpp	0
R_LACZ	0
R_CRNDt2rpp	0
R_GDPTPDP	0
R_LALADGLUtpp	0
R_EX_inost_LPAREN_e_RPAREN_	0
R_TUNGSabcpp	0
R_MALDt2_2pp	0
R_CPGNUtex	0
R_G3PGabcpp	0
R_EX_mal_DASH_L_LPAREN_e_RPAREN_	0
R_FE3HOXUtpp	0
R_PMANM	0
R_GSNK	0
R_EX_arab_DASH_L_LPAREN_e_RPAREN_	0
R_FEENTERabcpp	0
R_OGMEACPD	0
R_NAMNPP	0
R_CU1Opp	0
R_UAGPT3	0.0272982
R_OGMEACPS	0
R_GTHRDabc2pp	0
R_SPMDt3pp	0
R_ICHORSi	0
R_HOPNTAL	0
R_DAAD	0
R_L_DASH_LACt2rpp	0
R_CYANtex	0
R_OXDHCOAT	0
R_SCYSDS	0
R_AGPAT161	0.0738884
R_ICL	0
R_NI2uabcpp	0
R_PPNCL2	0.000565848
R_DMSOtpp	0
R_CRNDCAL2	0
R_5MTRtex	0
R_FCLT	0.00021907
R_G2PP	0
R_HG2abcpp	0
R_METOX1s	0
R_ASPO3	0
R_ASPO5	0
R_ASPO4	0
R_ASPO6	0.00223785
R_ACMANAtex	0
R_EX_nh4_LPAREN_e_RPAREN_	-10.6103
R_EX_mmet_LPAREN_e_RPAREN_	0
R_MDDCP5pp	0
R_CPH4S	0
R_ALLTNtex	0
R_DHCINDO	0
R_EX_etoh_LPAREN_e_RPAREN_	0
R_EX_fe3hox_DASH_un_LPAREN_e_RPAREN_	0
R_3HCINNMH	0
R_EX_tre_LPAREN_e_RPAREN_	0
R_ACOAD1f	-0.349608
R_EX_dump_LPAREN_e_RPAREN_	0
R_CU2tex	0.000696504
R_GLUCYS	0
R_PSCLYStex	0
R_PGM	-14.5869
R_PGL	4.08196
R_PGK	-16.2748
R_PGI	5.91804
R_URItex	0
R_THRPtex	0
R_UAPGR	0.0272982
R_CU1abcpp	0
R_GRXR	0
R_PLIPA1E180pp	0
R_ETHAt2pp	0
R_PTRCt2pp	0
R_ACNAMtex	0
R_GUAt2pp	0
R_AGPR	-0.290577
R_ARGtex	0
R_SHKK	0.374411
R_AMMQLT8	0
R_PIuabcpp	0
R_PPK2r	0
R_G6Ptex	0
R_GDMANE	0
R_EX_acgal1p_LPAREN_e_RPAREN_	0
R_3HPPPNH	0
R_LPLIPAL2ATE120	0
R_QULNS	0.00223785
R_GLCRt2rpp	0
R_PLIPA2E180pp	0
R_PLIPA2E181pp	0
R_CPGNUtpp	0
R_MEPCT	0.00234689
R_ACACCT	0
R_GLYCtpp	0
R_FACOAE140	0
R_FACOAE141	0
R_ACGAL1Ptex	0
R_SUCBZL	0
R_RNTR4c2	0.0257048
R_AGt3	0
R_PROGLYabcpp	0
R_FECRMabcpp	0
R_NADS1	0.00223785
R_G3PCabcpp	0
R_EX_fe3dhbzs_LPAREN_e_RPAREN_	0
R_MAN6Ptex	0
R_ADOCBIK	0
R_EX_cobalt2_LPAREN_e_RPAREN_	-2.45594e-05
R_EX_cys_DASH_D_LPAREN_e_RPAREN_	0
R_IMPD	0.239425
R_IMPC	-0.533161
R_CCGS	0
R_ACtex	0
R_23CGMPtex	0
R_EX_feoxam_LPAREN_e_RPAREN_	0
R_PA181abcpp	0
R_ACt4pp	0
R_A5PISO	0.0382262
R_EX_4hoxpacd_LPAREN_e_RPAREN_	0
R_PUNP7	0
R_ETOHtex	0
R_PUNP1	-0.000661139
R_O16AT	0
R_HIStex	0
R_PUNP2	0
R_EAR120y	0
R_EAR120x	0
R_GALT1	0
R_ACACT6r	0.273155
R_HG2tex	0
R_DHORDfum	0.324963
R_SADT2	0.243507
R_GAL1PPpp	0
R_ALAt4pp	0
R_AOBUTDs	0
R_ALATA_L2	0
R_DCMPtex	0
R_GLCtexi	0
R_CYStex	0
R_COBALT2tex	2.45594e-05
R_TSULabcpp	0
R_AMANK	0
R_FDMO	0
R_PNTOt4pp	0
R_RNDR4	0
R_PGP141abcpp	0
R_RNDR2	0
R_ARGt3pp	0
R_MDH	4.82501
R_PYDXNtpp	0
R_PA160abcpp	0
R_3HAD161	0
R_ACACtex	0
R_CHORS	0.374411
R_OPHHX3	0
R_LIPAabcpp	0
R_SADH	0
R_SERTRS2	0
R_CHORM	0.317693
R_EX_mobd_LPAREN_e_RPAREN_	-0.000126726
R_DGMPtex	0
R_RBFSa	0.000876279
R_PAPA140	0
R_LPLIPAL2G140	0
R_EX_ni2_LPAREN_e_RPAREN_	-0.000317307
R_GOFUCR	0
R_NTPTP1	0
R_GALURtex	0
R_ACONMT	0
R_DM_OXAM	0
R_SPODM	0
R_EAR80y	0
R_EAR80x	0
R_LIPAMPL	0
R_CYStpp	0
R_5DGLCNt2rpp	0
R_HADPCOADH3	0
R_PPNDH	0.182005
R_LYSTRS	0
R_SDPDS	0.36441
R_BTNt2ipp	0
R_FCI	0
R_PUNP3	0
R_EX_mincyc_LPAREN_e_RPAREN_	0
R_GLCt2pp	0
R_ACPPAT180	0
R_ACPPAT181	0
R_ACOTA	-0.290577
R_UAMAS	0.0272982
R_HCYSMT	0
R_CPMPS	0.0002397
R_LPLIPAL1E141pp	0
R_URAtex	0
R_ACLS	0.858857
R_TREptspp	0
R_FA160ACPHi	0
R_PA120abcpp	0
R_COBALT2t3pp	0
R_LYStex	0
R_ALAALAtex	0
R_EX_dtmp_LPAREN_e_RPAREN_	0
R_OCDCEAtexi	0
R_GLYC3Pt6pp	0
R_EAR180y	0
R_EAR180x	0
R_SULFACtex	0
R_TRSARr	-1000
R_23PDE7pp	0
R_PSD161	0.0738884
R_PSD160	0.0626893
R_EX_halipa_LPAREN_e_RPAREN_	0
R_EX_no2_LPAREN_e_RPAREN_	0
R_CUtex	0
R_THRS	0.534628
R_GLUABUTt7pp	1000
R_PLIPA2A140pp	0
R_P5CR	0.217164
R_PDH	7.96921
R_DCAtex	0
R_KARA1	-0.858857
R_KARA2	0.285409
R_THRD	0
R_CYNTAH	0
R_PItex	0.947513
R_P5CD	0
R_FLVR	0
R_SGSAD	0
R_O16AP3pp	0
R_CTBTCAL2	0
R_PG160abcpp	0
R_LPLIPAL1G181pp	0
R_TDPDRR	0
R_GTHRDabcpp	0
R_PLIPA1A120pp	0
R_FRUURt2rpp	0
R_FE3abcpp	0
R_TDPDRE	0
R_TGBPA	0
R_IGPDH	0.0930683
R_GK1	0.239425
R_TDP	0
R_LIPOS	0
R_ECOAH5	0.349608
R_ECOAH4	0.349608
R_ECOAH7	0.273155
R_ECOAH6	0.273155
R_EX_hxa_LPAREN_e_RPAREN_	0
R_GLYCLTt2rpp	-1000
R_ECOAH3	0.349608
R_ECOAH2	0.349608
R_PE181abcpp	0
R_ECOAH8	0
R_UREAtpp	0
R_EX_gam6p_LPAREN_e_RPAREN_	0
R_PLIPA1A161pp	0
R_ALLTNt2rpp	0
R_DAPabcpp	0
R_CLPNS181pp	0
R_ACMUMtex	0
R_RMNtex	0
R_EX_h2o_LPAREN_e_RPAREN_	45.6193
R_H2SO	0
R_EX_cgly_LPAREN_e_RPAREN_	0
R_12DGR120tipp	0
R_DASYN161	0.0738884
R_DASYN160	0.0626893
R_PLIPA1E181pp	0
R_PSCVT	0.374411
R_DHFS	0.000657209
R_DHFR	0.026362
R_GLYBtex	0
R_IPDPS	0.00234689
R_HYD2pp	0
R_MALTHXabcpp	0
R_MPTSS	0.000479399
R_EX_LalaDglu_LPAREN_e_RPAREN_	0
R_EAR121y	0
R_MANGLYCtex	0
R_CLt3_2pp	0.00255663
R_AMPTASECG	0
R_DM_AMOB	0
R_FUSAtex	0
R_LPLIPAL1A161pp	0
R_METTRS	0
R_LPADSS	0.0191131
R_ALLPI	0
R_DMStex	0
R_CYSabcpp	0
R_ADNUC	0
R_SKMt2pp	0
R_PFK	0
R_PFL	0
R_EX_pydxn_LPAREN_e_RPAREN_	0
R_EX_so4_LPAREN_e_RPAREN_	-0.247769
R_CMtex	0
R_CPGNR1	0
R_CPGNR3	0
R_CPGNR2	0
R_EX_glcr_LPAREN_e_RPAREN_	0
R_NADPHQR3	0
R_NADPHQR2	0
R_HEXt2rpp	0
R_NADPHQR4	0
R_UAG2E	0
R_5DGLCNR	0
R_MPTAT	0.0002397
R_2AGPA141tipp	0
R_FA161ACPHi	0
R_TMAOtex	0
R_DRPA	0
R_EX_udpgal_LPAREN_e_RPAREN_	0
R_PACCOAL	0
R_CGLYabcpp	0
R_MANptspp	0
R_PACCOAE	0
R_PLIPA2E140pp	0
R_CLPNS140pp	0
R_EX_so2_LPAREN_e_RPAREN_	0
R_UDPGALM	0
R_EX_ca2_LPAREN_e_RPAREN_	-0.00511326
R_BWCOS	0
R_MTHFD	0.971281
R_MTHFC	0.971281
R_NADH10	0
R_NTD9pp	0
R_KDOCT2	0.0382262
R_FORt2pp	0
R_QMO2	0
R_QMO3	0
R_PGPP120	0
R_LPLIPAL1G160pp	0
R_GALCTLO	0
R_TREtex	0
R_PRAMPC	0.0930683
R_EX_feenter_LPAREN_e_RPAREN_	0
R_OPHBDC	0.00021907
R_FLVRx	0
R_PLIPA1E120pp	0
R_ACMUMptspp	0
R_PMPK	0.00021907
R_LIPOtex	0
R_RBFK	0.00021907
R_GLNS	1.77866
R_LPLIPAL1A120pp	0
R_GLYCDx	0
R_PLIPA2G140pp	0
R_FRUtex	0
R_FUMt2_3pp	0
R_EX_doxrbcn_LPAREN_e_RPAREN_	0
R_ME1	0
R_ME2	0
R_LPLIPAL2E181	0
R_LPLIPAL2E180	0
R_PGPP180	0
R_EX_sucr_LPAREN_e_RPAREN_	0
R_EX_lyx_DASH_L_LPAREN_e_RPAREN_	0
R_EAR181x	0
R_EAR181y	0
R_GHMT2r	1.09578
R_Ktex	0.19175
R_URACPAH	0
R_METSOXR2	0
R_LPLIPAL2ATG180	0
R_LPLIPAL2ATG181	0
R_GLCtex	10
R_TKT1	1.1668
R_TKT2	0.792171
R_DHAD1	0.858857
R_HYD1pp	0
R_DHAD2	0.285409
R_LPLIPAL1A160pp	0
R_DCYTtex	0
R_SUCCtex	0
R_EX_cm_LPAREN_e_RPAREN_	0
R_MALTHXtexi	0
R_ASPt2rpp	-1000
R_EX_udpg_LPAREN_e_RPAREN_	0
R_LPLIPAL1E181pp	0
R_TYROXDApp	0
R_MALDDH	0
R_GLCptspp	10
R_EX_3hpppn_LPAREN_e_RPAREN_	0
R_G3PEabcpp	0
R_3AMPtex	0
R_MDDCP2pp	0
R_ADNtex	0
R_DHPPD	0
R_PTRCTA	0
R_SULFACabcpp	0
R_EX_ile_DASH_L_LPAREN_e_RPAREN_	0
R_FE3Ri	0
R_ASNS2	0.236802
R_ASNS1	0
R_EX_acmana_LPAREN_e_RPAREN_	0
R_MALTATr	0
R_CRNBTCT	0
R_PAPA180	0
R_TDSR1	0
R_GGGABAH	0
R_TDSR2	0
R_URAt2rpp	-1000
R_23CCMPtex	0
R_TPRDCOAS	0
R_PFK_2	0
R_PFK_3	7.78419
R_U23GAAT	0.0382262
R_PAPA161	0
R_PAPA160	0
R_FBP	0
R_TAURabcpp	0
R_DCTPD	0
R_ACKr	0.57231
R_K2L4Aabctex	0.0191131
R_FBA	0
R_DHORD2	0
R_EX_leu_DASH_L_LPAREN_e_RPAREN_	0
R_FMNRx	0
R_ADNCYC	0
R_PLIPA1E141pp	0
R_ACOAD3f	-0.349608
R_GPDDA4pp	0
R_23DAPPAtex	0
R_RPE	1.95897
R_CITt7pp	0
R_SUCCt2_2pp	0
R_LALGP	0
R_INDOLEt2rpp	0
R_3OAR100	0
R_GALCTND	0
R_FEOXAMUtex	0
R_PROt2rpp	0
R_DCYTt2pp	0
R_PA140abcpp	0
R_PE161abcpp	0.0206888
R_SELtpp	0
R_CFAS180G	0
R_DXYLK	0
R_CRNt8pp	0
R_EX_fecrm_LPAREN_e_RPAREN_	0
R_EX_indole_LPAREN_e_RPAREN_	0
R_EX_his_DASH_L_LPAREN_e_RPAREN_	0
R_CYTBD2pp	0
R_FDH4pp	0
R_GLDBRAN2	0
R_APH140	0
R_EX_asp_DASH_L_LPAREN_e_RPAREN_	0
R_EX_taur_LPAREN_e_RPAREN_	0
R_FRD3	0
R_FRD2	0
R_CRNDtex	0
R_PLIPA1G181pp	0
R_TMAOR2pp	0
R_EX_fe3_LPAREN_e_RPAREN_	0
R_EX_glyc_DASH_R_LPAREN_e_RPAREN_	0
R_FACOAE160	0.125379
R_FACOAE161	0.147777
R_UM4PL	0
R_X5PL3E	0
R_GLNtex	0
R_FACOAL160t2pp	0
R_GLUNpp	0
R_FUCtex	0
R_EX_pheme_LPAREN_e_RPAREN_	0
R_NADH16pp	31.0217
R_PE180abcpp	0
R_ADA	0
R_ADD	0
R_EX_rmn_LPAREN_e_RPAREN_	0
R_PAPA181	0
R_RBP4E	0
R_CYTDt2rpp	-1000
R_MALTTRabcpp	0
R_CTBTt2rpp	0
R_AMPtex	0
R_SELNPS	0
R_EX_anhgm_LPAREN_e_RPAREN_	0
R_XYLI1	0
R_XYLI2	0
R_PPM	-0.000661139
R_PYNP2r	0
R_MMCD	0
R_EX_ins_LPAREN_e_RPAREN_	0
R_DXPRIi	0.00234689
R_EX_eca4colipa_LPAREN_e_RPAREN_	0
R_HPYRI	-1000
R_PHETRS	0
R_FACOAL141t2pp	0
R_LEUt2rpp	0
R_PLIPA1E140pp	0
R_CPPPGO2	0
R_EX_galctn_DASH_D_LPAREN_e_RPAREN_	0
R_FE3HOXabcpp	0
R_EX_succ_LPAREN_e_RPAREN_	0
R_EX_all_DASH_D_LPAREN_e_RPAREN_	0
R_3NTD2pp	0
R_EX_3amp_LPAREN_e_RPAREN_	0
R_PRPPS	0.916422
R_DSBCGT	0
R_MG2t3_2pp	0.00852211
R_EX_tmao_LPAREN_e_RPAREN_	0
R_LPLIPAL1E140pp	0
R_EX_fusa_LPAREN_e_RPAREN_	0
R_PYDXNK	0
R_FBA3	7.78419
R_ECAtpp	0
R_H2tpp	0
R_DHAtex	0
R_EX_ala_DASH_B_LPAREN_e_RPAREN_	0
R_GLYt4pp	0
R_UACMAMO	0
R_DHNCOAT	0
R_LPLIPAL2E141	0
R_DHNCOAS	0
R_DHPS2	0.000657209
R_ASPt2pp	1000
R_COLIPAPabctex	0
R_PLIPA1G140pp	0
R_PPALtpp	0
R_PLIPA1G160pp	0
R_G1Ptex	0
R_AGM4PCPpp	0
R_EX_isetac_LPAREN_e_RPAREN_	0
R_EX_cd2_LPAREN_e_RPAREN_	0
R_EX_tma_LPAREN_e_RPAREN_	0
R_EAR100y	0
R_EAR100x	0
R_O16GALFT	0
R_PLIPA1G180pp	0
R_FE3HOXexs	0
R_NOtex	0
R_PLIPA2A141pp	0
R_FE2tpp	0.0157779
R_OMPHHX	0
R_PAPA141pp	0
R_WCOS	0
R_SHK3Dr	0.374411
R_LPLIPAL1G180pp	0
R_CRNCAL2	0
R_ZN2abcpp	0
R_O16AP2pp	0
R_EX_3cmp_LPAREN_e_RPAREN_	0
R_FE3HOXtonex	0
R_ACOAD2f	-0.349608
R_OROTt2_2pp	0
R_LIPOt2pp	0
R_NADH17pp	0
R_LPLIPAL2A181	0
R_LPLIPAL2A180	0
R_GTHRDHpp	0
R_3HAD100	0
R_EX_meoh_LPAREN_e_RPAREN_	0
R_ARBtex	0
R_SKMtex	0
R_NTP11	0
R_GAL1Ptex	0
R_ACODA	0.290577
R_NTP12	0
R_EX_14glucan_LPAREN_e_RPAREN_	0
R_FA140ACPHi	0
R_EX_dgmp_LPAREN_e_RPAREN_	0
R_EX_frulys_LPAREN_e_RPAREN_	0
R_TRE6PS	0
R_ADNt2rpp	-1000
R_HEPT3	0
R_FEENTERexs	0
R_PDE4	0
R_HEPT2	0
R_NOVBCNtex	0
R_CLPNS180pp	0
R_QUIN2tex	0
R_FFSD	0
R_MLTGY4pp	0
R_CTECOAI8	0
R_CTECOAI7	-0.147777
R_2AGPE141tipp	0
R_SFGTHi	0
R_EX_ppt_LPAREN_e_RPAREN_	0
R_ASP1DC	0.000565848
R_MLTP2	0
R_MOGDS	0
R_DHORD5	0
R_ASNNpp	0
R_GLUTRS	0.00350511
R_GLUTRR	0.00350511
R_AKGtex	0
R_2AGPA140tipp	0
R_COLIPAabcpp	0
R_HISabcpp	0
R_RNDR1b	0
R_UDPGLCURtex	0
R_USHD	0.0191131
R_UDPGALPpp	0
R_PGP160abcpp	0
R_NTD10pp	0
R_NAt3_2pp	0
R_EX_glyc2p_LPAREN_e_RPAREN_	0
R_ARBTNtonex	0
R_FRUK	0
R_PNTK	0.000565848
R_FCLPA	0
R_EX_glyald_LPAREN_e_RPAREN_	0
R_EX_dad_DASH_2_LPAREN_e_RPAREN_	0
R_EX_34dhpac_LPAREN_e_RPAREN_	0
R_PSSA120	0
R_TRE6PH	0
R_CLPNH180pp	0
R_3GMPtex	0
R_SUCRtex	0
R_G1PPpp	0
R_2DGULRx	0
R_2DGULRy	0
R_ABUTtex	0
R_PROTRS	0
R_FEOXAMR1	0
R_FEOXAMR3	0
R_FEOXAMR2	0
R_FE3DCITtonex	0
R_GLYt2pp	1000
R_FESR	0.00767039
R_PAPA140pp	0
R_GALURt2rpp	0
R_EX_23cgmp_LPAREN_e_RPAREN_	0
R_PLIPA2E141pp	0
R_ASPTA	-2.87602
R_EX_udpglcur_LPAREN_e_RPAREN_	0
R_ACACT3r	0.349608
R_2AGPE160tipp	0
R_FACOAE80	0
R_3OAR40	0
R_ASCBptspp	0
R_M1PD	0
R_LA4NTpp	0
R_SARCOX	0
R_LEUTAi	0.44259
R_NTD1pp	0
R_RIBtex	0
R_GLYCLTt4pp	1000
R_SULRi	0.243507
R_UMPtex	0
R_S4FE4ST	0
R_CRNt2rpp	0
R_G6PDA	0
R_EX_galt_LPAREN_e_RPAREN_	0
R_S4FE4SR	0
R_ORNabcpp	0
R_EX_dha_LPAREN_e_RPAREN_	0
R_MLDCP1Bpp	0
R_METDabcpp	0
R_NTD8pp	0
R_NMNAT	0
R_CRNtex	0
R_GLCP2	0
R_PTAr	-0.57231
R_OCBT	0.290577
R_CYTDK2	0
R_ADOCBLS	0
R_IPDDI	0.0002731
R_DURIt2pp	0
R_GMPR	0
R_EX_gthox_LPAREN_e_RPAREN_	0
R_XTSNH	0
R_EX_ade_LPAREN_e_RPAREN_	0
R_XYLabcpp	0
R_4PEPTtex	0
R_EX_mn2_LPAREN_e_RPAREN_	-0.000678821
R_PGPP140	0
R_HSST	0.151202
R_DSBDR	0
R_ENTCS	0
R_NH4tpp	10.6103
R_CPGNexs	0
R_METtex	0
R_PLIPA1A181pp	0
R_NADN	0
R_EDTXS4	0
R_EDTXS3	0
R_EDTXS2	0
R_EDTXS1	0
R_NADK	0.000439122
R_PLIPA2G180pp	0
R_FALDH2	0
R_FE2t2pp	0
R_EX_lipa_cold_LPAREN_e_RPAREN_	0
R_EX_dca_LPAREN_e_RPAREN_	0
R_ARGSS	0.290577
R_BPNT	0.243507
R_ILETRS	0
R_PHETA1	-0.182005
R_NTD12	0
R_EX_gthrd_LPAREN_e_RPAREN_	0
R_HETZK	0
R_MDDEP1pp	0
R_DOGULNR	0
R_2AGPE120tipp	0
R_DDGALK	0
R_LPLIPAL1A181pp	0
R_2AGPGAT180	0
R_CLPNH140pp	0
R_EX_glcur1p_LPAREN_e_RPAREN_	0
R_EX_slnt_LPAREN_e_RPAREN_	0
R_2AGPE140tipp	0
R_EX_for_LPAREN_e_RPAREN_	0
R_ACGAM1PPpp	0
R_THMDtex	0
R_NO3t7pp	0
R_F6PP	0
R_DHPTDCs2	0.000440104
R_F6PA	0
R_NH4tex	10.6103
R_AOXSr2	0
R_ThDPAT	0
R_3OAS181	0
R_3OAS180	0
R_GPDDA5pp	0
R_ACALDtex	0
R_GMPS2	0.239425
R_ACOATA	0
R_MMETtex	0
R_FACOAL100t2pp	0
R_HXAND	0
R_G3PSabcpp	0
R_AGPAT181	0
R_AGPAT180	0
R_ECAP3pp	0
R_GUACYC	0
R_4HOXPACDtex	0
R_INSt2rpp	-1000
R_EX_g6p_LPAREN_e_RPAREN_	0
R_DURIK1	0
R_PRMICI	0.0930683
R_UDPGD	0
R_TTRCYCtpp	0
R_EX_h_LPAREN_e_RPAREN_	9.0262
R_APPLDHr	0
R_NTPP1	0
R_ASPTRS	0
R_AGPAT160	0.0626893
R_MAN6PI	0
R_GMHEPPA	0
R_AM3PA	0
R_GALBDtex	0
R_EX_ppal_LPAREN_e_RPAREN_	0
R_APRAUR	0.000438139
R_GALCTNLtex	0
R_EX_minohp_LPAREN_e_RPAREN_	0
R_ASCBtex	0
R_GART	0
R_ASAD	-1.05024
R_ASPtex	0
R_PROtex	0
R_THIORDXi	0
R_4PCP	0
R_DHORTS	-0.324963
R_PAPA141	0
R_3HAD80	0
R_ACGAL1PPpp	0
R_EX_uri_LPAREN_e_RPAREN_	0
R_HEX1	0
R_HEX7	0
R_HEX4	0
R_SERt2rpp	0
R_FDH5pp	0
R_PLIPA2G181pp	0
R_G3PD6	0
R_GP4GH	0
R_LALALGLUtex	0
R_EX_gal1p_LPAREN_e_RPAREN_	0
R_MALTTTRtexi	0
R_SUCCt3pp	0
R_ACGAM1Ptex	0
R_GLCUR1Ptex	0
R_EGMEACPR	0
R_CDPMEK	0.00234689
R_URIt2rpp	-1000
R_LPLIPAL1A180pp	0
R_PYAM5PO	0
R_PG180abcpp	0
R_CLPNH141pp	0
R_3OAR120	0
R_3OAR121	0
R_BMOCOS	0.00011985
R_TMDK1	0
R_MN2tpp	0.000678821
R_GAPD	16.2748
R_NADH9	0
R_ARBabcpp	0
R_CFAS180E	0
R_AGM4Pt2pp	0
R_EX_cytd_LPAREN_e_RPAREN_	0
R_CBMKr	0.61554
R_LPLIPAL2ATE160	0
R_LPLIPAL2ATE161	0
R_PYK	0.865395
R_GLYOX	0
R_ACGK	0.290577
R_PGAMT	-0.0928227
R_MEOHtex	0
R_ACGS	0.290577
R_3OAS80	0
R_EX_hom_DASH_L_LPAREN_e_RPAREN_	0
R_MALDtex	0
R_FECRMexs	0
R_PGSA120	0
R_ADOCBLtonex	0
R_PTRCtex	0
R_FORtppi	0
R_ARBTNR3	0
R_ARBTNR2	0
R_ARBTNR1	0
R_EX_crn_DASH_D_LPAREN_e_RPAREN_	0
R_HCINNMt2rpp	0
R_URIC	0
R_ADNt2pp	1000
R_MACPD	0
R_EX_gln_DASH_L_LPAREN_e_RPAREN_	0
R_FACOAE100	0
R_URIH	0
R_TUNGStex	0
R_DSBGGT	0
R_ASNTRS	0
R_DTMPK	0.0257048
R_DOXRBCNtex	0
R_APH181	0
R_APH180	0
R_MNtex	0.000678821
R_EX_adn_LPAREN_e_RPAREN_	0
R_ETHAtex	0
R_SERt4pp	0
R_AGM4PCP	0
R_TRE6PP	0
R_PAPA181pp	0
R_O2tpp	17.5789
R_EX_hg2_LPAREN_e_RPAREN_	0
R_SLNTtex	0
R_EX_arbt_LPAREN_e_RPAREN_	0
R_12DGR181tipp	0
R_DHQS	0.374411
R_GLCS1	0
R_EX_acac_LPAREN_e_RPAREN_	0
R_GLCDpp	0
R_LCTSt3ipp	0
R_LYXI	0
R_PGPP120pp	0
R_MLDCP2App	0
R_LEUtex	0
R_GHBDHx	0
R_GLYC2Pabcpp	0
R_EX_dimp_LPAREN_e_RPAREN_	0
R_PAPPT3	0.0272982
R_XYLK2	0
R_EX_fru_LPAREN_e_RPAREN_	0
R_RNTR1c2	0.0257048
R_CYTK1	0.177717
R_ACACT2r	0.349608
R_CYTK2	0
R_FMNRx2	0
R_MPTS	0.0002397
R_CMPN	0
R_GLYCTO4	0
R_EX_maltpt_LPAREN_e_RPAREN_	0
R_OGMEACPR	0
R_LIPAHT2ex	0
R_23PDE9pp	0
R_G3PD7	0
R_G3PD5	0
R_G3PD2	-0.136578
R_ACANTHAT	0
R_TRPAS2	-0.0558412
R_MMETt2pp	0
R_CU2abcpp	0
R_EX_glcur_LPAREN_e_RPAREN_	0
R_FE3DCITabcpp	0
R_FRUURtex	0
R_EX_pser_DASH_L_LPAREN_e_RPAREN_	0
R_CYANST	0
R_DBTS	0
R_CHLtex	0
R_THYMt3pp	0
R_EPMEACPR	0
R_KAS14	0
R_DAPDC	0.337112
R_PHEtex	0
R_VALabcpp	0
R_PPPNt2rpp	0
R_CYSDDS	0
R_PE141abcpp	0
R_RIBabcpp	0
R_EX_ttrcyc_LPAREN_e_RPAREN_	0
R_ARBTNtpp	0
R_CRNCBCT	0
R_I4FE4SR	0.000255418
R_EX_pnto_DASH_R_LPAREN_e_RPAREN_	0
R_XTSNt2rpp	0
R_GGGABADr	0
R_4PEPTabcpp	0
R_PLIPA2A180pp	0
R_FE3HOXUtex	0
R_GLYCLTtex	0
R_EX_gly_LPAREN_e_RPAREN_	0
R_PMDPHT	0.000438139
R_INDOLEtex	0
R_L_DASH_LACD2	0
R_MOCDS	0
R_GLUt2rpp	-1000
R_EX_xyl_DASH_D_LPAREN_e_RPAREN_	0
R_EX_nmn_LPAREN_e_RPAREN_	0
R_APG3PAT120	0
R_EX_tyrp_LPAREN_e_RPAREN_	0
R_TDPGDH	0
R_I4FE4ST	0.000255418
R_LEUabcpp	0
R_FTHFD	0
R_IDONtex	0
R_DKGLCNR2y	0
R_DKGLCNR2x	0
R_3HAD121	0
R_3HAD120	0
R_LPLIPAL2A161	0
R_EX_pydx_LPAREN_e_RPAREN_	0
R_METS	0.151642
R_FEOXAMexs	0
R_HPPK2	0.000657209
R_PGLYCP	0
R_EX_26dap_DASH_M_LPAREN_e_RPAREN_	0
R_ICDHyr	4.85779
R_PG141abcpp	0
R_PROabcpp	0
R_LIPOCT	0
R_DTMPtex	0
R_D_DASH_LACt2pp	0
R_PDX5PS	0.00021907
R_FECRMR1	0
R_FECRMR3	0
R_FECRMR2	0
R_PETNT161pp	0
R_FE3HOXR2	0
R_FE3HOXR3	0
R_FE3HOXR1	0
R_EX_ptrc_LPAREN_e_RPAREN_	0
R_MG2tpp	0
R_12PPDStex	0
R_DDPA	0.374411
R_LPLIPAL2E160	0
R_DHPTPE	0
R_DKGLCNR1	0
R_CLPNH181pp	0
R_ARGSL	0.290577
R_PA141abcpp	0
R_OMBZLM	0
R_MCTP1Bpp	0
R_TAGURr	0
R_THRt4pp	0
R_3AMACHYD	0
R_CYTD	0
R_MDH2	0
R_MDH3	0
R_XPPT	0
R_CRNabcpp	0
R_PGCD	1.68786
R_GALCTtex	0
R_EX_acgam_LPAREN_e_RPAREN_	0
R_MECDPS	0.00234689
R_TARTt2_3pp	0
R_RNDR3b	0
R_ILEabcpp	0
R_EX_gtp_LPAREN_e_RPAREN_	0
R_AP4AH	0
R_PGMT	0
R_EX_xan_LPAREN_e_RPAREN_	0
R_DHPTDNR	0
R_AP4AS	0
R_12PPDRtex	0
R_DASYN180	0
R_DPR	0.000565848
R_RHAT1	0
R_BUTSO3abcpp	0
R_SO3tex	0
R_CRNt7pp	0
R_MALTptspp	0
R_MLDCP1App	0
R_PSSA140	0
R_PSSA141	0
R_EX_cyan_LPAREN_e_RPAREN_	0
R_PLIPA2A181pp	0
R_DUMPtex	0
R_UAMAGS	0.0272982
R_TYMtex	0
R_DHBS	0
R_ALTRH	0
R_ARBTtex	0
R_DASYN120	0
R_EX_melib_LPAREN_e_RPAREN_	0
R_GLCNt2rpp	0
R_GALabcpp	0
R_IPPMIa	-0.44259
R_IPPMIb	-0.44259
R_LPLIPAL2G120	0
R_UAGAAT	0.0382262
R_DHBD	0
R_ARBt3ipp	0
R_QUINDH	0
R_ASO3t8pp	0
R_FA120ACPHi	0
R_MOCOS	0.00011985
R_LPLIPAL1A141pp	0
R_NTD6	0
R_LIPATPT	0
R_DAGK180	0
R_DAGK181	0
R_HACD8	0
R_ALLTAMH	0
R_PLIPA1A180pp	0
R_HACD1	0.349608
R_HACD2	0.349608
R_HACD3	0.349608
R_HACD4	0.349608
R_HACD5	0.349608
R_3OAR80	0
R_GLYOX3	0
R_NTD12pp	0
R_ADK1	1000
R_ADK3	-997.421
R_ADK4	0
R_ATPPRT	0.0930683
R_ARBTptspp	0
R_TARTRtex	0
R_ACGALtex	0
R_HYPOE	0
R_PPTtex	0
R_ASPabcpp	0
R_MN6PP	0
R_CYNTtex	0
R_EX_malt_LPAREN_e_RPAREN_	0
R_NI2tpp	0.000317307
R_EX_mnl_LPAREN_e_RPAREN_	0
R_MDDEP2pp	0
R_ACS	0
R_PLIPA2G141pp	0
R_FUMt2_2pp	0
R_EX_tcynt_LPAREN_e_RPAREN_	0
R_EX_LalaLglu_LPAREN_e_RPAREN_	0
R_DDPGALA	0
R_LIPAHTex	0
R_ALATA_L	999.013
R_3PEPTtex	0
R_PGPP160	0
R_PGPP161	0
R_Kt2pp	0.19175
R_CYTDH	0
R_DALAt2pp	0.0136491
R_ISETACtex	0
R_FACOAL60t2pp	0
R_G3PCtex	0
R_CYSTRS	0
R_GLUSy	0
R_NTD3pp	0
R_GALCTt2rpp	0
R_PGPP181	0
R_DHNAOT4	0
R_GALKr	0
R_FORtex	0
R_HISTD	0.0930683
R_MICITDr	0
R_GLCRD	0
R_OPHHX	0.00021907
R_FECRMUtex	0
R_GLYCAtex	0
R_EX_g3pi_LPAREN_e_RPAREN_	0
R_EX_damp_LPAREN_e_RPAREN_	0
R_PSP_Lpp	0
R_MDDCP3pp	0
R_MCOATA	0.0764563
R_POAACR	0
R_INOSTt4pp	0
R_AMALT1	0
R_AMALT2	0
R_AMALT3	0
R_AMALT4	0
R_SERtex	0
R_PG140abcpp	0
R_PGP120abcpp	0
R_PMEACPE	0
R_HEMEOS	0
R_GALCTNtex	0
R_HPYRRx	1000
R_HPYRRy	0
R_GUI2	0
R_CBIAT	0
R_UGLT	0
R_SPMDabcpp	0
R_H2Otpp	-45.6193
R_XTSNtex	0
R_PPM2	0
R_NMNN	0
R_G1PACT	0.0928227
R_GBBTNtex	0
R_PHEMEtiex	0
R_URAt2pp	1000
R_XAND	0
R_CLIPAabctex	0
R_LPLIPAL2ATG140	0
R_LPLIPAL2ATG141	0
R_PGSA180	0
R_PGSA181	0
R_EX_idon_DASH_L_LPAREN_e_RPAREN_	0
R_HCYSMT2	0
R_SHSL1	0.151202
R_CLPNH161pp	0
R_AGPAT141	0
R_AGPAT140	0
R_CYNTt2pp	0
R_EX_asn_DASH_L_LPAREN_e_RPAREN_	0
R_AGMHE	0
R_EX_mso3_LPAREN_e_RPAREN_	0
R_MCPST	0
R_EX_dcmp_LPAREN_e_RPAREN_	0
R_3HPPtpp	0
R_SUCOAS	-3.28593
R_SPMDAT1	0
R_MDDEP3pp	0
R_SPMDAT2	0
R_RNDR2b	0
R_PPCK	0
R_AHCYSNS	0.000440104
R_EX_glyb_LPAREN_e_RPAREN_	0
R_THD2pp	0
R_METSOX1abcpp	0
R_UACGAMPpp	0
R_UAAGDS	0.0272982
5	0.982375
R_TDPADGAT	0
R_GLUN	0
R_GLCTR3	0
R_GLCTR2	0
R_GLCTR1	0
R_CSND	0
R_EX_dms_LPAREN_e_RPAREN_	0
R_EX_acgal_LPAREN_e_RPAREN_	0
R_DM_5DRIB	0.000221034
R_UDPGALtex	0
R_TSULtex	0
R_MG2tex	0.00852211
R_T2DECAI	0
R_NTD4pp	0
R_ALAGLUE	0
R_FACOAL181t2pp	0
R_ASPT	0
R_3OAS141	0
R_3OAS140	0.0764524
R_EX_akg_LPAREN_e_RPAREN_	0
R_EX_thrp_LPAREN_e_RPAREN_	0
R_RMI	0
R_NO3R2pp	0
R_DCYTD	0
R_ASPK	1.05024
R_XYLtex	0
R_MTRPOX	0
R_EX_lipa_LPAREN_e_RPAREN_	0
R_ACNML	0
R_NTRIR3pp	0
R_TMK	0
R_OCTAtex	0
R_NACODA	0
R_TDSK	0.0191131
R_Ec_biomass_iJO1366_WT_53p95M	0
R_CFAS160E	0
R_3OAR140	0.0764524
R_3OAR141	0
R_DDGLCNtex	0
R_GLUt4pp	0
R_DINStex	0
R_XANtpp	0
R_DADNt2pp	0
R_GLYCL	0.0536298
R_GLYCK	0
R_DM_4CRSOL	0.00021907
R_GLYtex	0
R_NTP3pp	0
R_DAPAL	0
R_LPLIPAL2ATE140	0
R_LPLIPAL2ATE141	0
R_UHGADA	0.0382262
R_MALTTRtexi	0
R_NMNtex	0
R_DHQTi	0.374411
R_DNTPPA	0.000657209
R_PG181abcpp	0
R_COLIPAabctex	0
R_EX_g3pc_LPAREN_e_RPAREN_	0
R_FE2abcpp	0
R_3HAD40	0
R_EX_cpgn_DASH_un_LPAREN_e_RPAREN_	0
R_SERTRS	0
R_COBALT2abcpp	0
R_MECDPDH5	0.00234689
R_FE2tex	0.0157779
R_EDD	0
R_FCLK	0
R_EDA	0
R_PTRCORNt7pp	0
R_PLIPA2G160pp	0
R_FACOAE120	0.0764524
R_SULabcpp	0
R_EX_ag_LPAREN_e_RPAREN_	0
R_PSD120	0
R_LIPACabcpp	0
R_PPGPPDP	0
R_D_DASH_LACtex	0
R_EX_o16a4colipa_LPAREN_e_RPAREN_	0
R_DGK1	0
R_CHRPL	0.00021907
R_MG2uabcpp	0
R_LALDO2x	0
R_EX_tym_LPAREN_e_RPAREN_	0
R_ACGAMK	0
R_GSNt2pp	0
R_EAR160y	0
R_EAR160x	0
R_ACMAMUT	0
R_EX_ser_DASH_L_LPAREN_e_RPAREN_	0
R_ACGAMT	0
R_ARBt2rpp	0
R_PRFGS	0.440311
R_IPMD	0.44259
R_CLPNS120pp	0
R_PLIPA2E120pp	0
R_ILEtex	0
R_PPND	0.135689
R_ALLtex	0
R_GUAPRT	0
R_TAUDO	0
R_GDPDPK	0
R_Htex	-9.0262
R_GLUDC	0
R_PE120abcpp	0
R_GLUDy	-8.4009
R_EX_23camp_LPAREN_e_RPAREN_	0
R_SBTptspp	0
R_PLIPA1A141pp	0
R_OHPHM	0
R_2AGPA180tipp	0
R_GMHEPK	0
R_APCS	0
R_MELIBt3ipp	0
R_FALDtex	0
R_NTRIR2x	0
R_PYRtex	0
R_PANTS	0.000565848
R_UM4PCP	0
R_ACHBS	0.285409
R_FE3DHBZSabcpp	0
R_RNTR2c2	0.0265408
R_CRNCAR	0
R_RFAMPtpp	0
R_CITt3pp	0
R_G5SD	0.217164
R_PYDXtex	0
R_ANS	0.0558412
R_EX_o2s_LPAREN_e_RPAREN_	0
R_APH141	0
R_EX_acser_LPAREN_e_RPAREN_	0
R_3NTD4pp	0
R_SO4tex	0.247769
R_PTRCabcpp	0
R_GLU5K	0.217164
R_CBL1tonex	0
R_GSNtex	0
R_FEENTERtex	0
R_APG3PAT140	0
R_APG3PAT141	0
R_EX_fuc_DASH_L_LPAREN_e_RPAREN_	0
R_GLCP	0
R_ICHORT	0
R_PPKr	-3.44181
R_EX_skm_LPAREN_e_RPAREN_	0
R_ICHORS	0
R_PROGLYtex	0
R_MCITL2	0
R_PRASCSi	0.440092
R_FE3DHBZStonex	0
R_IDOND2	0
R_ORNDC	0
R_MOAT	0.0191131
R_MSO3tex	0
R_GF6PTA	0.0928227
R_SUCptspp	0
R_GLYC3Pabcpp	0
R_TYRtex	0
R_PERD	0.00021907
R_MALTabcpp	0
R_TPI	7.64538
R_DHNPA2r	0.000657209
R_EX_orot_LPAREN_e_RPAREN_	0
R_LPLIPAL2A141	0
R_LPLIPAL2A140	0
R_DMSOtex	0
R_EX_g3ps_LPAREN_e_RPAREN_	0
R_EAR60y	0
R_EAR60x	0
R_NAt3_1p5pp	0
R_HISTP	0.0930683
R_2AGPE161tipp	0
R_EX_sel_LPAREN_e_RPAREN_	0
R_2AGPE180tipp	0
R_EX_gal_LPAREN_e_RPAREN_	0
R_S2FE2ST	0
R_TYRTA	-0.135689
R_DM_MTHTHF	0.000440104
R_S2FE2SS	0
R_S2FE2SR	0
R_EX_cynt_LPAREN_e_RPAREN_	0
R_XYLt2pp	0
R_AMAOTr	0
R_GMHEPAT	0
R_TRPtex	0
R_VALtex	0
R_UGLCURPpp	0
R_LCARR	0
R_LCARS	0
R_HPPPNt2rpp	0
R_PYDXK	0
R_G3PAT120	0
R_FRULYSE	0
R_MPTG	0.0136491
R_FRULYSK	0
R_CLPNS161pp	0
R_CHLabcpp	0
R_GLYCTO2	0.000657209
R_GLYCTO3	0
R_EX_LalaDgluMdapDala_LPAREN_e_RPAREN_	0
R_3CMPtex	0
R_EX_but_LPAREN_e_RPAREN_	0
R_MLTGY1pp	0
R_CINNDO	0
R_RNDR1	0
R_DM_AACALD	0
R_GLCabcpp	0
R_METabcpp	0
R_OMPHHX3	0
R_MINCYCtex	0
R_DSBAO1	0
R_DSBAO2	0
R_EX_tartr_DASH_L_LPAREN_e_RPAREN_	0
R_UDCPPtppi	0
R_SUCBZS	0
R_EX_3hcinnm_LPAREN_e_RPAREN_	0
R_FEOXAMUtpp	0
R_LALALGLUtpp	0
R_ACOAD8f	0
R_EX_tsul_LPAREN_e_RPAREN_	0
R_THFAT	0
R_CYSSADS	0
R_5DOAN	0.000221034
R_EX_arbtn_LPAREN_e_RPAREN_	0
R_LALADGLUtex	0
R_PSSA160	0.0626893
R_PSSA161	0.0738884
R_OMMBLHX	0
R_DMQMT	0
R_UDCPDPpp	0
R_G3PStex	0
R_42A12BOOXpp	0
R_ACt2rpp	0
R_AGM4PApp	0
R_GUI1	0
R_BSORx	0
R_BSORy	0
R_ARGDC	0
R_LPLIPAL1E161pp	0
R_THRt2pp	0
R_EX_ocdca_LPAREN_e_RPAREN_	0
R_MALTPTabcpp	0
R_ASR	0
R_SPMDtex	0
R_AST	0
R_LACZpp	0
R_TRPS3	0.0558412
R_TRPS2	0
R_TRPS1	0
R_EX_cbl1_LPAREN_e_RPAREN_	0
R_IMPtex	0
R_AMANAPEr	0
R_PLIPA1G141pp	0
R_23PDE4pp	0
R_PGPP161pp	0
R_NACtex	0
R_12DGR141tipp	0
R_EX_mal_DASH_D_LPAREN_e_RPAREN_	0
R_EX_xylu_DASH_L_LPAREN_e_RPAREN_	0
R_4PCPpp	0
R_THMDt2rpp	-1000
R_CHTBStex	0
R_DSERtex	0
R_NADDP	0
R_F6Pt6_2pp	0
R_2AGPA120tipp	0
R_AADDGT	0
R_EX_o2_LPAREN_e_RPAREN_	-17.5789
R_DAGK140	0
R_DAGK141	0
R_XMPtex	0
R_G3PEtex	0
R_ATPHs	0
R_ANHGMtex	0
R_RBK_L1	0
R_NADTRHD	0
R_MLDEP1pp	0
R_GLYALDtex	0
R_R15BPK	0
R_HISt2rpp	0
R_CLPNS160pp	0
R_LGTHL	0
R_GAMAN6Ptex	0
R_DSERt2pp	0
R_METSOX2tex	0
R_DHMPTR	0
R_12DGR140tipp	0
R_CYTBO3_4pp	35.1495
R_SERASr	0
R_DB4PS	0.000876279
R_DHNPTE	0
R_EX_fald_LPAREN_e_RPAREN_	0
R_ADPRDP	0
R_EX_lac_DASH_L_LPAREN_e_RPAREN_	0
R_2AGPG120tipp	0
R_DHBSH	0
R_FRULYSt2pp	0
R_ACOAD7f	-0.125379
R_26DAHtex	0
R_UMPK	0.371374
R_12DGR180tipp	0
R_EAR161x	0
R_EAR161y	0
R_DDGLK	0
R_GLYC2Ptex	0
R_NTRIR4pp	0
R_NNDMBRT	0
R_GTPtex	0
R_NTPTP2	0
R_DATPHs	0
R_NOtpp	0
R_FESD1s	0.00383519
R_12DGR161tipp	0
R_SO2tpp	0
R_MTHFR2	0.151642
R_ANPRT	0.0558412
R_EX_xmp_LPAREN_e_RPAREN_	0
R_CYSDS	0
R_MDDEP4pp	0
R_MOX	0.00159734
R_GPDDA5	0
R_GPDDA4	0
R_GPDDA3	0
R_GPDDA2	0
R_GPDDA1	0
R_HOMt2pp	0
R_EX_trp_DASH_L_LPAREN_e_RPAREN_	0
R_Kt3pp	0
R_METAT	0.000882173
R_AGM4PH	0
R_NTPP9	0
R_ETHSO3abcpp	0
R_NTPP7	0
R_NTPP4	0
R_NTPP5	0
R_NTPP2	0
R_NTPP3	0
R_AB6PGH	0
R_PRAGSr	0.440311
R_UPPRT	0
R_THDPS	0.36441
R_CSNtex	0
R_OPMEACPS	0
R_LCTStex	0
R_EX_quin_LPAREN_e_RPAREN_	0
R_ALDD4	0
R_OPMEACPD	0
R_LYSt2pp	0
R_AGM3PApp	0
R_ACONTb	4.85779
R_ACONTa	4.85779
R_LPLIPAL1G141pp	0
R_LPLIPAL2ATG160	0
R_LPLIPAL2ATG161	0
R_CADVtpp	0
R_LPLIPAL2E120	0
R_GTPCI	0.000657209
R_R5PP	0
R_DOXRBCNtpp	0
R_LADGMDH	0
R_AAMYL	0
R_AGPAT120	0
R_CA2tex	0.00511326
R_PGSA140	0
R_PGSA141	0
R_G6PP	0
R_FACOAL120t2pp	0
R_EX_ttdca_LPAREN_e_RPAREN_	0
R_RNDR4b	0
R_EX_cbi_LPAREN_e_RPAREN_	0
R_NTP5	0
R_COBALT2tpp	2.45594e-05
R_NTP1	0
R_NTP3	0
R_3UMPtex	0
R_PACALDt2rpp	0
R_EX_fe2_LPAREN_e_RPAREN_	-0.0157779
R_I2FE2SS2	0.000255418
R_DINSt2pp	0
R_NAtex	0
R_PYDXNtex	0
R_DNMPPA	0.000657209
R_BMOGDS2	0.00011985
R_EX_glc_LPAREN_e_RPAREN_	-10
R_HPPPNDO	0
R_PUNP5	0
R_FA141ACPHi	0
R_ARGTRS	0
R_EX_lipoate_LPAREN_e_RPAREN_	0
R_PUNP4	0
R_EX_thymd_LPAREN_e_RPAREN_	0
R_PUNP6	0
R_MANAO	0
R_AMPMS2	0.00021907
R_FACOAL161t2pp	0
R_TRPTRS	0
R_23CAMPtex	0
R_PPA2	0
R_ASNabcpp	0
R_EX_hdca_LPAREN_e_RPAREN_	0
R_PAPSR	0.243507
R_UDPGPpp	0
R_MELIBtex	0
R_FA100ACPHi	0
R_3OAS161	0
R_3OAS160	0
R_2MAHMP	0
R_GALtex	0
R_CTBTabcpp	0
R_14GLUCANabcpp	0
R_UPP3MT	0.00021907
R_EX_alltn_LPAREN_e_RPAREN_	0
R_LYSabcpp	0
R_NO3R2bpp	0
R_O16A4COLIPAabctex	0
R_2AGPA160tipp	0
R_MNLtex	0
R_AKGt2rpp	0
R_3OAR160	0
R_3OAR161	0
R_MDDCP1pp	0
R_GLYAT	0
R_EX_fecrm_DASH_un_LPAREN_e_RPAREN_	0
R_POX	0
R_EX_na1_LPAREN_e_RPAREN_	0
R_EX_fruur_LPAREN_e_RPAREN_	0
R_LEUTRS	0
R_GLYTRS	0
R_CGLYtex	0
R_EX_met_DASH_D_LPAREN_e_RPAREN_	0
R_EX_galur_LPAREN_e_RPAREN_	0
R_EX_hacolipa_LPAREN_e_RPAREN_	0
R_FORCT	0
R_EX_ocdcea_LPAREN_e_RPAREN_	0
R_EX_sbt_DASH_D_LPAREN_e_RPAREN_	0
R_GAMtex	0
R_CDGS	0
R_CDGR	0
R_OMMBLHX3	0
R_LDH_D2	0
R_3HAD60	0
R_LPLIPAL1G140pp	0
R_HG2t3pp	0
R_NTP10	0
R_EX_chtbs_LPAREN_e_RPAREN_	0
R_UM3PL	0
R_PLIPA2E160pp	0
R_GTHRDtex	0
R_SUCDi	4.12716
R_GLCNtex	0
R_O16GLCT1	0
R_O16GLCT2	0
R_VALt2rpp	0
R_ECA4OALpp	0
R_DDCAtexi	0
R_HPPPNtex	0
R_12PPDRtpp	0
R_DGSNtex	0
R_HMPK1	0
R_NTD3	0
R_FADRx	2.14736
R_BETALDHy	0
R_BETALDHx	0
R_GALCTD	0
R_TREHpp	0
R_THRabcpp	0
R_GLYt2rpp	-1000
R_MALt3pp	0
R_PYRt2rpp	0
R_CO2tpp	-19.6753
R_ALLabcpp	0
R_PLIPA1E161pp	0
R_GLYCK2	0
R_GTHOXtex	0
R_INSTtex	0
R_EX_3gmp_LPAREN_e_RPAREN_	0
R_N2Otex	0
R_SOTA	0
R_RMNtpp	0
R_ZNabcpp	0
R_LPLIPAL2ATE180	0
R_LPLIPAL2ATE181	0
R_EX_acald_LPAREN_e_RPAREN_	0
R_SLNTtpp	0
R_SDPTA	-0.36441
R_EX_udpacgal_LPAREN_e_RPAREN_	0
R_FADRx2	0
R_PDE1	0
R_2AGPG181tipp	0
R_VPAMTr	-999.584
R_THMabcpp	0
R_PLIPA1A160pp	0
R_EX_urea_LPAREN_e_RPAREN_	0
R_DAMPtex	0
R_LYXt2pp	0
R_EX_thm_LPAREN_e_RPAREN_	0
R_EX_pydam_LPAREN_e_RPAREN_	0
R_AGMt2pp	0
R_FEENTERR1	0
R_FUMtex	0
R_FEENTERR2	0
R_GCALDD	0.000657209
R_EX_alaala_LPAREN_e_RPAREN_	0
R_TAURtex	0
R_GTHS	0
R_APH161	0
R_APH160	0
R_EX_lcts_LPAREN_e_RPAREN_	0
R_EAR140y	0
R_EAR140x	0
R_PPCSCT	0
R_EX_no_LPAREN_e_RPAREN_	0
R_EX_glcn_LPAREN_e_RPAREN_	0
R_MOBDabcpp	0.000126726
R_PTHRpp	0
R_GPDDA3pp	0
R_CDAPPA120	0
R_PHEMEabcpp	0
R_APG3PAT160	0
R_APG3PAT161	0
R_HKNTDH	0
R_PAPA180pp	0
R_CBItonex	0
R_FECRMUtpp	0
R_MNt2pp	0
R_ENTERES2	0
R_MLTG1	0
R_MLTG2	0
R_MLTG3	0
R_MLTG4	0
R_MLTG5	0
R_FRULYSDG	0
R_NO2tex	0
R_SHCHCS3	0
R_ALATA_D2	0
R_PLIPA2E161pp	0
R_CUt3	0
R_PLIPA2A160pp	0
R_2AGPG160tipp	0
R_GALCTNLt2pp	0
R_TYRPpp	0
R_ULA4Ntppi	0
R_FE3tex	0
R_MI1PP	0
R_ACACT4r	0.349608
R_DHPTDNRN	0
R_SERAT	0.243507
R_CSNt2pp	0
R_RBK	0
R_EX_ala_DASH_L_LPAREN_e_RPAREN_	0
R_ALR2	0
R_LPLIPAL2A120	0
R_URIK2	0
R_GLTPD	0
R_PLIPA2A120pp	0
R_UPPDC1	0.00021907
R_EX_f6p_LPAREN_e_RPAREN_	0
R_PPPGO3	0.00021907
R_HACD6	0.273155
R_HACD7	0.273155
R_EX_acgam1p_LPAREN_e_RPAREN_	0
R_CTECOAI6	0
R_NTPP8	0
R_FTHFLi	0.00240977
R_ZN2t3pp	0
R_PLIPA1E160pp	0
R_NTPP6	0
R_3HAD181	0
R_3HAD180	0
R_AAMYLpp	0
R_CBPS	0
R_EX_met_DASH_L_LPAREN_e_RPAREN_	0
R_EX_gal_DASH_bD_LPAREN_e_RPAREN_	0
R_PYDAMK	0
R_MOAT2	0.0191131
R_ORPT	-0.324963
R_BUTtex	0
R_RNDR3	0
R_TMAtex	0
R_GLYALDtpp	0
R_3OAR181	0
R_EX_h2_LPAREN_e_RPAREN_	0
R_AGM4PA	0
R_PLIPA2G161pp	0
R_EX_cit_LPAREN_e_RPAREN_	0
R_14GLUCANtexi	0
R_KAS15	0
R_G3PAT141	0
R_G3PAT140	0
R_RPI	-2.08388
R_OBTFL	0
R_LPLIPAL1E160pp	0
R_TARTRt7pp	0
R_IPPS	0.44259
R_GALM2pp	0
R_EX_uacgam_LPAREN_e_RPAREN_	0
R_ALCD19	0
R_EX_tyr_DASH_L_LPAREN_e_RPAREN_	0
R_G3PIabcpp	0
R_3HAD160	0
R_ACPPAT120	0
R_2AGPG140tipp	0
R_SO4t2pp	0.247769
R_EX_novbcn_LPAREN_e_RPAREN_	0
R_OPMEACPR	0
R_METDtex	0
R_EAR40y	0
R_EAR40x	0
R_ILEt2rpp	0
R_PSSA180	0
R_PSSA181	0
R_IG3PS	0.0930683
R_DMATT	0.0002731
R_ADNK1	0.000661139
R_G1SAT	0.00350511
R_O16A4Lpp	0
R_PSCLYSt2pp	0
R_PYDXPP	0
R_GLUabcpp	0
R_EX_glyclt_LPAREN_e_RPAREN_	0
R_MANtex	0
R_TYRTRS	0
R_XANtex	0
R_ADEtex	0
R_5DGLCNtex	0
R_G6Pt6_2pp	0
R_G3PGtex	0
R_RBFSb	0.000438139
R_TCYNTtex	0
R_SEPHCHCS	0
R_ASPCT	0.324963
R_EX_k_LPAREN_e_RPAREN_	-0.19175
R_ENLIPAabctex	0
R_QUIN2tpp	0
R_PTA2	0
R_DHPPDA2	0.000438139
R_NADH5	0
R_5MTRtpp	0
R_GLNabcpp	0
R_DAGK160	0
R_DAGK161	0
R_GMAND	0
R_DADA	0
R_LYSt3pp	0
R_DADK	0
R_ALAALAD	0
R_PHYTSpp	0
R_ALAALAr	0.0272982
R_GLUPRT	0.440311
R_NI2tex	0.000317307
R_SO2tex	0
R_EX_man_LPAREN_e_RPAREN_	0
R_EX_dopa_LPAREN_e_RPAREN_	0
R_COLIPAKpp	0
R_EX_r5p_LPAREN_e_RPAREN_	0
R_2AGPEAT120	0
R_HCINNMtex	0
R_CMPtex	0
R_EX_rib_DASH_D_LPAREN_e_RPAREN_	0
R_OAADC	0
R_OXCOAHDH	0
R_2AGPG141tipp	0
R_AGM3PA	0
R_MTAN	0
R_CO2tex	-19.6753
R_DASYN181	0
R_FACOAL140t2pp	0
R_AGM3PH	0
R_LPLIPAL2G181	0
R_LPLIPAL2G180	0
R_CYTDt2pp	1000
R_CYSTL	0.151202
R_Zn2tex	0.00033499
R_EX_acolipa_LPAREN_e_RPAREN_	0
R_GLCATr	0
R_EX_3hpp_LPAREN_e_RPAREN_	0
R_ARGORNt7pp	0
R_LPLIPAL1A140pp	0
R_PLIPA2G120pp	0
R_KDOPP	0.0382262
R_PRAIi	0.0558412
R_SELtex	0
R_KDOPS	0.0382262
R_O2Stex	0
R_ACALDtpp	0
R_PLIPA2A161pp	0
R_GDPtex	0
R_TRPt2rpp	0
R_PAPA161pp	0
R_MALTTTRabcpp	0
R_DHACOAH	0
R_NNDPR	0.00223785
R_EX_lac_DASH_D_LPAREN_e_RPAREN_	0
R_PRAIS	0.440311
R_MMM	0
R_TREH	0
R_NO3R1pp	0
R_GLYCtex	0
R_ALDD2x	0
R_ALDD2y	0
R_EX_hdcea_LPAREN_e_RPAREN_	0
R_EX_fe3hox_LPAREN_e_RPAREN_	0
R_UACGAMtex	0
R_PETNT181pp	0
R_EX_cys_DASH_L_LPAREN_e_RPAREN_	0
R_ASNN	0
R_NMNt7pp	0
R_CD2tpp	0
R_METOX2s	0
R_EX_gdp_LPAREN_e_RPAREN_	0
R_CLtex	0.00511326
R_PEAMNOpp	0
R_PACALDtex	0
R_SPMS	0
R_HBZOPT	0.00021907
R_INSK	0
R_INSH	0
R_TTDCEAtexi	0
R_SELGTHR	0
R_CAT	0
R_MINOHPtexi	0
R_MPTG2	0
[truncated: 585 more rows]

## Sheet: PSL_clusters
Switch	Av. WT flux	Av. WT flux per Active	Av. KO flux	Av. KO flux per Active	ATP prod. ratio	Biomass ratio	React. type	Module reaction	WT flux	KO flux	Degree Cen.	Lower Bound	Upper Bound	Range
R_FACOAE120	72.561	203.171	127.015	197.579	0.0656929	0.999597	Switch	R_FACOAE120	0.0764524	0	0.6	0.0764006	0.0764782	7.76e-05
							Backup	R_3OAR120	0	0.0764215	0.575	0	5.17798e-05	5.17798e-05
							Backup	R_3OAS120	0	0.0764215	0.6	0	5.17798e-05	5.17798e-05
							Backup	R_3HAD120	0	0.0764215	0.175	0	5.17798e-05	5.17798e-05
							Non-coessential	R_GLUABUTt7pp	1000	0	0.05	0	1000	1000
							Non-coessential	R_R15BPK	0	2.5776	0.175	0	1000	1000
							Non-coessential	R_FACOAE100	0	0.0764215	0.6	0	5.17798e-05	5.17798e-05
							Non-coessential	R_GTHOr	0	0.243409	0.575	0	0.243766	0.243766
							Non-coessential	R_GLUt2rpp	-1000	0	0.575	-1000	1.52294e-05	1000
							Non-coessential	R_GLYCTO2	0.000657209	0	0.05	0	0.000743509	0.000743509
							Non-coessential	R_ABUTt2pp	1000	0	0.575	0	1000	1000
							Non-coessential	R_GLYCTO4	0	0.000656944	0.075	0	0.000743509	0.000743509
							Non-coessential	R_PDX5PO2	0.00021907	0	0.575	0	0.00021907	0.00021907
							Non-coessential	R_NADH18pp	0	31.0632	0.6	0	31.0219	31.0219
							Non-coessential	R_IPDPS	0.00234689	0	0.575	0	0.0023469	0.0023469
							Non-coessential	R_DHORD5	0	0.324832	0.05	0	0.324968	0.324968
							Non-coessential	R_DMPPS	0	0.00234595	0.575	0	0.0023469	0.0023469
							Non-coessential	R_NAt3pp	0	1000	0.575	0	1000	1000
							Non-coessential	R_GRXR	0	0.243409	0.05	0	0.243766	0.243766
							Non-coessential	R_FE3tex	0	-999.984	0.025	-999.984	0.000172599	999.984
							Non-coessential	R_FBA3	7.78419	0	0.05	0	7.78426	7.78426
							Non-coessential	R_NADH16pp	31.0217	0	0.575	0	31.0219	31.0219
							Non-coessential	R_GART	0	0.00240879	0.65	0	0.00258237	0.00258237
							Non-coessential	R_PFK_3	7.78419	0	0.675	0	7.78426	7.78426
							Non-coessential	R_PAPSR	0.243507	0	0.55	0	0.243513	0.243513
							Non-coessential	R_AACPS8	0	0.0764215	0.225	0	6.47248e-05	6.47248e-05
							Non-coessential	R_FTHFLi	0.00240977	0	0.175	0	0.00258237	0.00258237
							Non-coessential	R_THRt4pp	0	1000	0.05	0	1000	1000
							Non-coessential	R_PAPSR2	0	0.243409	0.575	0	0.243513	0.243513
							Non-coessential	R_PDX5POi	0	0.000218981	0.05	0	0.00021907	0.00021907
							Non-coessential	R_FEROpp	0	249.996	0.625	0	249.996	249.996
							Non-coessential	R_PFK	0	7.77141	0.675	0	7.78426	7.78426
							Non-coessential	R_TRDR	0.243507	0	0.55	0	0.243766	0.243766
							Non-coessential	R_FBA	0	7.77141	0.05	-6.47248e-05	7.78425	7.78431
							Non-coessential	R_R1PK	0	2.5776	0.65	0	1000	1000
							Non-coessential	R_EAR120x	0	0.0764215	0.6	0	5.17798e-05	5.17798e-05
							Non-coessential	R_THRt2rpp	0	-1000	0.575	-1000	0.00012945	1000
							Non-coessential	R_FRD3	0	31.0638	0.1	0	31.0226	31.0226
							Non-coessential	R_FRD2	0	0.324832	0.075	0	31.3476	31.3476
							Non-coessential	R_DHORDfum	0.324963	0	0.075	0	0.324968	0.324968
							Non-coessential	R_AACPS7	0.0764524	0	0.25	0.0764006	0.0765171	0.0001165
							Non-coessential	R_EX_fe3_LPAREN_e_RPAREN_	0	999.984	N/A	-0.000172599	999.984	999.984
R_RNTR3c2	0.00884693	0.0265408	0.0176934	0.0265401	0.999932	0.999973	Switch	R_RNTR3c2	0.0265408	0	1	0.0262819	0.0265732	0.0002913
							Backup	R_NDPK7	0	0.0265401	1	-3.23624e-05	0.000258899	0.000291261
							Non-coessential	R_RNDR3	0	0.0265401	1	0	0.000258899	0.000258899
R_FACOAE160	161.805	417.996	266.542	434.884	0.0656902	0.999339	Switch	R_FACOAE160	0.125379	0	0.655172	0.125327	0.125403	7.6e-05
							Backup	R_3OAS160	0	0.125296	0.586207	0	5.17798e-05	5.17798e-05
							Backup	R_3OAR160	0	0.125296	0.551724	0	5.17798e-05	5.17798e-05
							Backup	R_3HAD160	0	0.125296	0.172414	0	5.17798e-05	5.17798e-05
							Non-coessential	R_GLYCLTt4pp	1000	0	0.137931	0	1000	1000
							Non-coessential	R_GLUABUTt7pp	1000	0	0.0689655	0	1000	1000
							Non-coessential	R_THRt4pp	0	1000	0.137931	0	1000	1000
							Non-coessential	R_FACOAE140	0	0.125296	0.62069	0	5.17798e-05	5.17798e-05
							Non-coessential	R_ACS	0	996.56	0.275862	0	996.558	996.558
							Non-coessential	R_ABUTt2pp	1000	0	0.551724	0	1000	1000
							Non-coessential	R_PDX5PO2	0.00021907	0	0.551724	0	0.00021907	0.00021907
							Non-coessential	R_EAR160x	0	0.125296	0.586207	0	5.17798e-05	5.17798e-05
							Non-coessential	R_PFK	0	7.76324	0.689655	0	7.78426	7.78426
							Non-coessential	R_NAt3pp	0	1000	0.62069	0	1000	1000
							Non-coessential	R_FE3tex	0	-999.984	0.0344828	-999.984	0.000172599	999.984
							Non-coessential	R_FBA3	7.78419	0	0.0689655	0	7.78426	7.78426
							Non-coessential	R_GART	0	0.00240817	0.655172	0	0.00258237	0.00258237
							Non-coessential	R_PROt2rpp	0	-1000	0.551724	-1000	0	1000
							Non-coessential	R_PFK_3	7.78419	0	0.689655	0	7.78426	7.78426
							Non-coessential	R_FTHFLi	0.00240977	0	0.206897	0	0.00258237	0.00258237
							Non-coessential	R_AACPS3	0.125379	0	0.310345	0.125327	0.125443	0.000116
							Non-coessential	R_PDX5POi	0	0.000218925	0.0689655	0	0.00021907	0.00021907
							Non-coessential	R_AACPS1	0	0.125296	0.275862	0	6.47248e-05	6.47248e-05
							Non-coessential	R_PROt4pp	0	1000	0.137931	0	1000	1000
							Non-coessential	R_FEROpp	0	249.996	0.62069	0	249.996	249.996
							Non-coessential	R_GLYCLTt2rpp	-1000	0	0.551724	-1000	0	1000
							Non-coessential	R_FBA	0	7.76324	0.0689655	-6.47248e-05	7.78425	7.78431
							Non-coessential	R_ACOAD7f	-0.125379	0	0.0344828	-0.125379	-0.125327	5.2e-05
							Non-coessential	R_GLUt2rpp	-1000	0	0.551724	-1000	1.52294e-05	1000
							Non-coessential	R_THRt2rpp	0	-1000	0.551724	-1000	0.00012945	1000
							Non-coessential	R_EX_fe3_LPAREN_e_RPAREN_	0	999.984	N/A	-0.000172599	999.984	999.984
R_FACOAE161	0.0452396	0.187421	284.457	374.966	0.065689	0.999221	Switch	R_FACOAE161	0.147777	0	0.666667	0.147725	0.147801	7.6e-05
							Backup	R_3OAR161	0	0.147662	0.541667	0	5.17798e-05	5.17798e-05
							Backup	R_3HAD161	0	0.147662	0.291667	0	5.17798e-05	5.17798e-05
							Backup	R_3OAS161	0	0.147662	0.583333	0	5.17798e-05	5.17798e-05
							Non-coessential	R_R15BPK	0	999.999	0.208333	0	1000	1000
							Non-coessential	R_CTECOAI7	-0.147777	0	0.0416667	-0.147793	-0.147725	6.8e-05
							Non-coessential	R_CTECOAI6	0	-0.147662	0.0416667	-5.17798e-05	1.01529e-05	6.19327e-05
							Non-coessential	R_THRt4pp	0	1000	0.0833333	0	1000	1000
							Non-coessential	R_DHAPT	0	0.846099	0.0833333	0	0.865658	0.865658
							Non-coessential	R_FACOAE141	0	0.147662	0.666667	0	5.17798e-05	5.17798e-05
							Non-coessential	R_GLYCTO2	0.000657209	0	N/A	0	0.000743509	0.000743509
							Non-coessential	R_GLYCTO4	0	0.000656697	N/A	0	0.000743509	0.000743509
							Non-coessential	R_PDX5PO2	0.00021907	0	0.541667	0	0.00021907	0.00021907
							Non-coessential	R_IPDPS	0.00234689	0	0.541667	0	0.0023469	0.0023469
							Non-coessential	R_DMPPS	0	0.00234507	0.541667	0	0.0023469	0.0023469
							Non-coessential	R_NAt3pp	0	1000	0.541667	0	1000	1000
							Non-coessential	R_FE3tex	0	-999.984	0.0416667	-999.984	0.000172599	999.984
							Non-coessential	R_F6PA	0	0.846099	0.0416667	-5.17798e-05	0.865658	0.86571
							Non-coessential	R_PYK	0.865395	0	0.708333	0	0.865658	0.865658
							Non-coessential	R_AACPS4	0.147777	0	0.333333	0.147725	0.147841	0.000116
							Non-coessential	R_PDX5POi	0	0.000218899	0.0833333	0	0.00021907	0.00021907
							Non-coessential	R_AACPS2	0	0.147662	0.291667	0	6.47248e-05	6.47248e-05
							Non-coessential	R_EAR161x	0	0.147662	0.583333	0	5.17798e-05	5.17798e-05
							Non-coessential	R_FEROpp	0	249.996	0.625	0	249.996	249.996
							Non-coessential	R_ACS	0	996.561	0.291667	0	996.558	996.558
							Non-coessential	R_R1PK	0	999.999	0.666667	0	1000	1000
							Non-coessential	R_THRt2rpp	0	-1000	0.541667	-1000	0.00012945	1000
							Non-coessential	R_FRD3	0	0.000656697	N/A	0	31.0226	31.0226
							Non-coessential	R_EX_fe3_LPAREN_e_RPAREN_	0	999.984	N/A	-0.000172599	999.984	999.984
R_I2FE2ST	134.915	337.288	177.471	295.785	0.0656971	1	Switch	R_I2FE2ST	2.75065e-05	0	0.535714	0	2.75065e-05	2.75065e-05
							Backup	R_S2FE2ST	0	2.75065e-05	0.535714	0	2.75065e-05	2.75065e-05
							Backup	R_SCYSDS	0	5.5013e-05	0.0357143	0	0.00012945	0.00012945
							Backup	R_S2FE2SS	0	2.75065e-05	0.607143	0	4.61156e-05	4.61156e-05
							Non-coessential	R_ACt2rpp	0	-1000	0.607143	-1000	0	1000
							Non-coessential	R_GLYCLTt4pp	1000	0	0.142857	0	1000	1000
							Non-coessential	R_DHAPT	0	0.865397	0.142857	0	0.865658	0.865658
							Non-coessential	R_ACS	0	996.558	0.214286	0	996.558	996.558
							Non-coessential	R_GLYCTO2	0.000657209	0	0.142857	0	0.000743509	0.000743509
							Non-coessential	R_GLYCTO4	0	0.000657209	0.178571	0	0.000743509	0.000743509
							Non-coessential	R_PDX5PO2	0.00021907	0	0.571429	0	0.00021907	0.00021907
							Non-coessential	R_NADH18pp	0	31.0217	0.607143	0	31.0219	31.0219
							Non-coessential	R_IPDPS	0.00234689	0	0.535714	0	0.0023469	0.0023469
							Non-coessential	R_PFK	0	6.9188	0.642857	0	7.78426	7.78426
							Non-coessential	R_DMPPS	0	0.00234689	0.535714	0	0.0023469	0.0023469
							Non-coessential	R_FE3tex	0	-999.984	0.0357143	-999.984	0.000172599	999.984
							Non-coessential	R_FBA3	7.78419	0	0.107143	0	7.78426	7.78426
							Non-coessential	R_NADH16pp	31.0217	0	0.571429	0	31.0219	31.0219
							Non-coessential	R_PFK_3	7.78419	0	0.607143	0	7.78426	7.78426
							Non-coessential	R_F6PA	0	0.865397	0.107143	-5.17798e-05	0.865658	0.86571
							Non-coessential	R_THMDt2rpp	-1000	0	0.535714	-1000	0	1000
							Non-coessential	R_PYK	0.865395	0	0.607143	0	0.865658	0.865658
							Non-coessential	R_PDX5POi	0	0.00021907	0.0714286	0	0.00021907	0.00021907
							Non-coessential	R_FEROpp	0	249.996	0.607143	0	249.996	249.996
							Non-coessential	R_GLYCLTt2rpp	-1000	0	0.642857	-1000	0	1000
							Non-coessential	R_FBA	0	6.9188	0.142857	-6.47248e-05	7.78425	7.78431
							Non-coessential	R_ACt4pp	0	1000	0.107143	0	1000	1000
							Non-coessential	R_THMDt2pp	1000	0	0.535714	0	1000	1000
							Non-coessential	R_FRD3	0	31.0223	0.0714286	0	31.0226	31.0226
							Non-coessential	R_EX_fe3_LPAREN_e_RPAREN_	0	999.984	N/A	-0.000172599	999.984	999.984
R_I2FE2SS	66.0192	170.55	227.987	371.979	0.999994	0.999998	Switch	R_I2FE2SS	0.000280959	0	0.6	0.000234844	0.000280959	4.6115e-05
							Backup	R_S4FE4ST	0	0.000253452	0.6	0	3.23624e-05	3.23624e-05
							Backup	R_SCYSDS	0	0.00106882	0.0666667	0	0.00012945	0.00012945
							Backup	R_S4FE4SR	0	0.000253452	0.6	0	3.23624e-05	3.23624e-05
							Backup	R_S2FE2ST	0	2.75064e-05	0.6	0	2.75065e-05	2.75065e-05
							Backup	R_S2FE2SS2	0	0.000253452	0.733333	0	3.23624e-05	3.23624e-05
							Backup	R_S2FE2SS	0	0.000280959	0.733333	0	4.61156e-05	4.61156e-05
							Non-coessential	R_GLYCLTt4pp	1000	0	0.133333	0	1000	1000
							Non-coessential	R_R15BPK	0	999.999	0.233333	0	1000	1000
							Non-coessential	R_ACS	0	996.558	0.233333	0	996.558	996.558
							Non-coessential	R_GLYCTO2	0.000657209	0	0.133333	0	0.000743509	0.000743509
							Non-coessential	R_I2FE2ST	2.75065e-05	0	0.6	0	2.75065e-05	2.75065e-05
							Non-coessential	R_GLYCTO4	0	0.000657208	0.166667	0	0.000743509	0.000743509
							Non-coessential	R_I4FE4ST	0.000255418	0	0.6	0.000223055	0.000255418	3.2363e-05
							Non-coessential	R_FBA3	7.78419	0	0.0666667	0	7.78426	7.78426
							Non-coessential	R_ACCOAL	0	996.714	0.266667	0	1000	1000
							Non-coessential	R_NADH18pp	0	31.0218	0.666667	0	31.0219	31.0219
							Non-coessential	R_IPDPS	0.00234689	0	0.6	0	0.0023469	0.0023469
							Non-coessential	R_PFK	0	7.78421	0.733333	0	7.78426	7.78426
							Non-coessential	R_DMPPS	0	0.00234689	0.6	0	0.0023469	0.0023469
							Non-coessential	R_I2FE2SS2	0.000255418	0	0.6	0.000223055	0.000255418	3.2363e-05
							Non-coessential	R_NADH16pp	31.0217	0	0.633333	0	31.0219	31.0219
							Non-coessential	R_PROt2rpp	0	-1000	0.633333	-1000	0	1000
							Non-coessential	R_PFK_3	7.78419	0	0.733333	0	7.78426	7.78426
							Non-coessential	R_PPCSCT	0	996.714	0.0666667	0	996.714	996.714
							Non-coessential	R_PROt4pp	0	1000	0.0666667	0	1000	1000
							Non-coessential	R_GLYCLTt2rpp	-1000	0	0.7	-1000	0	1000
							Non-coessential	R_FBA	0	7.78421	0.0666667	-6.47248e-05	7.78425	7.78431
							Non-coessential	R_I4FE4SR	0.000255418	0	0.6	0.000223055	0.000255418	3.2363e-05
							Non-coessential	R_R1PK	0	999.999	0.7	0	1000	1000
							Non-coessential	R_FRD3	0	31.0225	0.1	0	31.0226	31.0226
R_FUM	83.7209	200.93	112.071	192.122	0.991797	0.918908	Switch	R_FUM	4.82595	0	0.147059	4.82569	4.82616	0.00047
							Backup	R_SUCCtex	0	-0.941333	0.117647	0	0	0
							Non-coessential	R_EX_succ_LPAREN_e_RPAREN_	0	0.941333	N/A	0	0	0
							Non-coessential	R_GLUABUTt7pp	1000	0	0.0588235	0	1000	1000
							Non-coessential	R_CITt7pp	0	0.941333	0.147059	0	8.62997e-05	8.62997e-05
							Non-coessential	R_GLUt2rpp	-1000	0	0.441176	-1000	1.52294e-05	1000
							Non-coessential	R_GLYCTO2	0.000657209	0	0.0588235	0	0.000743509	0.000743509
							Non-coessential	R_GLYCTO3	0	0.000603914	0.147059	0	0.000743509	0.000743509
							Non-coessential	R_PDX5PO2	0.00021907	0	0.470588	0	0.00021907	0.00021907
							Non-coessential	R_GLCt2pp	0	3.50897	0.441176	0	0.000258899	0.000258899
							Non-coessential	R_IPDPS	0.00234689	0	0.470588	0	0.0023469	0.0023469
							Non-coessential	R_DMPPS	0	0.00215658	0.470588	0	0.0023469	0.0023469
							Non-coessential	R_CITt3pp	0	0.941333	0.441176	0	8.62997e-05	8.62997e-05
							Non-coessential	R_DHORDfum	0.324963	0	0.176471	0	0.324968	0.324968
							Non-coessential	R_PROt2rpp	0	-1000	0.441176	-1000	0	1000
							Non-coessential	R_AKGDH	3.80154	0	0.176471	3.80124	3.80163	0.00039
							Non-coessential	R_PYK	0.865395	0	0.470588	0	0.865658	0.865658
							Non-coessential	R_FTHFLi	0.00240977	0	0.205882	0	0.00258237	0.00258237
							Non-coessential	R_PDX5POi	0	0.000201305	0.0294118	0	0.00021907	0.00021907
							Non-coessential	R_PROt4pp	0	1000	0.0588235	0	1000	1000
							Non-coessential	R_NADH17pp	0	0.6393	0.529412	0	31.0219	31.0219
							Non-coessential	R_HEX7	0	3.50897	0.5	0	0.000258899	0.000258899
							Non-coessential	R_ADPT	0	0.000607525	0.0882353	0	0.000725863	0.000725863
							Non-coessential	R_DHORD5	0	0.298611	0.147059	0	0.324968	0.324968
							Non-coessential	R_FDH5pp	0	0.00221435	0.588235	0	0.000517798	0.000517798
							Non-coessential	R_XYLI2	0	3.50897	0.0588235	-6.47248e-05	0.000258899	0.000323624
							Non-coessential	R_PUNP1	-0.000661139	0	0.117647	-0.000725863	6.47248e-05	0.000790588
							Non-coessential	R_ADNK1	0.000661139	0	0.529412	0	0.000725863	0.000725863
							Non-coessential	R_FLDR2	0	21.5439	0.411765	0	0.000258899	0.000258899
							Non-coessential	R_ABUTt2pp	1000	0	0.441176	0	1000	1000
							Non-coessential	R_FRD2	0	0.940729	0.264706	0	31.3476	31.3476
							Non-coessential	R_SUCDi	4.12716	0	0.176471	3.80194	35.1497	31.3478
							Non-coessential	R_NAt3pp	0	1000	0.441176	0	1000	1000
							Non-coessential	R_ACS	0	996.837	0.176471	0	996.558	996.558
							Non-coessential	R_PPM	-0.000661139	0	0.0294118	-1000	6.47248e-05	1000
							Non-coessential	R_FORtppi	0	0.00221435	0.0588235	0	0.000517798	0.000517798
R_POR5	142.895	333.422	64.3616	112.633	0.0656959	0.999887	Switch	R_POR5	0.106838	0	0.575758	0.106579	0.106881	0.000302
							Backup	R_FLDR2	0	0.00234663	0.545455	0	0.000258899	0.000258899
							Non-coessential	R_GLUABUTt7pp	1000	0	0.0606061	0	1000	1000
							Non-coessential	R_DHAPT	0	0.845511	0.0909091	0	0.865658	0.865658
							Non-coessential	R_GTHOr	0	0.270018	0.575758	0	0.243766	0.243766
							Non-coessential	R_GLUt2rpp	-1000	0	0.575758	-1000	1.52294e-05	1000
							Non-coessential	R_ABUTt2pp	1000	0	0.575758	0	1000	1000
							Non-coessential	R_PDX5PO2	0.00021907	0	0.575758	0	0.00021907	0.00021907
							Non-coessential	R_RNTR4c2	0.0257048	0	0.69697	0.0254459	0.0257307	0.0002848
							Non-coessential	R_RNTR2c2	0.0265408	0	0.69697	0.0262819	0.0266056	0.0003237
							Non-coessential	R_IPDPS	0.00234689	0	0.666667	0	0.0023469	0.0023469
							Non-coessential	R_DMPPS	0	0.00234663	0.666667	0	0.0023469	0.0023469
							Non-coessential	R_NDPK8	0	0.0257019	0.242424	-6.47248e-05	0.000258899	0.000323624
							Non-coessential	R_NDPK7	0	0.0265378	0.30303	-3.23624e-05	0.000258899	0.000291261
							Non-coessential	R_NDPK6	0	0.0257019	0.30303	0	0.000258899	0.000258899
							Non-coessential	R_GRXR	0	0.270018	0.0909091	0	0.243766	0.243766
							Non-coessential	R_FE3tex	0	-999.984	0.030303	-999.984	0.000172599	999.984
							Non-coessential	R_GART	0	0.00240949	0.727273	0	0.00258237	0.00258237
							Non-coessential	R_RNDR4	0	0.0257019	0.363636	0	0.000258899	0.000258899
							Non-coessential	R_PAPSR	0.243507	0	0.636364	0	0.243513	0.243513
							Non-coessential	R_F6PA	0	0.845511	0.030303	-5.17798e-05	0.865658	0.86571
							Non-coessential	R_RNDR1	0	0.0257019	0.545455	0	0.000258899	0.000258899
							Non-coessential	R_RNDR3b	0	0.0265378	0.393939	0	0.000258899	0.000258899
							Non-coessential	R_THMDt2rpp	-1000	0	0.545455	-1000	0	1000
							Non-coessential	R_PYK	0.865395	0	0.757576	0	0.865658	0.865658
							Non-coessential	R_FTHFLi	0.00240977	0	0.242424	0	0.00258237	0.00258237
							Non-coessential	R_PAPSR2	0	0.24348	0.606061	0	0.243513	0.243513
							Non-coessential	R_PDX5POi	0	0.000219045	0.0606061	0	0.00021907	0.00021907
							Non-coessential	R_FEROpp	0	249.996	0.727273	0	249.996	249.996
							Non-coessential	R_RNDR2	0	0.0265378	0.363636	0	0.000258899	0.000258899
							Non-coessential	R_RNTR1c2	0.0257048	0	0.818182	0.0254459	0.0257695	0.0003236
							Non-coessential	R_RNTR3c2	0.0265408	0	0.69697	0.0262819	0.0265732	0.0002913
							Non-coessential	R_THMDt2pp	1000	0	0.545455	0	1000	1000
							Non-coessential	R_EX_fe3_LPAREN_e_RPAREN_	0	999.984	N/A	-0.000172599	999.984	999.984
							Non-coessential	R_NDPK5	0	0.0265378	0.30303	-6.47248e-05	0.000258899	0.000323624
R_IPDDI	0.0234033	0.109215	446.227	567.925	0.0656971	1	Switch	R_IPDDI	0.0002731	0	0.111111	-0.0020738	0.000273101	0.0023469
							Backup	R_DMPPS	0	0.0002731	0.555556	0	0.0023469	0.0023469
							Non-coessential	R_THRt2rpp	0	-1000	0.555556	-1000	0.00012945	1000
							Non-coessential	R_FTHFLi	0.00240977	0	0.222222	0	0.00258237	0.00258237
							Non-coessential	R_NAt3pp	0	1000	0.555556	0	1000	1000
							Non-coessential	R_FE3tex	0	-999.984	0.111111	-999.984	0.000172599	999.984
							Non-coessential	R_ACS	0	996.558	0.222222	0	996.558	996.558
							Non-coessential	R_FEROpp	0	249.996	0.555556	0	249.996	249.996
							Non-coessential	R_FRD2	0	0.324963	N/A	0	31.3476	31.3476
							Non-coessential	R_DHORDfum	0.324963	0	N/A	0	0.324968	0.324968
							Non-coessential	R_THRt4pp	0	1000	0.222222	0	1000	1000
							Non-coessential	R_DHORD5	0	0.324963	N/A	0	0.324968	0.324968
							Non-coessential	R_EX_fe3_LPAREN_e_RPAREN_	0	999.984	N/A	-0.000172599	999.984	999.984
							Non-coessential	R_GART	0	0.00240977	0.666667	0	0.00258237	0.00258237
R_ASNS2	1.42675	4.40997	244.668	361.683	0.0656868	0.999001	Switch	R_ASNS2	0.236802	0	0.59375	0.236737	0.236866	0.000129
							Backup	R_ASNS1	0	0.236565	0.59375	0	6.47248e-05	6.47248e-05
							Non-coessential	R_THRt4pp	0	1000	0.0625	0	1000	1000
							Non-coessential	R_DHAPT	0	0.878514	0.125	0	0.865658	0.865658
							Non-coessential	R_GTHOr	0	0.243264	0.59375	0	0.243766	0.243766
							Non-coessential	R_GLYCTO2	0.000657209	0	0.09375	0	0.000743509	0.000743509
							Non-coessential	R_GLYCTO4	0	0.000656553	0.09375	0	0.000743509	0.000743509
							Non-coessential	R_NADH18pp	0	31.0866	0.625	0	31.0219	31.0219
							Non-coessential	R_GLGC	0	996.562	0.625	0	996.558	996.558
							Non-coessential	R_IPDPS	0.00234689	0	0.5625	0	0.0023469	0.0023469
							Non-coessential	R_PFK	0	6.91189	0.65625	0	7.78426	7.78426
							Non-coessential	R_DMPPS	0	0.00234455	0.5625	0	0.0023469	0.0023469
							Non-coessential	R_NAt3pp	0	1000	0.59375	0	1000	1000
							Non-coessential	R_GRXR	0	0.243264	0.0625	0	0.243766	0.243766
							Non-coessential	R_FE3tex	0	-999.984	0.03125	-999.984	0.000172599	999.984
							Non-coessential	R_FBA3	7.78419	0	0.09375	0	7.78426	7.78426
							Non-coessential	R_NADH16pp	31.0217	0	0.625	0	31.0219	31.0219
							Non-coessential	R_GART	0	0.00240736	0.625	0	0.00258237	0.00258237
							Non-coessential	R_PFK_3	7.78419	0	0.625	0	7.78426	7.78426
							Non-coessential	R_PAPSR	0.243507	0	0.5625	0	0.243513	0.243513
							Non-coessential	R_F6PA	0	0.878514	0.09375	-5.17798e-05	0.865658	0.86571
							Non-coessential	R_GLCS1	0	996.562	0.625	0	996.558	996.558
							Non-coessential	R_PYK	0.865395	0	0.625	0	0.865658	0.865658
							Non-coessential	R_FTHFLi	0.00240977	0	0.28125	0	0.00258237	0.00258237
							Non-coessential	R_PAPSR2	0	0.243264	0.59375	0	0.243513	0.243513
							Non-coessential	R_FEROpp	0	249.996	0.59375	0	249.996	249.996
							Non-coessential	R_GLCP	0	996.562	0.125	0	996.558	996.558
							Non-coessential	R_FBA	0	6.91189	0.125	-6.47248e-05	7.78425	7.78431
							Non-coessential	R_DHORD2	0	0.324638	0.09375	0	0.324968	0.324968
							Non-coessential	R_TRDR	0.243507	0	0.5625	0	0.243766	0.243766
							Non-coessential	R_THRt2rpp	0	-1000	0.59375	-1000	0.00012945	1000
							Non-coessential	R_FRD3	0	31.0872	0.09375	0	31.0226	31.0226
							Non-coessential	R_DHORDfum	0.324963	0	0.0625	0	0.324968	0.324968
							Non-coessential	R_EX_fe3_LPAREN_e_RPAREN_	0	999.984	N/A	-0.000172599	999.984	999.984
R_GLCtex	0.493714	1.89257	229.025	309.858	0.0656971	1	Switch	R_GLCtex	10	0	1	-990	10	1000
							Backup	R_GLCtexi	0	10	1	0	1000	1000
							Non-coessential	R_IPDPS	0.00234689	0	N/A	0	0.0023469	0.0023469
							Non-coessential	R_DMPPS	0	0.00234689	N/A	0	0.0023469	0.0023469
							Non-coessential	R_PYK	0.865395	0	N/A	0	0.865658	0.865658
							Non-coessential	R_R1PK	0	2.57864	N/A	0	1000	1000
							Non-coessential	R_R15BPK	0	2.57864	N/A	0	1000	1000
							Non-coessential	R_NAt3pp	0	1000	N/A	0	1000	1000
							Non-coessential	R_GRXR	0	0.243507	N/A	0	0.243766	0.243766
							Non-coessential	R_PAPSR2	0	0.243507	N/A	0	0.243513	0.243513
							Non-coessential	R_FE3tex	0	-999.984	N/A	-999.984	0.000172599	999.984
							Non-coessential	R_DHAPT	0	0.865395	N/A	0	0.865658	0.865658
							Non-coessential	R_PROt4pp	0	1000	N/A	0	1000	1000
							Non-coessential	R_GTHOr	0	0.243507	N/A	0	0.243766	0.243766
							Non-coessential	R_GLYCTO2	0.000657209	0	N/A	0	0.000743509	0.000743509
							Non-coessential	R_FEROpp	0	249.996	N/A	0	249.996	249.996
							Non-coessential	R_GLYCTO4	0	0.000657209	N/A	0	0.000743509	0.000743509
							Non-coessential	R_PROt2rpp	0	-1000	N/A	-1000	0	1000
							Non-coessential	R_FRD3	0	0.000657209	N/A	0	31.0226	31.0226
							Non-coessential	R_PAPSR	0.243507	0	N/A	0	0.243513	0.243513
							Non-coessential	R_EX_fe3_LPAREN_e_RPAREN_	0	999.984	N/A	-0.000172599	999.984	999.984
							Non-coessential	R_F6PA	0	0.865395	N/A	-5.17798e-05	0.865658	0.86571
							Non-coessential	R_TRDR	0.243507	0	N/A	0	0.243766	0.243766
R_IPDPS	0.00117344	0.00234689	0.00117344	0.00234689	1	1	Switch	R_IPDPS	0.00234689	0	1	0	0.0023469	0.0023469
							Backup	R_DMPPS	0	0.00234689	1	0	0.0023469	0.0023469
R_I4FE4ST	103.476	250.068	68.9533	117.626	0.999994	0.999998	Switch	R_I4FE4ST	0.000255418	0	0.571429	0.000223055	0.000255418	3.2363e-05
							Backup	R_S4FE4ST	0	0.000255417	0.571429	0	3.23624e-05	3.23624e-05
							Backup	R_SCYSDS	0	0.00102167	0.0714286	0	0.00012945	0.00012945
							Backup	R_S2FE2SS2	0	0.000255417	0.678571	0	3.23624e-05	3.23624e-05
							Backup	R_S2FE2SS	0	0.000255417	0.678571	0	4.61156e-05	4.61156e-05
							Backup	R_S4FE4SR	0	0.000255417	0.571429	0	3.23624e-05	3.23624e-05
							Non-coessential	R_GLUABUTt7pp	1000	0	0.0714286	0	1000	1000
							Non-coessential	R_R15BPK	0	2.57864	0.142857	0	1000	1000
							Non-coessential	R_GTHOr	0	0.243507	0.607143	0	0.243766	0.243766
							Non-coessential	R_GLUt2rpp	-1000	0	0.607143	-1000	1.52294e-05	1000
							Non-coessential	R_GLYCTO2	0.000657209	0	0.0714286	0	0.000743509	0.000743509
							Non-coessential	R_GLYCTO3	0	0.000657208	0.0714286	0	0.000743509	0.000743509
							Non-coessential	R_PDX5PO2	0.00021907	0	0.607143	0	0.00021907	0.00021907
							Non-coessential	R_ACCOAL	0	996.714	0.178571	0	1000	1000
							Non-coessential	R_IPDPS	0.00234689	0	0.571429	0	0.0023469	0.0023469
							Non-coessential	R_DMPPS	0	0.00234689	0.571429	0	0.0023469	0.0023469
							Non-coessential	R_GRXR	0	0.243507	0.0714286	0	0.243766	0.243766
							Non-coessential	R_I2FE2SS2	0.000255418	0	0.571429	0.000223055	0.000255418	3.2363e-05
							Non-coessential	R_PAPSR	0.243507	0	0.571429	0	0.243513	0.243513
							Non-coessential	R_PPCSCT	0	996.714	0.107143	0	996.714	996.714
							Non-coessential	R_PAPSR2	0	0.243507	0.607143	0	0.243513	0.243513
							Non-coessential	R_PDX5POi	0	0.000219069	0.0357143	0	0.00021907	0.00021907
							Non-coessential	R_DHORD2	0	0.324962	0.0714286	0	0.324968	0.324968
							Non-coessential	R_I4FE4SR	0.000255418	0	0.571429	0.000223055	0.000255418	3.2363e-05
							Non-coessential	R_TRDR	0.243507	0	0.571429	0	0.243766	0.243766
							Non-coessential	R_R1PK	0	2.57864	0.642857	0	1000	1000
							Non-coessential	R_ABUTt2pp	1000	0	0.607143	0	1000	1000
							Non-coessential	R_FRD2	0	0.000657208	0.107143	0	31.3476	31.3476
							Non-coessential	R_DHORDfum	0.324963	0	0.107143	0	0.324968	0.324968
R_ACOAD4f	0.0949471	0.220413	15.4262	27.1002	0.984487	0.99347	Switch	R_ACOAD4f	-0.349608	0	0.0819672	-0.349608	-0.349582	2.6e-05
							Backup	R_3OAR100	0	0.347325	0.557377	0	2.58899e-05	2.58899e-05
							Backup	R_3HAD100	0	0.347325	0.311475	0	2.58899e-05	2.58899e-05
							Backup	R_3OAS100	0	0.347325	0.606557	0	2.58899e-05	2.58899e-05
							Non-coessential	R_FACOAE120	0.0764524	0	0.836066	0.0764006	0.0764782	7.76e-05
							Non-coessential	R_CTECOAI7	-0.147777	0	0.0491803	-0.147793	-0.147725	6.8e-05
							Non-coessential	R_FACOAE161	0.147777	0	0.836066	0.147725	0.147801	7.6e-05
							Non-coessential	R_GTHOr	0	0.241917	0.557377	0	0.243766	0.243766
							Non-coessential	R_ACS	0	996.581	0.196721	0	996.558	996.558
							Non-coessential	R_GLYCTO2	0.000657209	0	N/A	0	0.000743509	0.000743509
							Non-coessential	R_GLYCTO4	0	0.000652917	N/A	0	0.000743509	0.000743509
							Non-coessential	R_PDX5PO2	0.00021907	0	0.557377	0	0.00021907	0.00021907
							Non-coessential	R_3OAR160	0	0.12456	0.557377	0	5.17798e-05	5.17798e-05
							Non-coessential	R_3OAR161	0	0.146812	0.557377	0	5.17798e-05	5.17798e-05
							Non-coessential	R_3OAR120	0	0.200513	0.557377	0	5.17798e-05	5.17798e-05
							Non-coessential	R_3OAR121	0	0.146812	0.557377	0	1.2945e-05	1.2945e-05
							Non-coessential	R_IPDPS	0.00234689	0	0.721311	0	0.0023469	0.0023469
							Non-coessential	R_DMPPS	0	0.00233157	0.721311	0	0.0023469	0.0023469
							Non-coessential	R_AACPS9	0	0.347325	0.180328	0	6.47248e-05	6.47248e-05
							Non-coessential	R_3OAR141	0	0.146812	0.557377	0	1.2945e-05	1.2945e-05
							Non-coessential	R_GRXR	0	0.241917	0.0327869	0	0.243766	0.243766
							Non-coessential	R_EAR121x	0	0.146812	0.557377	0	1.2945e-05	1.2945e-05
							Non-coessential	R_EAR160x	0	0.12456	0.57377	0	5.17798e-05	5.17798e-05
							Non-coessential	R_AACPS7	0.0764524	0	0.196721	0.0764006	0.0765171	0.0001165
							Non-coessential	R_3HAD121	0	0.146812	0.295082	0	1.2945e-05	1.2945e-05
							Non-coessential	R_3HAD120	0	0.200513	0.295082	0	5.17798e-05	5.17798e-05
							Non-coessential	R_ACACT5r	0.349608	0	0.163934	0.349556	0.349608	5.2e-05
							Non-coessential	R_PAPSR	0.243507	0	0.540984	0	0.243513	0.243513
							Non-coessential	R_ACACT7r	0.273155	0	0.163934	0.273103	0.273155	5.2e-05
							Non-coessential	R_ACOAD6f	-0.273155	0	0.0819672	-0.273155	-0.273103	5.2e-05
							Non-coessential	R_3HAD141	0	0.146812	0.295082	0	1.2945e-05	1.2945e-05
							Non-coessential	R_3HAD140	0	0.12456	0.278689	0	2.58899e-05	2.58899e-05
							Non-coessential	R_PAPSR2	0	0.241917	0.557377	0	0.243513	0.243513
							Non-coessential	R_3HAD161	0	0.146812	0.295082	0	5.17798e-05	5.17798e-05
							Non-coessential	R_3HAD160	0	0.12456	0.295082	0	5.17798e-05	5.17798e-05
							Non-coessential	R_FACOAE80	0	0.347325	0.819672	0	2.58899e-05	2.58899e-05
							Non-coessential	R_AACPS4	0.147777	0	0.196721	0.147725	0.147841	0.000116
							Non-coessential	R_AACPS3	0.125379	0	0.196721	0.125327	0.125443	0.000116
							Non-coessential	R_PDX5POi	0	0.000217639	0.0163934	0	0.00021907	0.00021907
							Non-coessential	R_T2DECAI	0	0.146812	0.0491803	0	1.2945e-05	1.2945e-05
							Non-coessential	R_ECOAH5	0.349608	0	0.295082	0.349556	0.349608	5.2e-05
							Non-coessential	R_ECOAH4	0.349608	0	0.295082	0.349582	0.349608	2.6e-05
							Non-coessential	R_ECOAH7	0.273155	0	0.311475	0.273103	0.273155	5.2e-05
							Non-coessential	R_ECOAH6	0.273155	0	0.295082	0.273129	0.273155	2.6e-05
							Non-coessential	R_EAR140x	0	0.12456	0.557377	0	2.58899e-05	2.58899e-05
							Non-coessential	R_3OAS121	0	0.146812	0.622951	0	1.2945e-05	1.2945e-05
							Non-coessential	R_3OAS120	0	0.200513	0.606557	0	5.17798e-05	5.17798e-05
							Non-coessential	R_HACD4	0.349608	0	0.57377	0.349582	0.349608	2.6e-05
							Non-coessential	R_HACD5	0.349608	0	0.57377	0.349556	0.349608	5.2e-05
							Non-coessential	R_HACD6	0.273155	0	0.57377	0.273129	0.273155	2.6e-05
							Non-coessential	R_HACD7	0.273155	0	0.57377	0.273103	0.273155	5.2e-05
							Non-coessential	R_EAR161x	0	0.146812	0.57377	0	5.17798e-05	5.17798e-05
							Non-coessential	R_FACOAE160	0.125379	0	0.836066	0.125327	0.125403	7.6e-05
							Non-coessential	R_ACOAD5f	-0.349608	0	0.0983607	-0.349608	-0.349556	5.2e-05
							Non-coessential	R_3OAS141	0	0.146812	0.606557	0	1.2945e-05	1.2945e-05
							Non-coessential	R_EAR120x	0	0.200513	0.57377	0	5.17798e-05	5.17798e-05
							Non-coessential	R_3OAS161	0	0.146812	0.606557	0	5.17798e-05	5.17798e-05
							Non-coessential	R_3OAS160	0	0.12456	0.606557	0	5.17798e-05	5.17798e-05
							Non-coessential	R_ACACT6r	0.273155	0	0.163934	0.273129	0.273155	2.6e-05
							Non-coessential	R_FRD3	0	0.000652917	N/A	0	31.0226	31.0226
							Non-coessential	R_EAR141x	0	0.146812	0.557377	0	1.2945e-05	1.2945e-05
							Non-coessential	R_ACACT4r	0.349608	0	0.147541	0.349582	0.349608	2.6e-05
							Non-coessential	R_EAR100x	0	0.200513	0.57377	0	2.58899e-05	2.58899e-05
							Non-coessential	R_ACOAD7f	-0.125379	0	0.0983607	-0.125379	-0.125327	5.2e-05
							Non-coessential	R_TRDR	0.243507	0	0.540984	0	0.243766	0.243766
R_TRPS3	189.466	336.829	66.2108	151.339	0.999289	0.999706	Switch	R_TRPS3	0.0558412	0	0.142857	0.0557894	0.0558427	5.33e-05
							Backup	R_TRPS1	0	0.0558247	0.285714	0	5.17798e-05	5.17798e-05
							Non-coessential	R_IPDPS	0.00234689	0	0.5	0	0.0023469	0.0023469
							Non-coessential	R_DMPPS	0	0.0023462	0.5	0	0.0023469	0.0023469
							Non-coessential	R_GLUABUTt7pp	1000	0	0.142857	0	1000	1000
							Non-coessential	R_NADH16pp	31.0217	0	0.428571	0	31.0219	31.0219
							Non-coessential	R_GLYCTO3	0	0.000657015	0.285714	0	0.000743509	0.000743509
							Non-coessential	R_GLUt2rpp	-1000	0	0.428571	-1000	1.52294e-05	1000
							Non-coessential	R_GLYCTO2	0.000657209	0	0.142857	0	0.000743509	0.000743509
							Non-coessential	R_ABUTt2pp	1000	0	0.428571	0	1000	1000
							Non-coessential	R_ACS	0	996.559	N/A	0	996.558	996.558
							Non-coessential	R_FRD2	0	31.3775	0.285714	0	31.3476	31.3476
							Non-coessential	R_DHORDfum	0.324963	0	0.142857	0	0.324968	0.324968
							Non-coessential	R_TRPAS2	-0.0558412	0	0.285714	-0.0558424	-0.0557894	5.3e-05
							Non-coessential	R_NADH17pp	0	31.052	0.571429	0	31.0219	31.0219
							Non-coessential	R_DHORD5	0	0.324867	0.285714	0	0.324968	0.324968
R_ACACT3r	49.0951	107.591	80.9271	148.848	0.0655878	0.98948	Switch	R_ACACT3r	0.349608	0	0.128713	0.349595	0.349608	1.3e-05
							Backup	R_3HAD60	0	0.34593	0.237624	0	1.23285e-05	1.23285e-05
							Backup	R_3OAS100	0	0.34593	0.534653	0	2.58899e-05	2.58899e-05
							Backup	R_3OAR100	0	0.34593	0.514851	0	2.58899e-05	2.58899e-05
							Backup	R_3HAD40	0	0.34593	0.237624	0	1.23285e-05	1.23285e-05
							Backup	R_3HAD80	0	0.34593	0.237624	0	1.23285e-05	1.23285e-05
							Backup	R_3OAR40	0	0.34593	0.514851	0	1.23285e-05	1.23285e-05
							Backup	R_3OAS80	0	0.34593	0.534653	0	1.23285e-05	1.23285e-05
							Backup	R_3OAS60	0	0.34593	0.534653	0	1.23285e-05	1.23285e-05
							Backup	R_3OAR60	0	0.34593	0.514851	0	1.23285e-05	1.23285e-05
							Backup	R_3HAD100	0	0.34593	0.247525	0	2.58899e-05	2.58899e-05
							Backup	R_3OAR80	0	0.34593	0.514851	0	1.23285e-05	1.23285e-05
							Non-coessential	R_GLYCTO2	0.000657209	0	0.039604	0	0.000743509	0.000743509
							Non-coessential	R_ABUTt2pp	1000	0	0.514851	0	1000	1000
							Non-coessential	R_PFK	0	7.39554	0.554455	0	7.78426	7.78426
							Non-coessential	R_3OAR141	0	0.146222	0.514851	0	1.2945e-05	1.2945e-05
							Non-coessential	R_NAt3pp	0	1000	0.534653	0	1000	1000
							Non-coessential	R_FBA3	7.78419	0	0.019802	0	7.78426	7.78426
							Non-coessential	R_ACACT5r	0.349608	0	0.128713	0.349556	0.349608	5.2e-05
							Non-coessential	R_HACD1	0.349608	0	0.524752	0.349595	0.34961	1.5e-05
							Non-coessential	R_HACD2	0.349608	0	0.524752	0.349595	0.34961	1.5e-05
							Non-coessential	R_HACD3	0.349608	0	0.524752	0.349595	0.349608	1.3e-05
							Non-coessential	R_HACD4	0.349608	0	0.524752	0.349582	0.349608	2.6e-05
							Non-coessential	R_HACD5	0.349608	0	0.524752	0.349556	0.349608	5.2e-05
							Non-coessential	R_HACD6	0.273155	0	0.524752	0.273129	0.273155	2.6e-05
							Non-coessential	R_HACD7	0.273155	0	0.524752	0.273103	0.273155	5.2e-05
							Non-coessential	R_ACACT2r	0.349608	0	0.128713	0.349595	0.34961	1.5e-05
							Non-coessential	R_3OAS160	0	0.12406	0.534653	0	5.17798e-05	5.17798e-05
							Non-coessential	R_GLYCTO3	0	0.000650295	0.0594059	0	0.000743509	0.000743509
							Non-coessential	R_EAR100x	0	0.199708	0.524752	0	2.58899e-05	2.58899e-05
							Non-coessential	R_ACOAD1f	-0.349608	0	0.0792079	-0.34961	-0.349595	1.5e-05
							Non-coessential	R_EAR141x	0	0.146222	0.514851	0	1.2945e-05	1.2945e-05
							Non-coessential	R_KAS15	0	0.34593	0.584158	0	1.23285e-05	1.23285e-05
							Non-coessential	R_ACt2rpp	0	-1000	0.524752	-1000	0	1000
							Non-coessential	R_GLUABUTt7pp	1000	0	0.019802	0	1000	1000
							Non-coessential	R_FACOAE120	0.0764524	0	0.772277	0.0764006	0.0764782	7.76e-05
							Non-coessential	R_ACS	0	996.94	0.178218	0	996.558	996.558
							Non-coessential	R_3OAS161	0	0.146222	0.534653	0	5.17798e-05	5.17798e-05
							Non-coessential	R_3OAR160	0	0.12406	0.514851	0	5.17798e-05	5.17798e-05
							Non-coessential	R_3OAR161	0	0.146222	0.514851	0	5.17798e-05	5.17798e-05
							Non-coessential	R_EAR160x	0	0.12406	0.524752	0	5.17798e-05	5.17798e-05
							Non-coessential	R_ACOAD2f	-0.349608	0	0.0792079	-0.34961	-0.349595	1.5e-05
							Non-coessential	R_NADH17pp	0	32.1593	0.534653	0	31.0219	31.0219
							Non-coessential	R_PFK_3	7.78419	0	0.554455	0	7.78426	7.78426
							Non-coessential	R_ACACT7r	0.273155	0	0.128713	0.273103	0.273155	5.2e-05
							Non-coessential	R_EAR40x	0	0.34593	0.514851	0	1.23285e-05	1.23285e-05
							Non-coessential	R_AACPS7	0.0764524	0	0.148515	0.0764006	0.0765171	0.0001165
							Non-coessential	R_AACPS4	0.147777	0	0.148515	0.147725	0.147841	0.000116
							Non-coessential	R_AACPS3	0.125379	0	0.148515	0.125327	0.125443	0.000116
							Non-coessential	R_ECOAH5	0.349608	0	0.237624	0.349556	0.349608	5.2e-05
							Non-coessential	R_ECOAH4	0.349608	0	0.237624	0.349582	0.349608	2.6e-05
							Non-coessential	R_ECOAH7	0.273155	0	0.247525	0.273103	0.273155	5.2e-05
							Non-coessential	R_ECOAH6	0.273155	0	0.237624	0.273129	0.273155	2.6e-05
							Non-coessential	R_ECOAH1	0.349608	0	0.237624	0.349595	0.34961	1.5e-05
							Non-coessential	R_GLYCLTt2rpp	-1000	0	0.534653	-1000	0	1000
							Non-coessential	R_ECOAH3	0.349608	0	0.237624	0.349595	0.349608	1.3e-05
							Non-coessential	R_ECOAH2	0.349608	0	0.237624	0.349595	0.34961	1.5e-05
							Non-coessential	R_DMPPS	0	0.0023222	0.673267	0	0.0023469	0.0023469
							Non-coessential	R_FBA	0	7.39554	0.019802	-6.47248e-05	7.78425	7.78431
							Non-coessential	R_ACOAD3f	-0.349608	0	0.0792079	-0.349608	-0.349595	1.3e-05
							Non-coessential	R_ACACT4r	0.349608	0	0.128713	0.349582	0.349608	2.6e-05
							Non-coessential	R_CTECOAI7	-0.147777	0	0.029703	-0.147793	-0.147725	6.8e-05
							Non-coessential	R_GLUt2rpp	-1000	0	0.514851	-1000	1.52294e-05	1000
							Non-coessential	R_IPDPS	0.00234689	0	0.673267	0	0.0023469	0.0023469
							Non-coessential	R_DHORD5	0	0.321544	0.039604	0	0.324968	0.324968
							Non-coessential	R_ACOAD4f	-0.349608	0	0.0792079	-0.349608	-0.349582	2.6e-05
							Non-coessential	R_EAR121x	0	0.146222	0.514851	0	1.2945e-05	1.2945e-05
							Non-coessential	R_3HAD121	0	0.146222	0.237624	0	1.2945e-05	1.2945e-05
							Non-coessential	R_3HAD120	0	0.199708	0.237624	0	5.17798e-05	5.17798e-05
							Non-coessential	R_ACACT1r	0.349608	0	0.118812	0.349595	0.34961	1.5e-05
							Non-coessential	R_PROt2rpp	0	-1000	0.514851	-1000	0	1000
							Non-coessential	R_3HAD141	0	0.146222	0.237624	0	1.2945e-05	1.2945e-05
							Non-coessential	R_3HAD140	0	0.12406	0.227723	0	2.58899e-05	2.58899e-05
							Non-coessential	R_PROt4pp	0	1000	0.039604	0	1000	1000
							Non-coessential	R_EAR161x	0	0.146222	0.524752	0	5.17798e-05	5.17798e-05
							Non-coessential	R_3OAS121	0	0.146222	0.544554	0	1.2945e-05	1.2945e-05
							Non-coessential	R_3OAS120	0	0.199708	0.534653	0	5.17798e-05	5.17798e-05
							Non-coessential	R_ACt4pp	0	1000	0.049505	0	1000	1000
							Non-coessential	R_ACOAD5f	-0.349608	0	0.0891089	-0.349608	-0.349556	5.2e-05
							Non-coessential	R_EAR120x	0	0.199708	0.524752	0	5.17798e-05	5.17798e-05
							Non-coessential	R_ACACT6r	0.273155	0	0.128713	0.273129	0.273155	2.6e-05
							Non-coessential	R_FRD2	0	32.4815	0.039604	0	31.3476	31.3476
							Non-coessential	R_DHORDfum	0.324963	0	0.019802	0	0.324968	0.324968
							Non-coessential	R_EX_fe3_LPAREN_e_RPAREN_	0	999.984	N/A	-0.000172599	999.984	999.984
							Non-coessential	R_GLYCLTt4pp	1000	0	0.0594059	0	1000	1000
							Non-coessential	R_FACOAE160	0.125379	0	0.772277	0.125327	0.125403	7.6e-05
							Non-coessential	R_FACOAE161	0.147777	0	0.772277	0.147725	0.147801	7.6e-05
							Non-coessential	R_PDX5PO2	0.00021907	0	0.514851	0	0.00021907	0.00021907
							Non-coessential	R_3OAR120	0	0.199708	0.514851	0	5.17798e-05	5.17798e-05
							Non-coessential	R_3OAR121	0	0.146222	0.514851	0	1.2945e-05	1.2945e-05
							Non-coessential	R_FE3tex	0	-999.984	0.00990099	-999.984	0.000172599	999.984
							Non-coessential	R_NADH16pp	31.0217	0	0.514851	0	31.0219	31.0219
							Non-coessential	R_EAR60x	0	0.34593	0.514851	0	1.23285e-05	1.23285e-05
							Non-coessential	R_EAR140x	0	0.12406	0.514851	0	2.58899e-05	2.58899e-05
							Non-coessential	R_ACOAD6f	-0.273155	0	0.0792079	-0.273155	-0.273103	5.2e-05
							Non-coessential	R_3HAD161	0	0.146222	0.237624	0	5.17798e-05	5.17798e-05
							Non-coessential	R_3HAD160	0	0.12406	0.237624	0	5.17798e-05	5.17798e-05
							Non-coessential	R_PDX5POi	0	0.000216765	0.019802	0	0.00021907	0.00021907
							Non-coessential	R_T2DECAI	0	0.146222	0.029703	0	1.2945e-05	1.2945e-05
							Non-coessential	R_FEROpp	0	249.996	0.693069	0	249.996	249.996
							Non-coessential	R_ACOAD7f	-0.125379	0	0.0891089	-0.125379	-0.125327	5.2e-05
							Non-coessential	R_3OAS141	0	0.146222	0.534653	0	1.2945e-05	1.2945e-05
							Non-coessential	R_EAR80x	0	0.34593	0.514851	0	1.23285e-05	1.23285e-05
R_G5SD	126.075	252.149	126.008	252.015	0.997792	0.999084	Switch	R_G5SD	0.217164	0	0.538462	0.217099	0.217216	0.000117
							Backup	R_NACODA	0	0.216965	0.0769231	0	6.47248e-05	6.47248e-05
							Non-coessential	R_PFK_3	7.78419	0	0.538462	0	7.78426	7.78426
							Non-coessential	R_GLYCLTt4pp	1000	0	0.153846	0	1000	1000
							Non-coessential	R_PYK	0.865395	0	0.538462	0	0.865658	0.865658
							Non-coessential	R_GLU5K	0.217164	0	0.307692	0.217099	0.217216	0.000117
							Non-coessential	R_DHAPT	0	0.877427	0.307692	0	0.865658	0.865658
							Non-coessential	R_FBA3	7.78419	0	0.230769	0	7.78426	7.78426
							Non-coessential	R_PROt2rpp	0	-1000	0.461538	-1000	0	1000
							Non-coessential	R_PROt4pp	0	1000	0.153846	0	1000	1000
							Non-coessential	R_GLYCLTt2rpp	-1000	0	0.461538	-1000	0	1000
							Non-coessential	R_DHORDfum	0.324963	0	N/A	0	0.324968	0.324968
							Non-coessential	R_PFK	0	6.91246	0.615385	0	7.78426	7.78426
							Non-coessential	R_FBA	0	6.91246	0.307692	-6.47248e-05	7.78425	7.78431
							Non-coessential	R_DHORD2	0	0.324665	N/A	0	0.324968	0.324968
							Non-coessential	R_F6PA	0	0.877427	0.230769	-5.17798e-05	0.865658	0.86571
R_MN2tpp	0.000339411	0.000678821	0.000339411	0.000678821	1	1	Switch	R_MN2tpp	0.000678821	0	1	0.000419922	0.00093772	0.000517798
							Backup	R_MNt2pp	0	0.000678821	1	0	0.000258899	0.000258899
R_I2FE2SS2	65.5449	225.766	332.368	468.337	0.0656971	0.999998	Switch	R_I2FE2SS2	0.000255418	0	0.655172	0.000223055	0.000255418	3.2363e-05
							Backup	R_S4FE4ST	0	0.000255417	0.655172	0	3.23624e-05	3.23624e-05
							Backup	R_SCYSDS	0	0.0010197	0.0689655	0	0.00012945	0.00012945
							Backup	R_S2FE2SS2	0	0.000255417	0.758621	0	3.23624e-05	3.23624e-05
							Backup	R_S2FE2SS	0	0.000253452	0.758621	0	4.61156e-05	4.61156e-05
							Backup	R_S4FE4SR	0	0.000255417	0.655172	0	3.23624e-05	3.23624e-05
							Non-coessential	R_ACt2rpp	0	-1000	0.689655	-1000	0	1000
							Non-coessential	R_GLYCLTt4pp	1000	0	0.137931	0	1000	1000
							Non-coessential	R_THRt4pp	0	1000	0.137931	0	1000	1000
							Non-coessential	R_DHAPT	0	0.865424	0.0689655	0	0.865658	0.865658
							Non-coessential	R_GLGC	0	996.558	0.724138	0	996.558	996.558
							Non-coessential	R_IPDPS	0.00234689	0	0.655172	0	0.0023469	0.0023469
							Non-coessential	R_DMPPS	0	0.00234689	0.655172	0	0.0023469	0.0023469
							Non-coessential	R_NAt3pp	0	1000	0.758621	0	1000	1000
							Non-coessential	R_FE3tex	0	-999.984	0.0344828	-999.984	0.000172599	999.984
							Non-coessential	R_ACt4pp	0	1000	0.137931	0	1000	1000
							Non-coessential	R_NADH16pp	31.0217	0	0.655172	0	31.0219	31.0219
							Non-coessential	R_GART	0	0.00240976	0.724138	0	0.00258237	0.00258237
							Non-coessential	R_NADH17pp	0	31.0218	0.689655	0	31.0219	31.0219
							Non-coessential	R_F6PA	0	0.865424	0.0344828	-5.17798e-05	0.865658	0.86571
							Non-coessential	R_GLCS1	0	996.558	0.724138	0	996.558	996.558
							Non-coessential	R_PYK	0.865395	0	0.724138	0	0.865658	0.865658
							Non-coessential	R_FTHFLi	0.00240977	0	0.241379	0	0.00258237	0.00258237
							Non-coessential	R_FEROpp	0	249.996	0.689655	0	249.996	249.996
							Non-coessential	R_GLYCLTt2rpp	-1000	0	0.689655	-1000	0	1000
							Non-coessential	R_GLCP	0	996.558	0.206897	0	996.558	996.558
							Non-coessential	R_I4FE4ST	0.000255418	0	0.655172	0.000223055	0.000255418	3.2363e-05
							Non-coessential	R_I4FE4SR	0.000255418	0	0.655172	0.000223055	0.000255418	3.2363e-05
							Non-coessential	R_THRt2rpp	0	-1000	0.689655	-1000	0.00012945	1000
							Non-coessential	R_FRD2	0	31.0218	0.0344828	0	31.3476	31.3476
							Non-coessential	R_EX_fe3_LPAREN_e_RPAREN_	0	999.984	N/A	-0.000172599	999.984	999.984
R_DUTPDP	105.266	500.013	263.171	333.35	0.999738	0.999892	Switch	R_DUTPDP	0.0257048	0	0.5	0.0256401	0.0257307	9.06e-05
							Backup	R_DURIK1	0	0.025702	0.555556	0	6.47248e-05	6.47248e-05
							Non-coessential	R_PUNP4	0	0.025702	0.277778	0	6.47248e-05	6.47248e-05
							Non-coessential	R_GLYCLTt4pp	1000	0	0.222222	0	1000	1000
							Non-coessential	R_PYNP2r	0	0.025702	0.277778	-6.47248e-05	6.47248e-05	0.00012945
							Non-coessential	R_PUNP3	0	-0.025702	0.333333	-6.47248e-05	6.47248e-05	0.00012945
							Non-coessential	R_DURIPP	0	-0.025702	0.333333	-6.47248e-05	2.58899e-05	9.06147e-05
							Non-coessential	R_NAt3pp	0	1000	0.555556	0	1000	1000
							Non-coessential	R_NDPK5	0	-0.025702	0.166667	-6.47248e-05	0.000258899	0.000323624
							Non-coessential	R_THRt4pp	0	1000	0.222222	0	1000	1000
							Non-coessential	R_PROt4pp	0	1000	0.222222	0	1000	1000
							Non-coessential	R_NTD8	0	0.025702	0.444444	0	6.47248e-05	6.47248e-05
							Non-coessential	R_THRt2rpp	0	-1000	0.444444	-1000	0.00012945	1000
							Non-coessential	R_GLYCLTt2rpp	-1000	0	0.444444	-1000	0	1000
							Non-coessential	R_RNTR4c2	0.0257048	0	0.5	0.0254459	0.0257307	0.0002848
							Non-coessential	R_PROt2rpp	0	-1000	0.444444	-1000	0	1000
							Non-coessential	R_DGK1	0	-0.025702	0.222222	-6.47248e-05	6.47248e-05	0.00012945
							Non-coessential	R_NTD2	0	0.025702	0.388889	0	6.47248e-05	6.47248e-05
							Non-coessential	R_GSNK	0	0.025702	0.555556	0	6.47248e-05	6.47248e-05
R_ACOAD2f	66.9168	140.525	50.2085	95.8527	0.0655878	0.98948	Switch	R_ACOAD2f	-0.349608	0	0.0776699	-0.34961	-0.349595	1.5e-05
							Backup	R_3HAD60	0	0.34593	0.23301	0	1.23285e-05	1.23285e-05
							Backup	R_3OAS100	0	0.34593	0.543689	0	2.58899e-05	2.58899e-05
							Backup	R_3OAR100	0	0.34593	0.524272	0	2.58899e-05	2.58899e-05
							Backup	R_3HAD40	0	0.34593	0.23301	0	1.23285e-05	1.23285e-05
							Backup	R_3HAD80	0	0.34593	0.23301	0	1.23285e-05	1.23285e-05
							Backup	R_3OAR40	0	0.34593	0.524272	0	1.23285e-05	1.23285e-05
							Backup	R_3OAS80	0	0.34593	0.543689	0	1.23285e-05	1.23285e-05
							Backup	R_3OAS60	0	0.34593	0.543689	0	1.23285e-05	1.23285e-05
							Backup	R_3OAR60	0	0.34593	0.524272	0	1.23285e-05	1.23285e-05
							Backup	R_3HAD100	0	0.34593	0.242718	0	2.58899e-05	2.58899e-05
							Backup	R_3OAR80	0	0.34593	0.524272	0	1.23285e-05	1.23285e-05
							Non-coessential	R_GLYCTO2	0.000657209	0	0.0291262	0	0.000743509	0.000743509
							Non-coessential	R_ABUTt2pp	1000	0	0.524272	0	1000	1000
							Non-coessential	R_PFK	0	7.39554	0.563107	0	7.78426	7.78426
							Non-coessential	R_3OAR141	0	0.146222	0.524272	0	1.2945e-05	1.2945e-05
							Non-coessential	R_FBA3	7.78419	0	0.0194175	0	7.78426	7.78426
							Non-coessential	R_ACACT5r	0.349608	0	0.126214	0.349556	0.349608	5.2e-05
							Non-coessential	R_HACD1	0.349608	0	0.533981	0.349595	0.34961	1.5e-05
							Non-coessential	R_HACD2	0.349608	0	0.533981	0.349595	0.34961	1.5e-05
							Non-coessential	R_HACD3	0.349608	0	0.533981	0.349595	0.349608	1.3e-05
							Non-coessential	R_HACD4	0.349608	0	0.533981	0.349582	0.349608	2.6e-05
							Non-coessential	R_HACD5	0.349608	0	0.533981	0.349556	0.349608	5.2e-05
							Non-coessential	R_HACD6	0.273155	0	0.533981	0.273129	0.273155	2.6e-05
							Non-coessential	R_HACD7	0.273155	0	0.533981	0.273103	0.273155	5.2e-05
							Non-coessential	R_ACACT2r	0.349608	0	0.126214	0.349595	0.34961	1.5e-05
							Non-coessential	R_3OAS160	0	0.12406	0.543689	0	5.17798e-05	5.17798e-05
							Non-coessential	R_GLYCTO3	0	0.000650295	0.0485437	0	0.000743509	0.000743509
							Non-coessential	R_EAR100x	0	0.199708	0.533981	0	2.58899e-05	2.58899e-05
							Non-coessential	R_ACOAD1f	-0.349608	0	0.0776699	-0.34961	-0.349595	1.5e-05
							Non-coessential	R_EAR141x	0	0.146222	0.524272	0	1.2945e-05	1.2945e-05
							Non-coessential	R_KAS15	0	0.34593	0.592233	0	1.23285e-05	1.23285e-05
							Non-coessential	R_GLUABUTt7pp	1000	0	0.0194175	0	1000	1000
							Non-coessential	R_FACOAE120	0.0764524	0	0.776699	0.0764006	0.0764782	7.76e-05
							Non-coessential	R_GTHOr	0	0.240945	0.524272	0	0.243766	0.243766
							Non-coessential	R_ACS	0	996.94	0.15534	0	996.558	996.558
							Non-coessential	R_3OAS161	0	0.146222	0.543689	0	5.17798e-05	5.17798e-05
							Non-coessential	R_3OAR160	0	0.12406	0.524272	0	5.17798e-05	5.17798e-05
							Non-coessential	R_3OAR161	0	0.146222	0.524272	0	5.17798e-05	5.17798e-05
							Non-coessential	R_THMDt2rpp	-1000	0	0.514563	-1000	0	1000
							Non-coessential	R_GRXR	0	0.240945	0.0194175	0	0.243766	0.243766
							Non-coessential	R_EAR160x	0	0.12406	0.533981	0	5.17798e-05	5.17798e-05
							Non-coessential	R_PFK_3	7.78419	0	0.563107	0	7.78426	7.78426
							Non-coessential	R_PAPSR	0.243507	0	0.514563	0	0.243513	0.243513
							Non-coessential	R_ACACT7r	0.273155	0	0.126214	0.273103	0.273155	5.2e-05
							Non-coessential	R_PAPSR2	0	0.240945	0.524272	0	0.243513	0.243513
							Non-coessential	R_EAR40x	0	0.34593	0.524272	0	1.23285e-05	1.23285e-05
							Non-coessential	R_AACPS7	0.0764524	0	0.145631	0.0764006	0.0765171	0.0001165
							Non-coessential	R_AACPS4	0.147777	0	0.145631	0.147725	0.147841	0.000116
							Non-coessential	R_AACPS3	0.125379	0	0.145631	0.125327	0.125443	0.000116
							Non-coessential	R_ECOAH5	0.349608	0	0.23301	0.349556	0.349608	5.2e-05
							Non-coessential	R_ECOAH4	0.349608	0	0.23301	0.349582	0.349608	2.6e-05
							Non-coessential	R_ECOAH7	0.273155	0	0.242718	0.273103	0.273155	5.2e-05
							Non-coessential	R_ECOAH6	0.273155	0	0.23301	0.273129	0.273155	2.6e-05
							Non-coessential	R_ECOAH1	0.349608	0	0.23301	0.349595	0.34961	1.5e-05
							Non-coessential	R_GLYCLTt2rpp	-1000	0	0.543689	-1000	0	1000
							Non-coessential	R_ECOAH3	0.349608	0	0.23301	0.349595	0.349608	1.3e-05
							Non-coessential	R_ECOAH2	0.349608	0	0.23301	0.349595	0.34961	1.5e-05
							Non-coessential	R_DMPPS	0	0.0023222	0.679612	0	0.0023469	0.0023469
							Non-coessential	R_FBA	0	7.39554	0.0194175	-6.47248e-05	7.78425	7.78431
							Non-coessential	R_TRDR	0.243507	0	0.514563	0	0.243766	0.243766
							Non-coessential	R_THMDt2pp	1000	0	0.514563	0	1000	1000
							Non-coessential	R_ACOAD3f	-0.349608	0	0.0776699	-0.349608	-0.349595	1.3e-05
							Non-coessential	R_ACACT4r	0.349608	0	0.126214	0.349582	0.349608	2.6e-05
							Non-coessential	R_CTECOAI7	-0.147777	0	0.0291262	-0.147793	-0.147725	6.8e-05
							Non-coessential	R_GLUt2rpp	-1000	0	0.524272	-1000	1.52294e-05	1000
							Non-coessential	R_IPDPS	0.00234689	0	0.679612	0	0.0023469	0.0023469
							Non-coessential	R_DHORD5	0	0.321544	0.0291262	0	0.324968	0.324968
							Non-coessential	R_ACOAD4f	-0.349608	0	0.0776699	-0.349608	-0.349582	2.6e-05
							Non-coessential	R_EAR121x	0	0.146222	0.524272	0	1.2945e-05	1.2945e-05
							Non-coessential	R_3HAD121	0	0.146222	0.23301	0	1.2945e-05	1.2945e-05
							Non-coessential	R_3HAD120	0	0.199708	0.23301	0	5.17798e-05	5.17798e-05
							Non-coessential	R_ACACT1r	0.349608	0	0.116505	0.349595	0.34961	1.5e-05
							Non-coessential	R_3HAD141	0	0.146222	0.23301	0	1.2945e-05	1.2945e-05
							Non-coessential	R_3HAD140	0	0.12406	0.223301	0	2.58899e-05	2.58899e-05
							Non-coessential	R_EAR161x	0	0.146222	0.533981	0	5.17798e-05	5.17798e-05
							Non-coessential	R_3OAS121	0	0.146222	0.553398	0	1.2945e-05	1.2945e-05
							Non-coessential	R_3OAS120	0	0.199708	0.543689	0	5.17798e-05	5.17798e-05
							Non-coessential	R_ACOAD5f	-0.349608	0	0.0873786	-0.349608	-0.349556	5.2e-05
							Non-coessential	R_EAR120x	0	0.199708	0.533981	0	5.17798e-05	5.17798e-05
							Non-coessential	R_ACACT6r	0.273155	0	0.126214	0.273129	0.273155	2.6e-05
							Non-coessential	R_FRD2	0	0.322194	0.0291262	0	31.3476	31.3476
							Non-coessential	R_DHORDfum	0.324963	0	0.0194175	0	0.324968	0.324968
							Non-coessential	R_EX_fe3_LPAREN_e_RPAREN_	0	999.984	N/A	-0.000172599	999.984	999.984
							Non-coessential	R_GLYCLTt4pp	1000	0	0.038835	0	1000	1000
							Non-coessential	R_FACOAE160	0.125379	0	0.776699	0.125327	0.125403	7.6e-05
							Non-coessential	R_FACOAE161	0.147777	0	0.776699	0.147725	0.147801	7.6e-05
							Non-coessential	R_THRt4pp	0	1000	0.0194175	0	1000	1000
							Non-coessential	R_PDX5PO2	0.00021907	0	0.524272	0	0.00021907	0.00021907
							Non-coessential	R_3OAR120	0	0.199708	0.524272	0	5.17798e-05	5.17798e-05
							Non-coessential	R_3OAR121	0	0.146222	0.524272	0	1.2945e-05	1.2945e-05
							Non-coessential	R_ACACT3r	0.349608	0	0.126214	0.349595	0.349608	1.3e-05
							Non-coessential	R_FE3tex	0	-999.984	0.00970874	-999.984	0.000172599	999.984
							Non-coessential	R_EAR60x	0	0.34593	0.524272	0	1.23285e-05	1.23285e-05
							Non-coessential	R_EAR140x	0	0.12406	0.524272	0	2.58899e-05	2.58899e-05
							Non-coessential	R_ACOAD6f	-0.273155	0	0.0776699	-0.273155	-0.273103	5.2e-05
							Non-coessential	R_3HAD161	0	0.146222	0.23301	0	5.17798e-05	5.17798e-05
							Non-coessential	R_3HAD160	0	0.12406	0.23301	0	5.17798e-05	5.17798e-05
							Non-coessential	R_PDX5POi	0	0.000216765	0.0194175	0	0.00021907	0.00021907
							Non-coessential	R_T2DECAI	0	0.146222	0.0291262	0	1.2945e-05	1.2945e-05
							Non-coessential	R_FEROpp	0	249.996	0.699029	0	249.996	249.996
							Non-coessential	R_ACOAD7f	-0.125379	0	0.0873786	-0.125379	-0.125327	5.2e-05
							Non-coessential	R_3OAS141	0	0.146222	0.543689	0	1.2945e-05	1.2945e-05
							Non-coessential	R_THRt2rpp	0	-1000	0.524272	-1000	0.00012945	1000
							Non-coessential	R_EAR80x	0	0.34593	0.524272	0	1.23285e-05	1.23285e-05
R_PPKr	314.074	628.147	198.085	396.171	0.0655482	0.985677	Switch	R_PPKr	-3.44181	0	0.166667	-1000	-3.44174	996.558
							Backup	R_PPA	0	3.39251	0.633333	0	6.47248e-05	6.47248e-05
							Non-coessential	R_GLYCLTt4pp	1000	0	0.133333	0	1000	1000
							Non-coessential	R_GLUABUTt7pp	1000	0	0.0666667	0	1000	1000
							Non-coessential	R_R15BPK	0	2.54171	0.133333	0	1000	1000
							Non-coessential	R_GLUt4pp	0	1000	0.133333	0	1000	1000
							Non-coessential	R_THRt4pp	0	1000	0.133333	0	1000	1000
							Non-coessential	R_ABUTt2pp	1000	0	0.633333	0	1000	1000
							Non-coessential	R_URIt2rpp	-1000	0	0.6	-1000	0	1000
							Non-coessential	R_IPDPS	0.00234689	0	0.6	0	0.0023469	0.0023469
							Non-coessential	R_PFK	0	7.87322	0.7	0	7.78426	7.78426
							Non-coessential	R_DMPPS	0	0.00231328	0.6	0	0.0023469	0.0023469
							Non-coessential	R_URIt2pp	1000	0	0.6	0	1000	1000
							Non-coessential	R_NAt3pp	0	1000	0.7	0	1000	1000
							Non-coessential	R_FE3tex	0	-999.984	0.0333333	-999.984	0.000172599	999.984
							Non-coessential	R_FBA3	7.78419	0	0.0666667	0	7.78426	7.78426
							Non-coessential	R_NADH16pp	31.0217	0	0.6	0	31.0219	31.0219
							Non-coessential	R_NADH17pp	0	31.9524	0.666667	0	31.0219	31.0219
							Non-coessential	R_PFK_3	7.78419	0	0.7	0	7.78426	7.78426
							Non-coessential	R_ASPt2rpp	-1000	0	0.6	-1000	6.47248e-05	1000
							Non-coessential	R_THMDt2rpp	-1000	0	0.6	-1000	0	1000
							Non-coessential	R_ASPt2pp	1000	0	0.6	0	1000	1000
							Non-coessential	R_FEROpp	0	249.996	0.633333	0	249.996	249.996
							Non-coessential	R_GLYCLTt2rpp	-1000	0	0.633333	-1000	0	1000
							Non-coessential	R_FBA	0	7.87322	0.0666667	-6.47248e-05	7.78425	7.78431
							Non-coessential	R_DHORD5	0	0.320308	0.1	0	0.324968	0.324968
							Non-coessential	R_R1PK	0	2.54171	0.666667	0	1000	1000
							Non-coessential	R_THMDt2pp	1000	0	0.6	0	1000	1000
							Non-coessential	R_THRt2rpp	0	-1000	0.633333	-1000	0.00012945	1000
							Non-coessential	R_FRD2	0	32.2727	0.1	0	31.3476	31.3476
							Non-coessential	R_DHORDfum	0.324963	0	0.0666667	0	0.324968	0.324968
							Non-coessential	R_EX_fe3_LPAREN_e_RPAREN_	0	999.984	N/A	-0.000172599	999.984	999.984
R_PPPGO3	0.148822	0.396859	124.827	199.723	0.999994	0.999998	Switch	R_PPPGO3	0.00021907	0	0.666667	0.000197495	0.00021946	2.1965e-05
							Backup	R_PPPGO	0	0.000219069	0.333333	0	2.15749e-05	2.15749e-05
							Non-coessential	R_PYK	0.865395	0	N/A	0	0.865658	0.865658
							Non-coessential	R_DHAPT	0	0.865432	N/A	0	0.865658	0.865658
							Non-coessential	R_ACS	0	996.558	N/A	0	996.558	996.558
							Non-coessential	R_DHORDfum	0.324963	0	0.666667	0	0.324968	0.324968
							Non-coessential	R_DHORD2	0	0.324962	0.333333	0	0.324968	0.324968
							Non-coessential	R_F6PA	0	0.865432	N/A	-5.17798e-05	0.865658	0.86571
R_SO4t2pp	214.355	500.161	258.914	453.099	0.065689	0.999216	Switch	R_SO4t2pp	0.247769	0	0.625	0.247682	0.247775	9.3e-05
							Backup	R_SULabcpp	0	0.247575	0.666667	0	8.62997e-05	8.62997e-05
							Non-coessential	R_GLYCLTt4pp	1000	0	0.166667	0	1000	1000
							Non-coessential	R_GLUABUTt7pp	1000	0	0.0833333	0	1000	1000
							Non-coessential	R_ALAt4pp	0	1000	0.166667	0	1000	1000
							Non-coessential	R_THRt4pp	0	1000	0.166667	0	1000	1000
							Non-coessential	R_DHAPT	0	0.875692	0.0833333	0	0.865658	0.865658
							Non-coessential	R_GTHOr	0	0.243316	0.666667	0	0.243766	0.243766
							Non-coessential	R_GLUt2rpp	-1000	0	0.666667	-1000	1.52294e-05	1000
							Non-coessential	R_ABUTt2pp	1000	0	0.666667	0	1000	1000
							Non-coessential	R_IPDPS	0.00234689	0	0.625	0	0.0023469	0.0023469
							Non-coessential	R_DMPPS	0	0.00234505	0.625	0	0.0023469	0.0023469
							Non-coessential	R_NAt3pp	0	1000	0.75	0	1000	1000
							Non-coessential	R_GRXR	0	0.243316	0.0833333	0	0.243766	0.243766
							Non-coessential	R_FE3tex	0	-999.984	0.0416667	-999.984	0.000172599	999.984
							Non-coessential	R_PAPSR	0.243507	0	0.625	0	0.243513	0.243513
							Non-coessential	R_F6PA	0	0.875692	0.0416667	-5.17798e-05	0.865658	0.86571
							Non-coessential	R_PYK	0.865395	0	0.708333	0	0.865658	0.865658
							Non-coessential	R_PAPSR2	0	0.243316	0.666667	0	0.243513	0.243513
							Non-coessential	R_ALAt2pp	1000	0	0.666667	0	1000	1000
							Non-coessential	R_FEROpp	0	249.996	0.666667	0	249.996	249.996
							Non-coessential	R_GLYCLTt2rpp	-1000	0	0.666667	-1000	0	1000
							Non-coessential	R_DHORD2	0	0.324708	N/A	0	0.324968	0.324968
							Non-coessential	R_TRDR	0.243507	0	0.625	0	0.243766	0.243766
							Non-coessential	R_ACS	0	996.561	0.0833333	0	996.558	996.558
							Non-coessential	R_THRt2rpp	0	-1000	0.666667	-1000	0.00012945	1000
							Non-coessential	R_DHORDfum	0.324963	0	N/A	0	0.324968	0.324968
							Non-coessential	R_EX_fe3_LPAREN_e_RPAREN_	0	999.984	N/A	-0.000172599	999.984	999.984
R_ACACT1r	51.8121	114.222	85.2701	156.06	0.0655878	0.98948	Switch	R_ACACT1r	0.349608	0	0.129032	0.349595	0.34961	1.5e-05
							Backup	R_3HAD60	0	0.34593	0.236559	0	1.23285e-05	1.23285e-05
							Backup	R_3OAS100	0	0.34593	0.548387	0	2.58899e-05	2.58899e-05
							Backup	R_3OAR100	0	0.34593	0.516129	0	2.58899e-05	2.58899e-05
							Backup	R_3HAD40	0	0.34593	0.236559	0	1.23285e-05	1.23285e-05
							Backup	R_3HAD80	0	0.34593	0.236559	0	1.23285e-05	1.23285e-05
							Backup	R_3OAR40	0	0.34593	0.516129	0	1.23285e-05	1.23285e-05
							Backup	R_3OAS80	0	0.34593	0.548387	0	1.23285e-05	1.23285e-05
							Backup	R_3OAS60	0	0.34593	0.548387	0	1.23285e-05	1.23285e-05
							Backup	R_3OAR60	0	0.34593	0.516129	0	1.23285e-05	1.23285e-05
							Backup	R_3HAD100	0	0.34593	0.247312	0	2.58899e-05	2.58899e-05
							Backup	R_3OAR80	0	0.34593	0.516129	0	1.23285e-05	1.23285e-05
							Non-coessential	R_KAS14	0	0.34593	0.548387	0	1.23285e-05	1.23285e-05
							Non-coessential	R_EAR120x	0	0.199708	0.526882	0	5.17798e-05	5.17798e-05
							Non-coessential	R_DHORD2	0	0.321544	N/A	0	0.324968	0.324968
							Non-coessential	R_GLUABUTt7pp	1000	0	0.0215054	0	1000	1000
							Non-coessential	R_FACOAE120	0.0764524	0	0.806452	0.0764006	0.0764782	7.76e-05
							Non-coessential	R_FE3tex	0	-999.984	0.0107527	-999.984	0.000172599	999.984
							Non-coessential	R_CTECOAI7	-0.147777	0	0.0322581	-0.147793	-0.147725	6.8e-05
							Non-coessential	R_FACOAE161	0.147777	0	0.806452	0.147725	0.147801	7.6e-05
							Non-coessential	R_THRt4pp	0	1000	0.0430108	0	1000	1000
							Non-coessential	R_FACOAE160	0.125379	0	0.806452	0.125327	0.125403	7.6e-05
							Non-coessential	R_ACS	0	996.94	0.172043	0	996.558	996.558
							Non-coessential	R_ACOAD7f	-0.125379	0	0.0967742	-0.125379	-0.125327	5.2e-05
							Non-coessential	R_ABUTt2pp	1000	0	0.516129	0	1000	1000
							Non-coessential	R_ACACT2r	0.349608	0	0.139785	0.349595	0.34961	1.5e-05
							Non-coessential	R_ECOAH1	0.349608	0	0.236559	0.349595	0.34961	1.5e-05
							Non-coessential	R_ACOAD4f	-0.349608	0	0.0860215	-0.349608	-0.349582	2.6e-05
							Non-coessential	R_EAR80x	0	0.34593	0.516129	0	1.23285e-05	1.23285e-05
							Non-coessential	R_GLYCLTt4pp	1000	0	0.0430108	0	1000	1000
							Non-coessential	R_3OAS120	0	0.199708	0.548387	0	5.17798e-05	5.17798e-05
							Non-coessential	R_EAR160x	0	0.12406	0.526882	0	5.17798e-05	5.17798e-05
							Non-coessential	R_3OAR160	0	0.12406	0.516129	0	5.17798e-05	5.17798e-05
							Non-coessential	R_3OAR161	0	0.146222	0.516129	0	5.17798e-05	5.17798e-05
							Non-coessential	R_FEROpp	0	249.996	0.709677	0	249.996	249.996
							Non-coessential	R_3OAR120	0	0.199708	0.516129	0	5.17798e-05	5.17798e-05
							Non-coessential	R_3OAR121	0	0.146222	0.516129	0	1.2945e-05	1.2945e-05
							Non-coessential	R_PFK	0	7.39554	0.55914	0	7.78426	7.78426
							Non-coessential	R_SERt4pp	0	1000	0.0430108	0	1000	1000
							Non-coessential	R_3OAR141	0	0.146222	0.516129	0	1.2945e-05	1.2945e-05
							Non-coessential	R_NAt3pp	0	1000	0.537634	0	1000	1000
							Non-coessential	R_EAR121x	0	0.146222	0.516129	0	1.2945e-05	1.2945e-05
							Non-coessential	R_3HAD121	0	0.146222	0.236559	0	1.2945e-05	1.2945e-05
							Non-coessential	R_FBA3	7.78419	0	0.0215054	0	7.78426	7.78426
							Non-coessential	R_DHORDfum	0.324963	0	N/A	0	0.324968	0.324968
							Non-coessential	R_ACOAD2f	-0.349608	0	0.0860215	-0.34961	-0.349595	1.5e-05
							Non-coessential	R_3HAD120	0	0.199708	0.236559	0	5.17798e-05	5.17798e-05
							Non-coessential	R_EAR60x	0	0.34593	0.516129	0	1.23285e-05	1.23285e-05
							Non-coessential	R_ACACT5r	0.349608	0	0.139785	0.349556	0.349608	5.2e-05
							Non-coessential	R_ACACT7r	0.273155	0	0.139785	0.273103	0.273155	5.2e-05
							Non-coessential	R_ACOAD6f	-0.273155	0	0.0860215	-0.273155	-0.273103	5.2e-05
							Non-coessential	R_3HAD141	0	0.146222	0.236559	0	1.2945e-05	1.2945e-05
							Non-coessential	R_3HAD140	0	0.12406	0.225806	0	2.58899e-05	2.58899e-05
							Non-coessential	R_EAR40x	0	0.34593	0.516129	0	1.23285e-05	1.23285e-05
							Non-coessential	R_3HAD161	0	0.146222	0.236559	0	5.17798e-05	5.17798e-05
							Non-coessential	R_3HAD160	0	0.12406	0.236559	0	5.17798e-05	5.17798e-05
							Non-coessential	R_AACPS7	0.0764524	0	0.182796	0.0764006	0.0765171	0.0001165
							Non-coessential	R_AACPS4	0.147777	0	0.182796	0.147725	0.147841	0.000116
							Non-coessential	R_AACPS3	0.125379	0	0.182796	0.125327	0.125443	0.000116
							Non-coessential	R_PDX5POi	0	0.000216765	0.0215054	0	0.00021907	0.00021907
							Non-coessential	R_SERt2rpp	0	-1000	0.516129	-1000	0	1000
							Non-coessential	R_PDX5PO2	0.00021907	0	0.516129	0	0.00021907	0.00021907
							Non-coessential	R_ECOAH5	0.349608	0	0.236559	0.349556	0.349608	5.2e-05
							Non-coessential	R_ECOAH4	0.349608	0	0.236559	0.349582	0.349608	2.6e-05
							Non-coessential	R_ECOAH7	0.273155	0	0.247312	0.273103	0.273155	5.2e-05
							Non-coessential	R_ECOAH6	0.273155	0	0.236559	0.273129	0.273155	2.6e-05
							Non-coessential	R_ACOATA	0	0.34593	0.247312	-6.47248e-05	1.23285e-05	7.70533e-05
							Non-coessential	R_GLYCLTt2rpp	-1000	0	0.516129	-1000	0	1000
							Non-coessential	R_ECOAH3	0.349608	0	0.236559	0.349595	0.349608	1.3e-05
							Non-coessential	R_ECOAH2	0.349608	0	0.236559	0.349595	0.34961	1.5e-05
							Non-coessential	R_T2DECAI	0	0.146222	0.0322581	0	1.2945e-05	1.2945e-05
							Non-coessential	R_HACD1	0.349608	0	0.526882	0.349595	0.34961	1.5e-05
							Non-coessential	R_HACD2	0.349608	0	0.526882	0.349595	0.34961	1.5e-05
							Non-coessential	R_HACD3	0.349608	0	0.526882	0.349595	0.349608	1.3e-05
							Non-coessential	R_HACD4	0.349608	0	0.526882	0.349582	0.349608	2.6e-05
							Non-coessential	R_HACD5	0.349608	0	0.526882	0.349556	0.349608	5.2e-05
							Non-coessential	R_HACD6	0.273155	0	0.526882	0.273129	0.273155	2.6e-05
							Non-coessential	R_HACD7	0.273155	0	0.526882	0.273103	0.273155	5.2e-05
							Non-coessential	R_EAR161x	0	0.146222	0.526882	0	5.17798e-05	5.17798e-05
							Non-coessential	R_PFK_3	7.78419	0	0.55914	0	7.78426	7.78426
							Non-coessential	R_FBA	0	7.39554	0.0215054	-6.47248e-05	7.78425	7.78431
							Non-coessential	R_GLUt2rpp	-1000	0	0.516129	-1000	1.52294e-05	1000
							Non-coessential	R_3OAS141	0	0.146222	0.548387	0	1.2945e-05	1.2945e-05
							Non-coessential	R_ACOAD5f	-0.349608	0	0.0967742	-0.349608	-0.349556	5.2e-05
							Non-coessential	R_3OAS161	0	0.146222	0.548387	0	5.17798e-05	5.17798e-05
							Non-coessential	R_3OAS160	0	0.12406	0.548387	0	5.17798e-05	5.17798e-05
							Non-coessential	R_THRt2rpp	0	-1000	0.516129	-1000	0.00012945	1000
							Non-coessential	R_ACACT6r	0.273155	0	0.139785	0.273129	0.273155	2.6e-05
							Non-coessential	R_EAR140x	0	0.12406	0.516129	0	2.58899e-05	2.58899e-05
							Non-coessential	R_ACOAD3f	-0.349608	0	0.0860215	-0.349608	-0.349595	1.3e-05
							Non-coessential	R_ACACT3r	0.349608	0	0.139785	0.349595	0.349608	1.3e-05
							Non-coessential	R_ACACT4r	0.349608	0	0.139785	0.349582	0.349608	2.6e-05
							Non-coessential	R_EAR100x	0	0.199708	0.526882	0	2.58899e-05	2.58899e-05
							Non-coessential	R_ACOAD1f	-0.349608	0	0.0860215	-0.34961	-0.349595	1.5e-05
							Non-coessential	R_3OAS121	0	0.146222	0.55914	0	1.2945e-05	1.2945e-05
							Non-coessential	R_EX_fe3_LPAREN_e_RPAREN_	0	999.984	N/A	-0.000172599	999.984	999.984
							Non-coessential	R_EAR141x	0	0.146222	0.516129	0	1.2945e-05	1.2945e-05
R_GLU5K	0.144776	0.217164	0.0723217	0.216965	0.997792	0.999084	Switch	R_GLU5K	0.217164	0	0.5	0.217099	0.217216	0.000117
							Backup	R_NACODA	0	0.216965	0.5	0	6.47248e-05	6.47248e-05
							Non-coessential	R_G5SD	0.217164	0	1	0.217099	0.217216	0.000117
R_DALAt2pp	1.94775	5.19401	126.519	202.431	1.00076	0.999353	Switch	R_DALAt2pp	0.0136491	0	0.5	0.0136434	0.0136621	1.87e-05
							Backup	R_DALAtex	0	-0.0136403	0.166667	0	0	0
							Non-coessential	R_PFK	0	7.78276	0.666667	0	7.78426	7.78426
							Non-coessential	R_PFK_3	7.78419	0	0.666667	0	7.78426	7.78426
							Non-coessential	R_EX_ala_DASH_D_LPAREN_e_RPAREN_	0	0.0136403	N/A	0	0	0
							Non-coessential	R_FBA3	7.78419	0	0.333333	0	7.78426	7.78426
							Non-coessential	R_ACS	0	996.56	0.333333	0	996.558	996.558
							Non-coessential	R_FBA	0	7.78276	0.333333	-6.47248e-05	7.78425	7.78431
R_IMPD	0.794137	2.38241	191.089	286.633	0.997571	0.99899	Switch	R_IMPD	0.239425	0	0.55	0.23936	0.239453	9.3e-05
							Backup	R_HXAND	0	0.239183	0.6	0	6.47248e-05	6.47248e-05
							Backup	R_XPPT	0	0.239183	0.2	0	6.47248e-05	6.47248e-05
							Non-coessential	R_PUNP5	0	0.239183	0.15	-6.47248e-05	6.47248e-05	0.00012945
							Non-coessential	R_IPDPS	0.00234689	0	0.5	0	0.0023469	0.0023469
							Non-coessential	R_FBA	0	6.91181	0.2	-6.47248e-05	7.78425	7.78431
							Non-coessential	R_DMPPS	0	0.00234452	0.5	0	0.0023469	0.0023469
							Non-coessential	R_PFK_3	7.78419	0	0.55	0	7.78426	7.78426
							Non-coessential	R_PYK	0.865395	0	0.55	0	0.865658	0.865658
							Non-coessential	R_ADNK1	0.000661139	0	0.6	0	0.000725863	0.000725863
							Non-coessential	R_NAt3pp	0	1000	0.5	0	1000	1000
							Non-coessential	R_NTD11	0	0.239183	0.3	0	6.47248e-05	6.47248e-05
							Non-coessential	R_DHAPT	0	0.878659	0.2	0	0.865658	0.865658
							Non-coessential	R_FBA3	7.78419	0	0.15	0	7.78426	7.78426
							Non-coessential	R_ACS	0	996.322	0.3	0	996.558	996.558
							Non-coessential	R_THRt2rpp	0	-1000	0.5	-1000	0.00012945	1000
							Non-coessential	R_ADPT	0	0.000660471	0.2	0	0.000725863	0.000725863
							Non-coessential	R_PUNP1	-0.000661139	0	0.2	-0.000725863	6.47248e-05	0.000790588
							Non-coessential	R_THRt4pp	0	1000	0.1	0	1000	1000
							Non-coessential	R_PFK	0	6.91181	0.6	0	7.78426	7.78426
							Non-coessential	R_F6PA	0	0.878659	0.15	-5.17798e-05	0.865658	0.86571
R_AACPS7	90.9531	250.121	136.276	214.148	0.999028	0.999597	Switch	R_AACPS7	0.0764524	0	0.263158	0.0764006	0.0765171	0.0001165
							Backup	R_3OAR120	0	0.0764215	0.684211	0	5.17798e-05	5.17798e-05
							Backup	R_3OAS120	0	0.0764215	0.736842	0	5.17798e-05	5.17798e-05
							Backup	R_3HAD120	0	0.0764215	0.315789	0	5.17798e-05	5.17798e-05
							Non-coessential	R_IPDPS	0.00234689	0	0.684211	0	0.0023469	0.0023469
							Non-coessential	R_PAPSR2	0	0.243409	0.684211	0	0.243513	0.243513
							Non-coessential	R_GLYCLTt4pp	1000	0	0.105263	0	1000	1000
							Non-coessential	R_FACOAE120	0.0764524	0	0.789474	0.0764006	0.0764782	7.76e-05
							Non-coessential	R_AACPS8	0	0.0764215	0.210526	0	6.47248e-05	6.47248e-05
							Non-coessential	R_PAPSR	0.243507	0	0.631579	0	0.243513	0.243513
							Non-coessential	R_FACOAE100	0	0.0764215	0.789474	0	5.17798e-05	5.17798e-05
							Non-coessential	R_GRXR	0	0.243409	0.105263	0	0.243766	0.243766
							Non-coessential	R_EAR120x	0	0.0764215	0.736842	0	5.17798e-05	5.17798e-05
							Non-coessential	R_THRt4pp	0	1000	0.105263	0	1000	1000
							Non-coessential	R_GTHOr	0	0.243409	0.684211	0	0.243766	0.243766
							Non-coessential	R_ACS	0	996.56	0.210526	0	996.558	996.558
							Non-coessential	R_THRt2rpp	0	-1000	0.684211	-1000	0.00012945	1000
							Non-coessential	R_GLYCLTt2rpp	-1000	0	0.684211	-1000	0	1000
							Non-coessential	R_DHORDfum	0.324963	0	N/A	0	0.324968	0.324968
							Non-coessential	R_DMPPS	0	0.00234595	0.684211	0	0.0023469	0.0023469
							Non-coessential	R_DHORD2	0	0.324832	N/A	0	0.324968	0.324968
							Non-coessential	R_TRDR	0.243507	0	0.631579	0	0.243766	0.243766
R_Kt2pp	193.554	457.492	271.575	470.73	0.99854	0.999393	Switch	R_Kt2pp	0.19175	0	0.6	0.191663	0.191879	0.000216
							Backup	R_Kabcpp	0	0.191633	0.68	0	8.62997e-05	8.62997e-05
							Non-coessential	R_GLUABUTt7pp	1000	0	0.08	0	1000	1000
							Non-coessential	R_THRt4pp	0	1000	0.08	0	1000	1000
							Non-coessential	R_DHAPT	0	0.873366	0.08	0	0.865658	0.865658
							Non-coessential	R_GLUt2rpp	-1000	0	0.64	-1000	1.52294e-05	1000
							Non-coessential	R_ABUTt2pp	1000	0	0.64	0	1000	1000
							Non-coessential	R_NADH18pp	0	31.0611	0.64	0	31.0219	31.0219
							Non-coessential	R_IPDPS	0.00234689	0	0.6	0	0.0023469	0.0023469
							Non-coessential	R_DMPPS	0	0.00234547	0.6	0	0.0023469	0.0023469
							Non-coessential	R_NAt3pp	0	1000	0.64	0	1000	1000
							Non-coessential	R_NADH16pp	31.0217	0	0.64	0	31.0219	31.0219
							Non-coessential	R_GART	0	0.0024083	0.68	0	0.00258237	0.00258237
							Non-coessential	R_F6PA	0	0.873366	0.04	-5.17798e-05	0.865658	0.86571
							Non-coessential	R_ASPt2rpp	-1000	0	0.6	-1000	6.47248e-05	1000
							Non-coessential	R_PYK	0.865395	0	0.72	0	0.865658	0.865658
							Non-coessential	R_FTHFLi	0.00240977	0	0.16	0	0.00258237	0.00258237
							Non-coessential	R_CRNt8pp	0	1000	0.08	0	1000	1000
							Non-coessential	R_ASPt2pp	1000	0	0.6	0	1000	1000
							Non-coessential	R_CRNt2rpp	0	-1000	0.64	-1000	0	1000
							Non-coessential	R_CRNDt2rpp	0	1000	0.64	-8.62997e-05	1000	1000
							Non-coessential	R_DHORD2	0	0.324766	0.08	0	0.324968	0.324968
							Non-coessential	R_ACS	0	996.56	0.16	0	996.558	996.558
							Non-coessential	R_THRt2rpp	0	-1000	0.64	-1000	0.00012945	1000
							Non-coessential	R_FRD3	0	31.0611	0.08	0	31.0226	31.0226
							Non-coessential	R_DHORDfum	0.324963	0	0.08	0	0.324968	0.324968
R_CPPPGO	181.862	400.097	181.885	333.455	1.00003	0.999957	Switch	R_CPPPGO	0.00021907	0	0.7	0.000217663	0.00021946	0
							Backup	R_CPPPGO2	0	0.00021906	0.1	0	0	0
							Non-coessential	R_GLYCLTt4pp	1000	0	0.2	0	1000	1000
							Non-coessential	R_GRXR	0	0.243497	0.2	0	0.243766	0.243766
							Non-coessential	R_PAPSR2	0	0.243497	0.7	0	0.243513	0.243513
							Non-coessential	R_THRt4pp	0	1000	0.2	0	1000	1000
							Non-coessential	R_GTHOr	0	0.243497	0.7	0	0.243766	0.243766
							Non-coessential	R_THRt2rpp	0	-1000	0.7	-1000	0.00012945	1000
							Non-coessential	R_GLYCLTt2rpp	-1000	0	0.7	-1000	0	1000
							Non-coessential	R_PAPSR	0.243507	0	0.6	0	0.243513	0.243513
							Non-coessential	R_TRDR	0.243507	0	0.6	0	0.243766	0.243766
R_AACPS4	167.229	418.073	200.437	334.062	0.998121	0.999221	Switch	R_AACPS4	0.147777	0	0.275862	0.147725	0.147841	0.000116
							Backup	R_3OAR161	0	0.147662	0.551724	0	5.17798e-05	5.17798e-05
							Backup	R_3HAD161	0	0.147662	0.206897	0	5.17798e-05	5.17798e-05
							Backup	R_3OAS161	0	0.147662	0.586207	0	5.17798e-05	5.17798e-05
							Non-coessential	R_GLYCLTt4pp	1000	0	0.137931	0	1000	1000
							Non-coessential	R_GLUABUTt7pp	1000	0	0.0689655	0	1000	1000
							Non-coessential	R_CTECOAI7	-0.147777	0	0.0344828	-0.147793	-0.147725	6.8e-05
							Non-coessential	R_FACOAE161	0.147777	0	0.655172	0.147725	0.147801	7.6e-05
							Non-coessential	R_THRt4pp	0	1000	0.137931	0	1000	1000
							Non-coessential	R_DHAPT	0	0.846099	0.137931	0	0.865658	0.865658
							Non-coessential	R_FACOAE141	0	0.147662	0.655172	0	5.17798e-05	5.17798e-05
							Non-coessential	R_ABUTt2pp	1000	0	0.551724	0	1000	1000
							Non-coessential	R_IPDPS	0.00234689	0	0.551724	0	0.0023469	0.0023469
							Non-coessential	R_PFK	0	6.9134	0.689655	0	7.78426	7.78426
							Non-coessential	R_DMPPS	0	0.00234507	0.551724	0	0.0023469	0.0023469
							Non-coessential	R_NAt3pp	0	1000	0.62069	0	1000	1000
							Non-coessential	R_FBA3	7.78419	0	0.103448	0	7.78426	7.78426
							Non-coessential	R_PROt2rpp	0	-1000	0.551724	-1000	0	1000
							Non-coessential	R_PFK_3	7.78419	0	0.655172	0	7.78426	7.78426
							Non-coessential	R_F6PA	0	0.846099	0.103448	-5.17798e-05	0.865658	0.86571
							Non-coessential	R_CTECOAI6	0	-0.147662	0.0344828	-5.17798e-05	1.01529e-05	6.19327e-05
							Non-coessential	R_PYK	0.865395	0	0.655172	0	0.865658	0.865658
							Non-coessential	R_AACPS2	0	0.147662	0.241379	0	6.47248e-05	6.47248e-05
							Non-coessential	R_PROt4pp	0	1000	0.137931	0	1000	1000
							Non-coessential	R_EAR161x	0	0.147662	0.586207	0	5.17798e-05	5.17798e-05
							Non-coessential	R_GLYCLTt2rpp	-1000	0	0.551724	-1000	0	1000
							Non-coessential	R_FBA	0	6.9134	0.137931	-6.47248e-05	7.78425	7.78431
							Non-coessential	R_ACS	0	996.561	0.241379	0	996.558	996.558
							Non-coessential	R_GLUt2rpp	-1000	0	0.551724	-1000	1.52294e-05	1000
							Non-coessential	R_THRt2rpp	0	-1000	0.551724	-1000	0.00012945	1000
R_AACPS3	0.0870275	0.313299	222.185	307.641	0.998404	0.999339	Switch	R_AACPS3	0.125379	0	0.4	0.125327	0.125443	0.000116
							Backup	R_3OAS160	0	0.125296	0.6	0	5.17798e-05	5.17798e-05
							Backup	R_3OAR160	0	0.125296	0.533333	0	5.17798e-05	5.17798e-05
							Backup	R_3HAD160	0	0.125296	0.266667	0	5.17798e-05	5.17798e-05
							Non-coessential	R_ACOAD7f	-0.125379	0	0.0666667	-0.125379	-0.125327	5.2e-05
							Non-coessential	R_PYK	0.865395	0	0.733333	0	0.865658	0.865658
							Non-coessential	R_NAt3pp	0	1000	0.533333	0	1000	1000
							Non-coessential	R_FACOAE160	0.125379	0	0.733333	0.125327	0.125403	7.6e-05
							Non-coessential	R_DHAPT	0	0.849022	0.133333	0	0.865658	0.865658
							Non-coessential	R_AACPS1	0	0.125296	0.333333	0	6.47248e-05	6.47248e-05
							Non-coessential	R_PROt4pp	0	1000	0.133333	0	1000	1000
							Non-coessential	R_FACOAE140	0	0.125296	0.666667	0	5.17798e-05	5.17798e-05
							Non-coessential	R_ACS	0	996.56	0.333333	0	996.558	996.558
							Non-coessential	R_PROt2rpp	0	-1000	0.533333	-1000	0	1000
							Non-coessential	R_DHORDfum	0.324963	0	N/A	0	0.324968	0.324968
							Non-coessential	R_EAR160x	0	0.125296	0.6	0	5.17798e-05	5.17798e-05
							Non-coessential	R_DHORD2	0	0.324748	N/A	0	0.324968	0.324968
							Non-coessential	R_F6PA	0	0.849022	0.0666667	-5.17798e-05	0.865658	0.86571
R_O2tex	55.2127	116.56	55.0416	104.579		0.245836	Switch	R_O2tex	17.5789	0	0.108696	17.5789	267.575	249.996
							Backup	R_SUCCtex	0	-0.080049	0.0434783	0	0	0
							Backup	R_CPPPGO2	0	5.38551e-05	0.108696	0	0	0
							Non-coessential	R_ACt2rpp	0	-8.20764	0.5	-1000	0	1000
							Non-coessential	R_EX_succ_LPAREN_e_RPAREN_	0	0.080049	N/A	0	0	0
							Non-coessential	R_GLUABUTt7pp	1000	0	0.0434783	0	1000	1000
							Non-coessential	R_FESD1s	0.00383519	0	0.543478	0.00374889	0.00385368	0.00010479
							Non-coessential	R_THRt4pp	0	0.000161565	0.0652174	0	1000	1000
							Non-coessential	R_GLUt2rpp	-1000	0	0.5	-1000	1.52294e-05	1000
							Non-coessential	R_GLYCTO2	0.000657209	0	0.108696	0	0.000743509	0.000743509
							Non-coessential	R_ABUTt2pp	1000	0	0.5	0	1000	1000
							Non-coessential	R_PDX5PO2	0.00021907	0	0.565217	0	0.00021907	0.00021907
							Non-coessential	R_EX_o2_LPAREN_e_RPAREN_	-17.5789	0	N/A	-267.575	-17.5789	249.996
							Non-coessential	R_FESR	0.00767039	0	0.0217391	0.00749778	0.00770737	0.00020959
							Non-coessential	R_EX_for_LPAREN_e_RPAREN_	0	17.2833	N/A	0	3.98306e-05	3.98306e-05
							Non-coessential	R_COBALT2tpp	2.45594e-05	0	N/A	2.45594e-05	0.000283458	0.000258899
							Non-coessential	R_PGL	4.08196	0	0.5	4.0818	4.08211	0.00031
							Non-coessential	R_DMPPS	0	0.00057695	0.543478	0	0.0023469	0.0023469
							Non-coessential	R_THRt2rpp	0	-0.000161565	0.5	-1000	0.00012945	1000
							Non-coessential	R_ALCD2x	0	-8.07766	0.586957	0	0	0
							Non-coessential	R_FE3tex	0	0.00188565	0.0434783	-999.984	0.000172599	999.984
							Non-coessential	R_EX_glyclt_LPAREN_e_RPAREN_	0	0.000161565	N/A	0	1.17681e-05	1.17681e-05
							Non-coessential	R_CYTBO3_4pp	35.1495	0	0.608696	35.1494	35.1497	0.0003
							Non-coessential	R_NADH16pp	31.0217	0	0.586957	0	31.0219	31.0219
							Non-coessential	R_ETOHtrpp	0	-8.07766	0.0434783	0	0	0
							Non-coessential	R_EX_ac_LPAREN_e_RPAREN_	0	8.20764	N/A	0	0	0
							Non-coessential	R_PROt2rpp	0	-1000	0.5	-1000	0	1000
							Non-coessential	R_FE3abcpp	0	0.00188565	0.5	0	0.000172599	0.000172599
							Non-coessential	R_MALS	0.000657209	0	0.565217	0.000570909	0.000916108	0.000345199
							Non-coessential	R_GLYCL	0.0536298	0	0.282609	0.0535435	0.0538887	0.0003452
							Non-coessential	R_EX_cobalt2_LPAREN_e_RPAREN_	-2.45594e-05	0	N/A	-2.45594e-05	-2.45594e-05	0
							Non-coessential	R_AKGDH	3.80154	0	0.326087	3.80124	3.80163	0.00039
							Non-coessential	R_PDH	7.96921	0	0.326087	7.96895	7.96942	0.00047
							Non-coessential	R_CPPPGO	0.00021907	0	0.673913	0.000217663	0.00021946	0
							Non-coessential	R_ACtex	0	-8.20764	0.0217391	0	0	0
							Non-coessential	R_IPDPS	0.00234689	0	0.543478	0	0.0023469	0.0023469
							Non-coessential	R_G6PDH2r	4.08196	0	0.5	4.0818	4.08211	0.00031
							Non-coessential	R_THD2pp	0	2.95472	0.565217	0	0.000258899	0.000258899
							Non-coessential	R_NAt3pp	0	1000	0.521739	0	1000	1000
							Non-coessential	R_ACALD	0	-8.07766	0.565217	-8.62997e-05	0.000258899	0.000345199
							Non-coessential	R_PDX5POi	0	5.38551e-05	0.152174	0	0.00021907	0.00021907
							Non-coessential	R_PROt4pp	0	1000	0.0652174	0	1000	1000
							Non-coessential	R_PFL	0	17.3097	0.130435	0	0.000172599	0.000172599
							Non-coessential	R_ETOHtex	0	-8.07766	0.0434783	0	0	0
							Non-coessential	R_OPHHX3	0	5.38551e-05	0.565217	0	0.00021907	0.00021907
							Non-coessential	R_EX_etoh_LPAREN_e_RPAREN_	0	8.07766	N/A	0	0	0
							Non-coessential	R_COBALT2tex	2.45594e-05	0	N/A	2.45594e-05	2.45594e-05	0
							Non-coessential	R_GND	4.08196	0	0.173913	4.0818	4.08211	0.00031
							Non-coessential	R_FORtex	0	-17.2833	0.0434783	-3.98306e-05	0	3.98306e-05
							Non-coessential	R_SUCCt3pp	0	0.080049	0.521739	0	8.62997e-05	8.62997e-05
							Non-coessential	R_I2FE2ST	2.75065e-05	0	0.478261	0	2.75065e-05	2.75065e-05
							Non-coessential	R_SUCDi	4.12716	0	0.108696	3.80194	35.1497	31.3478
							Non-coessential	R_O2tpp	17.5789	0	0.108696	17.5789	17.5789	0
							Non-coessential	R_GLYCLTtex	0	-0.000161565	0.0217391	-1.17681e-05	0	1.17681e-05
							Non-coessential	R_OPHHX	0.00021907	0	0.130435	0	0.00021907	0.00021907
							Non-coessential	R_EX_fe3_LPAREN_e_RPAREN_	0	-0.00188565	N/A	-0.000172599	999.984	999.984
							Non-coessential	R_FORtppi	0	17.2833	0.0434783	0	0.000517798	0.000517798
R_ECOAH4	29.5002	71.6433	106.651	181.307	0.0656292	0.99347	Switch	R_ECOAH4	0.349608	0	0.296875	0.349582	0.349608	2.6e-05
							Backup	R_3OAR100	0	0.347325	0.53125	0	2.58899e-05	2.58899e-05
							Backup	R_3HAD100	0	0.347325	0.3125	0	2.58899e-05	2.58899e-05
							Backup	R_3OAS100	0	0.347325	0.578125	0	2.58899e-05	2.58899e-05
							Non-coessential	R_GLUABUTt7pp	1000	0	0.03125	0	1000	1000
							Non-coessential	R_FACOAE120	0.0764524	0	0.796875	0.0764006	0.0764782	7.76e-05
							Non-coessential	R_R15BPK	0	999.999	0.125	0	1000	1000
							Non-coessential	R_GLUt4pp	0	1000	0.03125	0	1000	1000
							Non-coessential	R_CTECOAI7	-0.147777	0	0.046875	-0.147793	-0.147725	6.8e-05
							Non-coessential	R_FACOAE161	0.147777	0	0.796875	0.147725	0.147801	7.6e-05
							Non-coessential	R_ACS	0	996.581	0.25	0	996.558	996.558
							Non-coessential	R_ABUTt2pp	1000	0	0.53125	0	1000	1000
							Non-coessential	R_3OAS161	0	0.146812	0.578125	0	5.17798e-05	5.17798e-05
							Non-coessential	R_3OAR160	0	0.12456	0.53125	0	5.17798e-05	5.17798e-05
							Non-coessential	R_3OAR161	0	0.146812	0.53125	0	5.17798e-05	5.17798e-05
							Non-coessential	R_3OAR120	0	0.200513	0.53125	0	5.17798e-05	5.17798e-05
							Non-coessential	R_3OAR121	0	0.146812	0.53125	0	1.2945e-05	1.2945e-05
							Non-coessential	R_IPDPS	0.00234689	0	0.6875	0	0.0023469	0.0023469
							Non-coessential	R_ACOAD4f	-0.349608	0	0.078125	-0.349608	-0.349582	2.6e-05
							Non-coessential	R_AACPS9	0	0.347325	0.234375	0	6.47248e-05	6.47248e-05
							Non-coessential	R_3OAR141	0	0.146812	0.53125	0	1.2945e-05	1.2945e-05
							Non-coessential	R_HACD4	0.349608	0	0.546875	0.349582	0.349608	2.6e-05
							Non-coessential	R_ACACT7r	0.273155	0	0.15625	0.273103	0.273155	5.2e-05
							Non-coessential	R_FE3tex	0	-999.984	0.015625	-999.984	0.000172599	999.984
							Non-coessential	R_EAR160x	0	0.12456	0.546875	0	5.17798e-05	5.17798e-05
							Non-coessential	R_FTHFLi	0.00240977	0	0.125	0	0.00258237	0.00258237
							Non-coessential	R_3HAD121	0	0.146812	0.296875	0	1.2945e-05	1.2945e-05
							Non-coessential	R_3HAD120	0	0.200513	0.296875	0	5.17798e-05	5.17798e-05
							Non-coessential	R_GART	0	0.00239403	0.625	0	0.00258237	0.00258237
							Non-coessential	R_ACACT5r	0.349608	0	0.15625	0.349556	0.349608	5.2e-05
							Non-coessential	R_EAR140x	0	0.12456	0.53125	0	2.58899e-05	2.58899e-05
							Non-coessential	R_ACOAD6f	-0.273155	0	0.078125	-0.273155	-0.273103	5.2e-05
							Non-coessential	R_3HAD141	0	0.146812	0.296875	0	1.2945e-05	1.2945e-05
							Non-coessential	R_3HAD140	0	0.12456	0.28125	0	2.58899e-05	2.58899e-05
							Non-coessential	R_3HAD161	0	0.146812	0.296875	0	5.17798e-05	5.17798e-05
							Non-coessential	R_3HAD160	0	0.12456	0.296875	0	5.17798e-05	5.17798e-05
							Non-coessential	R_AACPS7	0.0764524	0	0.25	0.0764006	0.0765171	0.0001165
							Non-coessential	R_AACPS4	0.147777	0	0.25	0.147725	0.147841	0.000116
							Non-coessential	R_AACPS3	0.125379	0	0.25	0.125327	0.125443	0.000116
							Non-coessential	R_T2DECAI	0	0.146812	0.046875	0	1.2945e-05	1.2945e-05
							Non-coessential	R_ECOAH5	0.349608	0	0.296875	0.349556	0.349608	5.2e-05
							Non-coessential	R_DHORDfum	0.324963	0	N/A	0	0.324968	0.324968
							Non-coessential	R_ECOAH7	0.273155	0	0.3125	0.273103	0.273155	5.2e-05
							Non-coessential	R_FEROpp	0	249.996	0.703125	0	249.996	249.996
							Non-coessential	R_EAR121x	0	0.146812	0.53125	0	1.2945e-05	1.2945e-05
							Non-coessential	R_FACOAE80	0	0.347325	0.78125	0	2.58899e-05	2.58899e-05
							Non-coessential	R_DMPPS	0	0.00233157	0.6875	0	0.0023469	0.0023469
							Non-coessential	R_3OAS121	0	0.146812	0.59375	0	1.2945e-05	1.2945e-05
							Non-coessential	R_3OAS120	0	0.200513	0.578125	0	5.17798e-05	5.17798e-05
							Non-coessential	R_DHORD2	0	0.322841	N/A	0	0.324968	0.324968
							Non-coessential	R_HACD5	0.349608	0	0.546875	0.349556	0.349608	5.2e-05
							Non-coessential	R_HACD6	0.273155	0	0.546875	0.273129	0.273155	2.6e-05
							Non-coessential	R_HACD7	0.273155	0	0.546875	0.273103	0.273155	5.2e-05
							Non-coessential	R_EAR161x	0	0.146812	0.546875	0	5.17798e-05	5.17798e-05
							Non-coessential	R_ACOAD5f	-0.349608	0	0.09375	-0.349608	-0.349556	5.2e-05
							Non-coessential	R_R1PK	0	999.999	0.625	0	1000	1000
							Non-coessential	R_3OAS141	0	0.146812	0.578125	0	1.2945e-05	1.2945e-05
							Non-coessential	R_EAR120x	0	0.200513	0.546875	0	5.17798e-05	5.17798e-05
							Non-coessential	R_FACOAE160	0.125379	0	0.796875	0.125327	0.125403	7.6e-05
							Non-coessential	R_3OAS160	0	0.12456	0.578125	0	5.17798e-05	5.17798e-05
							Non-coessential	R_ACACT6r	0.273155	0	0.15625	0.273129	0.273155	2.6e-05
							Non-coessential	R_ECOAH6	0.273155	0	0.296875	0.273129	0.273155	2.6e-05
							Non-coessential	R_NAt3pp	0	1000	0.53125	0	1000	1000
							Non-coessential	R_ACACT4r	0.349608	0	0.140625	0.349582	0.349608	2.6e-05
							Non-coessential	R_EAR100x	0	0.200513	0.546875	0	2.58899e-05	2.58899e-05
							Non-coessential	R_ACOAD7f	-0.125379	0	0.09375	-0.125379	-0.125327	5.2e-05
							Non-coessential	R_EX_fe3_LPAREN_e_RPAREN_	0	999.984	N/A	-0.000172599	999.984	999.984
							Non-coessential	R_EAR141x	0	0.146812	0.53125	0	1.2945e-05	1.2945e-05
R_ECOAH1	20.9932	47.845	74.8454	133.361	0.0655878	0.98948	Switch	R_ECOAH1	0.349608	0	0.229167	0.349595	0.34961	1.5e-05
							Backup	R_3HAD60	0	0.34593	0.229167	0	1.23285e-05	1.23285e-05
							Backup	R_3OAS100	0	0.34593	0.53125	0	2.58899e-05	2.58899e-05
							Backup	R_3OAR100	0	0.34593	0.510417	0	2.58899e-05	2.58899e-05
							Backup	R_3HAD40	0	0.34593	0.229167	0	1.23285e-05	1.23285e-05
							Backup	R_3HAD80	0	0.34593	0.229167	0	1.23285e-05	1.23285e-05
							Backup	R_3OAR40	0	0.34593	0.510417	0	1.23285e-05	1.23285e-05
							Backup	R_3OAS80	0	0.34593	0.53125	0	1.23285e-05	1.23285e-05
							Backup	R_3OAS60	0	0.34593	0.53125	0	1.23285e-05	1.23285e-05
							Backup	R_3OAR60	0	0.34593	0.510417	0	1.23285e-05	1.23285e-05
							Backup	R_3HAD100	0	0.34593	0.239583	0	2.58899e-05	2.58899e-05
							Backup	R_3OAR80	0	0.34593	0.510417	0	1.23285e-05	1.23285e-05
							Non-coessential	R_PFK	0	6.84601	0.583333	0	7.78426	7.78426
							Non-coessential	R_3OAR141	0	0.146222	0.510417	0	1.2945e-05	1.2945e-05
							Non-coessential	R_FBA3	7.78419	0	0.03125	0	7.78426	7.78426
							Non-coessential	R_ACACT5r	0.349608	0	0.135417	0.349556	0.349608	5.2e-05
							Non-coessential	R_FTHFLi	0.00240977	0	0.104167	0	0.00258237	0.00258237
							Non-coessential	R_HACD1	0.349608	0	0.520833	0.349595	0.34961	1.5e-05
							Non-coessential	R_HACD2	0.349608	0	0.520833	0.349595	0.34961	1.5e-05
							Non-coessential	R_HACD3	0.349608	0	0.520833	0.349595	0.349608	1.3e-05
							Non-coessential	R_HACD4	0.349608	0	0.520833	0.349582	0.349608	2.6e-05
							Non-coessential	R_HACD5	0.349608	0	0.520833	0.349556	0.349608	5.2e-05
							Non-coessential	R_HACD6	0.273155	0	0.520833	0.273129	0.273155	2.6e-05
							Non-coessential	R_HACD7	0.273155	0	0.520833	0.273103	0.273155	5.2e-05
							Non-coessential	R_R1PK	0	999.999	0.5625	0	1000	1000
							Non-coessential	R_ACACT2r	0.349608	0	0.135417	0.349595	0.34961	1.5e-05
							Non-coessential	R_3OAS160	0	0.12406	0.53125	0	5.17798e-05	5.17798e-05
							Non-coessential	R_EAR100x	0	0.199708	0.520833	0	2.58899e-05	2.58899e-05
							Non-coessential	R_ACOAD1f	-0.349608	0	0.0833333	-0.34961	-0.349595	1.5e-05
							Non-coessential	R_EAR141x	0	0.146222	0.510417	0	1.2945e-05	1.2945e-05
							Non-coessential	R_KAS15	0	0.34593	0.583333	0	1.23285e-05	1.23285e-05
							Non-coessential	R_ACt2rpp	0	-1000	0.520833	-1000	0	1000
							Non-coessential	R_FACOAE120	0.0764524	0	0.78125	0.0764006	0.0764782	7.76e-05
							Non-coessential	R_DHAPT	0	0.549539	0.0416667	0	0.865658	0.865658
							Non-coessential	R_ACS	0	996.94	0.239583	0	996.558	996.558
							Non-coessential	R_3OAS161	0	0.146222	0.53125	0	5.17798e-05	5.17798e-05
							Non-coessential	R_3OAR160	0	0.12406	0.510417	0	5.17798e-05	5.17798e-05
							Non-coessential	R_3OAR161	0	0.146222	0.510417	0	5.17798e-05	5.17798e-05
							Non-coessential	R_3HAD161	0	0.146222	0.229167	0	5.17798e-05	5.17798e-05
							Non-coessential	R_EAR160x	0	0.12406	0.520833	0	5.17798e-05	5.17798e-05
							Non-coessential	R_ACOAD2f	-0.349608	0	0.0833333	-0.34961	-0.349595	1.5e-05
							Non-coessential	R_NADH17pp	0	32.1593	0.510417	0	31.0219	31.0219
							Non-coessential	R_PFK_3	7.78419	0	0.572917	0	7.78426	7.78426
							Non-coessential	R_ACACT7r	0.273155	0	0.135417	0.273103	0.273155	5.2e-05
							Non-coessential	R_F6PA	0	0.549539	0.03125	-5.17798e-05	0.865658	0.86571
							Non-coessential	R_EAR40x	0	0.34593	0.510417	0	1.23285e-05	1.23285e-05
							Non-coessential	R_AACPS7	0.0764524	0	0.208333	0.0764006	0.0765171	0.0001165
							Non-coessential	R_AACPS4	0.147777	0	0.208333	0.147725	0.147841	0.000116
							Non-coessential	R_AACPS3	0.125379	0	0.208333	0.125327	0.125443	0.000116
							Non-coessential	R_ECOAH5	0.349608	0	0.229167	0.349556	0.349608	5.2e-05
							Non-coessential	R_ECOAH4	0.349608	0	0.229167	0.349582	0.349608	2.6e-05
							Non-coessential	R_ECOAH7	0.273155	0	0.239583	0.273103	0.273155	5.2e-05
							Non-coessential	R_ECOAH6	0.273155	0	0.229167	0.273129	0.273155	2.6e-05
							Non-coessential	R_GLYCLTt2rpp	-1000	0	0.510417	-1000	0	1000
							Non-coessential	R_ECOAH3	0.349608	0	0.229167	0.349595	0.349608	1.3e-05
							Non-coessential	R_ECOAH2	0.349608	0	0.229167	0.349595	0.34961	1.5e-05
							Non-coessential	R_FBA	0	6.84601	0.0416667	-6.47248e-05	7.78425	7.78431
							Non-coessential	R_ACOAD3f	-0.349608	0	0.0833333	-0.349608	-0.349595	1.3e-05
							Non-coessential	R_ACACT4r	0.349608	0	0.135417	0.349582	0.349608	2.6e-05
							Non-coessential	R_R15BPK	0	999.999	0.104167	0	1000	1000
							Non-coessential	R_CTECOAI7	-0.147777	0	0.03125	-0.147793	-0.147725	6.8e-05
							Non-coessential	R_ACOAD4f	-0.349608	0	0.0833333	-0.349608	-0.349582	2.6e-05
							Non-coessential	R_EAR121x	0	0.146222	0.510417	0	1.2945e-05	1.2945e-05
							Non-coessential	R_3HAD121	0	0.146222	0.229167	0	1.2945e-05	1.2945e-05
							Non-coessential	R_3HAD120	0	0.199708	0.229167	0	5.17798e-05	5.17798e-05
							Non-coessential	R_GART	0	0.00238441	0.5625	0	0.00258237	0.00258237
							Non-coessential	R_ACACT1r	0.349608	0	0.125	0.349595	0.34961	1.5e-05
							Non-coessential	R_3HAD141	0	0.146222	0.229167	0	1.2945e-05	1.2945e-05
							Non-coessential	R_3HAD140	0	0.12406	0.21875	0	2.58899e-05	2.58899e-05
							Non-coessential	R_EAR161x	0	0.146222	0.520833	0	5.17798e-05	5.17798e-05
							Non-coessential	R_3OAS121	0	0.146222	0.541667	0	1.2945e-05	1.2945e-05
							Non-coessential	R_3OAS120	0	0.199708	0.53125	0	5.17798e-05	5.17798e-05
							Non-coessential	R_ACt4pp	0	1000	0.03125	0	1000	1000
							Non-coessential	R_ACOAD5f	-0.349608	0	0.09375	-0.349608	-0.349556	5.2e-05
							Non-coessential	R_EAR120x	0	0.199708	0.520833	0	5.17798e-05	5.17798e-05
							Non-coessential	R_ACACT6r	0.273155	0	0.135417	0.273129	0.273155	2.6e-05
							Non-coessential	R_FRD2	0	32.1593	0.0104167	0	31.3476	31.3476
							Non-coessential	R_EX_fe3_LPAREN_e_RPAREN_	0	999.984	N/A	-0.000172599	999.984	999.984
							Non-coessential	R_GLYCLTt4pp	1000	0	0.0208333	0	1000	1000
							Non-coessential	R_FACOAE160	0.125379	0	0.78125	0.125327	0.125403	7.6e-05
							Non-coessential	R_FACOAE161	0.147777	0	0.78125	0.147725	0.147801	7.6e-05
							Non-coessential	R_PDX5PO2	0.00021907	0	0.510417	0	0.00021907	0.00021907
							Non-coessential	R_3OAR120	0	0.199708	0.510417	0	5.17798e-05	5.17798e-05
							Non-coessential	R_3OAR121	0	0.146222	0.510417	0	1.2945e-05	1.2945e-05
							Non-coessential	R_ACACT3r	0.349608	0	0.135417	0.349595	0.349608	1.3e-05
							Non-coessential	R_FE3tex	0	-999.984	0.0104167	-999.984	0.000172599	999.984
							Non-coessential	R_NADH16pp	31.0217	0	0.5	0	31.0219	31.0219
							Non-coessential	R_EAR60x	0	0.34593	0.510417	0	1.23285e-05	1.23285e-05
							Non-coessential	R_EAR140x	0	0.12406	0.510417	0	2.58899e-05	2.58899e-05
							Non-coessential	R_ACOAD6f	-0.273155	0	0.0833333	-0.273155	-0.273103	5.2e-05
							Non-coessential	R_PYK	0.865395	0	0.572917	0	0.865658	0.865658
							Non-coessential	R_3HAD160	0	0.12406	0.229167	0	5.17798e-05	5.17798e-05
							Non-coessential	R_PDX5POi	0	0.000216765	0.0208333	0	0.00021907	0.00021907
							Non-coessential	R_T2DECAI	0	0.146222	0.03125	0	1.2945e-05	1.2945e-05
							Non-coessential	R_FEROpp	0	249.996	0.697917	0	249.996	249.996
							Non-coessential	R_ACOAD7f	-0.125379	0	0.09375	-0.125379	-0.125327	5.2e-05
							Non-coessential	R_3OAS141	0	0.146222	0.53125	0	1.2945e-05	1.2945e-05
							Non-coessential	R_EAR80x	0	0.34593	0.510417	0	1.23285e-05	1.23285e-05
R_ECOAH3	49.0951	107.591	78.484	144.354	0.97524	0.98948	Switch	R_ECOAH3	0.349608	0	0.22549	0.349595	0.349608	1.3e-05
							Backup	R_3HAD60	0	0.34593	0.22549	0	1.23285e-05	1.23285e-05
							Backup	R_3OAS100	0	0.34593	0.539216	0	2.58899e-05	2.58899e-05
							Backup	R_3OAR100	0	0.34593	0.509804	0	2.58899e-05	2.58899e-05
							Backup	R_3HAD40	0	0.34593	0.22549	0	1.23285e-05	1.23285e-05
							Backup	R_3HAD80	0	0.34593	0.22549	0	1.23285e-05	1.23285e-05
							Backup	R_3OAR40	0	0.34593	0.509804	0	1.23285e-05	1.23285e-05
							Backup	R_3OAS80	0	0.34593	0.539216	0	1.23285e-05	1.23285e-05
							Backup	R_3OAS60	0	0.34593	0.539216	0	1.23285e-05	1.23285e-05
							Backup	R_3OAR60	0	0.34593	0.509804	0	1.23285e-05	1.23285e-05
							Backup	R_3HAD100	0	0.34593	0.235294	0	2.58899e-05	2.58899e-05
							Backup	R_3OAR80	0	0.34593	0.509804	0	1.23285e-05	1.23285e-05
							Non-coessential	R_GLYCTO2	0.000657209	0	0.0490196	0	0.000743509	0.000743509
							Non-coessential	R_ABUTt2pp	1000	0	0.509804	0	1000	1000
							Non-coessential	R_GLYCTO4	0	0.000650295	0.0490196	0	0.000743509	0.000743509
							Non-coessential	R_NADH18pp	0	32.1593	0.519608	0	31.0219	31.0219
							Non-coessential	R_PFK	0	7.39554	0.568627	0	7.78426	7.78426
							Non-coessential	R_SERt4pp	0	1000	0.0196078	0	1000	1000
							Non-coessential	R_3OAR141	0	0.146222	0.509804	0	1.2945e-05	1.2945e-05
							Non-coessential	R_FBA3	7.78419	0	0.0196078	0	7.78426	7.78426
							Non-coessential	R_ACACT5r	0.349608	0	0.127451	0.349556	0.349608	5.2e-05
							Non-coessential	R_FTHFLi	0.00240977	0	0.0882353	0	0.00258237	0.00258237
							Non-coessential	R_HACD1	0.349608	0	0.519608	0.349595	0.34961	1.5e-05
							Non-coessential	R_HACD2	0.349608	0	0.519608	0.349595	0.34961	1.5e-05
							Non-coessential	R_HACD3	0.349608	0	0.519608	0.349595	0.349608	1.3e-05
							Non-coessential	R_HACD4	0.349608	0	0.519608	0.349582	0.349608	2.6e-05
							Non-coessential	R_HACD5	0.349608	0	0.519608	0.349556	0.349608	5.2e-05
							Non-coessential	R_HACD6	0.273155	0	0.519608	0.273129	0.273155	2.6e-05
							Non-coessential	R_HACD7	0.273155	0	0.519608	0.273103	0.273155	5.2e-05
							Non-coessential	R_R1PK	0	999.146	0.558824	0	1000	1000
							Non-coessential	R_ACACT2r	0.349608	0	0.127451	0.349595	0.34961	1.5e-05
							Non-coessential	R_3OAS160	0	0.12406	0.539216	0	5.17798e-05	5.17798e-05
							Non-coessential	R_EAR100x	0	0.199708	0.519608	0	2.58899e-05	2.58899e-05
							Non-coessential	R_ACOAD1f	-0.349608	0	0.0784314	-0.34961	-0.349595	1.5e-05
							Non-coessential	R_EAR141x	0	0.146222	0.509804	0	1.2945e-05	1.2945e-05
							Non-coessential	R_KAS14	0	0.34593	0.539216	0	1.23285e-05	1.23285e-05
							Non-coessential	R_GLUABUTt7pp	1000	0	0.0196078	0	1000	1000
							Non-coessential	R_FACOAE120	0.0764524	0	0.77451	0.0764006	0.0764782	7.76e-05
							Non-coessential	R_ACS	0	996.94	0.196078	0	996.558	996.558
							Non-coessential	R_3OAS161	0	0.146222	0.539216	0	5.17798e-05	5.17798e-05
							Non-coessential	R_3OAR160	0	0.12406	0.509804	0	5.17798e-05	5.17798e-05
							Non-coessential	R_3OAR161	0	0.146222	0.509804	0	5.17798e-05	5.17798e-05
							Non-coessential	R_EAR160x	0	0.12406	0.519608	0	5.17798e-05	5.17798e-05
							Non-coessential	R_ACOAD2f	-0.349608	0	0.0784314	-0.34961	-0.349595	1.5e-05
							Non-coessential	R_PFK_3	7.78419	0	0.568627	0	7.78426	7.78426
							Non-coessential	R_ACACT7r	0.273155	0	0.127451	0.273103	0.273155	5.2e-05
							Non-coessential	R_EAR40x	0	0.34593	0.509804	0	1.23285e-05	1.23285e-05
							Non-coessential	R_AACPS7	0.0764524	0	0.205882	0.0764006	0.0765171	0.0001165
							Non-coessential	R_AACPS4	0.147777	0	0.205882	0.147725	0.147841	0.000116
							Non-coessential	R_AACPS3	0.125379	0	0.205882	0.125327	0.125443	0.000116
							Non-coessential	R_ECOAH5	0.349608	0	0.22549	0.349556	0.349608	5.2e-05
							Non-coessential	R_ECOAH4	0.349608	0	0.22549	0.349582	0.349608	2.6e-05
							Non-coessential	R_ECOAH7	0.273155	0	0.235294	0.273103	0.273155	5.2e-05
							Non-coessential	R_ECOAH6	0.273155	0	0.22549	0.273129	0.273155	2.6e-05
							Non-coessential	R_ECOAH1	0.349608	0	0.22549	0.349595	0.34961	1.5e-05
							Non-coessential	R_GLYCLTt2rpp	-1000	0	0.529412	-1000	0	1000
							Non-coessential	R_ECOAH2	0.349608	0	0.22549	0.349595	0.34961	1.5e-05
							Non-coessential	R_DMPPS	0	0.0023222	0.666667	0	0.0023469	0.0023469
							Non-coessential	R_FBA	0	7.39554	0.0196078	-6.47248e-05	7.78425	7.78431
							Non-coessential	R_DHORD2	0	0.321544	0.0294118	0	0.324968	0.324968
							Non-coessential	R_ACOAD3f	-0.349608	0	0.0784314	-0.349608	-0.349595	1.3e-05
							Non-coessential	R_ACACT4r	0.349608	0	0.127451	0.349582	0.349608	2.6e-05
							Non-coessential	R_ACOATA	0	0.34593	0.22549	-6.47248e-05	1.23285e-05	7.70533e-05
							Non-coessential	R_R15BPK	0	999.146	0.0882353	0	1000	1000
							Non-coessential	R_CTECOAI7	-0.147777	0	0.0294118	-0.147793	-0.147725	6.8e-05
							Non-coessential	R_GLUt2rpp	-1000	0	0.509804	-1000	1.52294e-05	1000
							Non-coessential	R_IPDPS	0.00234689	0	0.666667	0	0.0023469	0.0023469
							Non-coessential	R_ACOAD4f	-0.349608	0	0.0784314	-0.349608	-0.349582	2.6e-05
							Non-coessential	R_EAR121x	0	0.146222	0.509804	0	1.2945e-05	1.2945e-05
							Non-coessential	R_3HAD121	0	0.146222	0.22549	0	1.2945e-05	1.2945e-05
							Non-coessential	R_3HAD120	0	0.199708	0.22549	0	5.17798e-05	5.17798e-05
							Non-coessential	R_GART	0	0.00238441	0.558824	0	0.00258237	0.00258237
							Non-coessential	R_ACACT1r	0.349608	0	0.117647	0.349595	0.34961	1.5e-05
							Non-coessential	R_3HAD141	0	0.146222	0.22549	0	1.2945e-05	1.2945e-05
							Non-coessential	R_3HAD140	0	0.12406	0.215686	0	2.58899e-05	2.58899e-05
							Non-coessential	R_CRNt8pp	0	1000	0.0196078	0	1000	1000
							Non-coessential	R_EAR161x	0	0.146222	0.519608	0	5.17798e-05	5.17798e-05
							Non-coessential	R_SERt2rpp	0	-1000	0.509804	-1000	0	1000
							Non-coessential	R_3OAS121	0	0.146222	0.54902	0	1.2945e-05	1.2945e-05
							Non-coessential	R_3OAS120	0	0.199708	0.539216	0	5.17798e-05	5.17798e-05
							Non-coessential	R_ACOAD5f	-0.349608	0	0.0882353	-0.349608	-0.349556	5.2e-05
							Non-coessential	R_EAR120x	0	0.199708	0.519608	0	5.17798e-05	5.17798e-05
							Non-coessential	R_ACACT6r	0.273155	0	0.127451	0.273129	0.273155	2.6e-05
							Non-coessential	R_FRD3	0	32.16	0.0294118	0	31.0226	31.0226
							Non-coessential	R_DHORDfum	0.324963	0	0.0196078	0	0.324968	0.324968
							Non-coessential	R_GLYCLTt4pp	1000	0	0.0392157	0	1000	1000
							Non-coessential	R_FACOAE160	0.125379	0	0.77451	0.125327	0.125403	7.6e-05
							Non-coessential	R_FACOAE161	0.147777	0	0.77451	0.147725	0.147801	7.6e-05
							Non-coessential	R_3OAR120	0	0.199708	0.509804	0	5.17798e-05	5.17798e-05
							Non-coessential	R_3OAR121	0	0.146222	0.509804	0	1.2945e-05	1.2945e-05
							Non-coessential	R_ACACT3r	0.349608	0	0.127451	0.349595	0.349608	1.3e-05
							Non-coessential	R_NADH16pp	31.0217	0	0.519608	0	31.0219	31.0219
							Non-coessential	R_EAR60x	0	0.34593	0.509804	0	1.23285e-05	1.23285e-05
							Non-coessential	R_EAR140x	0	0.12406	0.509804	0	2.58899e-05	2.58899e-05
							Non-coessential	R_ACOAD6f	-0.273155	0	0.0784314	-0.273155	-0.273103	5.2e-05
							Non-coessential	R_3HAD161	0	0.146222	0.22549	0	5.17798e-05	5.17798e-05
							Non-coessential	R_3HAD160	0	0.12406	0.22549	0	5.17798e-05	5.17798e-05
							Non-coessential	R_T2DECAI	0	0.146222	0.0294118	0	1.2945e-05	1.2945e-05
							Non-coessential	R_CRNt2rpp	0	-1000	0.509804	-1000	0	1000
							Non-coessential	R_CRNDt2rpp	0	1000	0.509804	-8.62997e-05	1000	1000
							Non-coessential	R_ACOAD7f	-0.125379	0	0.0882353	-0.125379	-0.125327	5.2e-05
							Non-coessential	R_3OAS141	0	0.146222	0.539216	0	1.2945e-05	1.2945e-05
							Non-coessential	R_EAR80x	0	0.34593	0.509804	0	1.23285e-05	1.23285e-05
R_ECOAH2	0.268013	0.60912	60.2164	107.529	0.97524	0.98948	Switch	R_ECOAH2	0.349608	0	0.232323	0.349595	0.34961	1.5e-05
							Backup	R_3HAD60	0	0.34593	0.232323	0	1.23285e-05	1.23285e-05
							Backup	R_3OAS100	0	0.34593	0.555556	0	2.58899e-05	2.58899e-05
							Backup	R_3OAR100	0	0.34593	0.525253	0	2.58899e-05	2.58899e-05
							Backup	R_3HAD40	0	0.34593	0.232323	0	1.23285e-05	1.23285e-05
							Backup	R_3HAD80	0	0.34593	0.232323	0	1.23285e-05	1.23285e-05
							Backup	R_3OAR40	0	0.34593	0.525253	0	1.23285e-05	1.23285e-05
							Backup	R_3OAS80	0	0.34593	0.555556	0	1.23285e-05	1.23285e-05
							Backup	R_3OAS60	0	0.34593	0.555556	0	1.23285e-05	1.23285e-05
							Backup	R_3OAR60	0	0.34593	0.525253	0	1.23285e-05	1.23285e-05
							Backup	R_3HAD100	0	0.34593	0.242424	0	2.58899e-05	2.58899e-05
							Backup	R_3OAR80	0	0.34593	0.525253	0	1.23285e-05	1.23285e-05
							Non-coessential	R_PFK	0	6.84601	0.585859	0	7.78426	7.78426
							Non-coessential	R_SERt4pp	0	1000	0.020202	0	1000	1000
							Non-coessential	R_3OAR141	0	0.146222	0.525253	0	1.2945e-05	1.2945e-05
							Non-coessential	R_NAt3pp	0	1000	0.525253	0	1000	1000
							Non-coessential	R_FBA3	7.78419	0	0.030303	0	7.78426	7.78426
							Non-coessential	R_ACACT5r	0.349608	0	0.131313	0.349556	0.349608	5.2e-05
							Non-coessential	R_HACD1	0.349608	0	0.535354	0.349595	0.34961	1.5e-05
							Non-coessential	R_HACD2	0.349608	0	0.535354	0.349595	0.34961	1.5e-05
							Non-coessential	R_HACD3	0.349608	0	0.535354	0.349595	0.349608	1.3e-05
							Non-coessential	R_HACD4	0.349608	0	0.535354	0.349582	0.349608	2.6e-05
							Non-coessential	R_HACD5	0.349608	0	0.535354	0.349556	0.349608	5.2e-05
							Non-coessential	R_HACD6	0.273155	0	0.535354	0.273129	0.273155	2.6e-05
							Non-coessential	R_HACD7	0.273155	0	0.535354	0.273103	0.273155	5.2e-05
							Non-coessential	R_R1PK	0	1000	0.575758	0	1000	1000
							Non-coessential	R_ACACT2r	0.349608	0	0.131313	0.349595	0.34961	1.5e-05
							Non-coessential	R_3OAS160	0	0.12406	0.555556	0	5.17798e-05	5.17798e-05
							Non-coessential	R_EAR100x	0	0.199708	0.535354	0	2.58899e-05	2.58899e-05
							Non-coessential	R_ACOAD1f	-0.349608	0	0.0808081	-0.34961	-0.349595	1.5e-05
							Non-coessential	R_EAR141x	0	0.146222	0.525253	0	1.2945e-05	1.2945e-05
							Non-coessential	R_KAS14	0	0.34593	0.555556	0	1.23285e-05	1.23285e-05
							Non-coessential	R_FACOAE120	0.0764524	0	0.79798	0.0764006	0.0764782	7.76e-05
							Non-coessential	R_DHAPT	0	0.549539	0.040404	0	0.865658	0.865658
							Non-coessential	R_GTHOr	0	0.240945	0.525253	0	0.243766	0.243766
							Non-coessential	R_ACS	0	996.94	0.212121	0	996.558	996.558
							Non-coessential	R_3OAS161	0	0.146222	0.555556	0	5.17798e-05	5.17798e-05
							Non-coessential	R_3OAR160	0	0.12406	0.525253	0	5.17798e-05	5.17798e-05
							Non-coessential	R_3OAR161	0	0.146222	0.525253	0	5.17798e-05	5.17798e-05
							Non-coessential	R_PYK	0.865395	0	0.575758	0	0.865658	0.865658
							Non-coessential	R_GRXR	0	0.240945	0.020202	0	0.243766	0.243766
							Non-coessential	R_EAR160x	0	0.12406	0.535354	0	5.17798e-05	5.17798e-05
							Non-coessential	R_ACOAD2f	-0.349608	0	0.0808081	-0.34961	-0.349595	1.5e-05
							Non-coessential	R_PFK_3	7.78419	0	0.575758	0	7.78426	7.78426
							Non-coessential	R_PAPSR	0.243507	0	0.515152	0	0.243513	0.243513
							Non-coessential	R_ACACT7r	0.273155	0	0.131313	0.273103	0.273155	5.2e-05
							Non-coessential	R_F6PA	0	0.549539	0.030303	-5.17798e-05	0.865658	0.86571
							Non-coessential	R_PAPSR2	0	0.240945	0.525253	0	0.243513	0.243513
							Non-coessential	R_EAR40x	0	0.34593	0.525253	0	1.23285e-05	1.23285e-05
							Non-coessential	R_AACPS7	0.0764524	0	0.222222	0.0764006	0.0765171	0.0001165
							Non-coessential	R_AACPS4	0.147777	0	0.222222	0.147725	0.147841	0.000116
							Non-coessential	R_AACPS3	0.125379	0	0.222222	0.125327	0.125443	0.000116
							Non-coessential	R_ECOAH5	0.349608	0	0.232323	0.349556	0.349608	5.2e-05
							Non-coessential	R_ECOAH4	0.349608	0	0.232323	0.349582	0.349608	2.6e-05
							Non-coessential	R_ECOAH7	0.273155	0	0.242424	0.273103	0.273155	5.2e-05
							Non-coessential	R_ECOAH6	0.273155	0	0.232323	0.273129	0.273155	2.6e-05
							Non-coessential	R_ECOAH1	0.349608	0	0.232323	0.349595	0.34961	1.5e-05
							Non-coessential	R_ECOAH3	0.349608	0	0.232323	0.349595	0.349608	1.3e-05
							Non-coessential	R_ADPT	0	0.000654183	0.0707071	0	0.000725863	0.000725863
							Non-coessential	R_DMPPS	0	0.0023222	0.686869	0	0.0023469	0.0023469
							Non-coessential	R_FBA	0	6.84601	0.040404	-6.47248e-05	7.78425	7.78431
							Non-coessential	R_TRDR	0.243507	0	0.515152	0	0.243766	0.243766
							Non-coessential	R_ADNK1	0.000661139	0	0.585859	0	0.000725863	0.000725863
							Non-coessential	R_ACOAD3f	-0.349608	0	0.0808081	-0.349608	-0.349595	1.3e-05
							Non-coessential	R_ACACT4r	0.349608	0	0.131313	0.349582	0.349608	2.6e-05
							Non-coessential	R_ACOATA	0	0.34593	0.232323	-6.47248e-05	1.23285e-05	7.70533e-05
							Non-coessential	R_R15BPK	0	1000	0.10101	0	1000	1000
							Non-coessential	R_CTECOAI7	-0.147777	0	0.030303	-0.147793	-0.147725	6.8e-05
							Non-coessential	R_IPDPS	0.00234689	0	0.686869	0	0.0023469	0.0023469
							Non-coessential	R_ACOAD4f	-0.349608	0	0.0808081	-0.349608	-0.349582	2.6e-05
							Non-coessential	R_EAR121x	0	0.146222	0.525253	0	1.2945e-05	1.2945e-05
							Non-coessential	R_3HAD121	0	0.146222	0.232323	0	1.2945e-05	1.2945e-05
							Non-coessential	R_3HAD120	0	0.199708	0.232323	0	5.17798e-05	5.17798e-05
							Non-coessential	R_ACACT1r	0.349608	0	0.121212	0.349595	0.34961	1.5e-05
							Non-coessential	R_3HAD141	0	0.146222	0.232323	0	1.2945e-05	1.2945e-05
							Non-coessential	R_3HAD140	0	0.12406	0.222222	0	2.58899e-05	2.58899e-05
							Non-coessential	R_EAR161x	0	0.146222	0.535354	0	5.17798e-05	5.17798e-05
							Non-coessential	R_SERt2rpp	0	-1000	0.525253	-1000	0	1000
							Non-coessential	R_3OAS121	0	0.146222	0.565657	0	1.2945e-05	1.2945e-05
							Non-coessential	R_3OAS120	0	0.199708	0.555556	0	5.17798e-05	5.17798e-05
							Non-coessential	R_PUNP1	-0.000661139	0	0.030303	-0.000725863	6.47248e-05	0.000790588
							Non-coessential	R_ACOAD5f	-0.349608	0	0.0909091	-0.349608	-0.349556	5.2e-05
							Non-coessential	R_EAR120x	0	0.199708	0.535354	0	5.17798e-05	5.17798e-05
							Non-coessential	R_ACACT6r	0.273155	0	0.131313	0.273129	0.273155	2.6e-05
							Non-coessential	R_FACOAE160	0.125379	0	0.79798	0.125327	0.125403	7.6e-05
							Non-coessential	R_FACOAE161	0.147777	0	0.79798	0.147725	0.147801	7.6e-05
							Non-coessential	R_PDX5PO2	0.00021907	0	0.525253	0	0.00021907	0.00021907
							Non-coessential	R_3OAR120	0	0.199708	0.525253	0	5.17798e-05	5.17798e-05
							Non-coessential	R_3OAR121	0	0.146222	0.525253	0	1.2945e-05	1.2945e-05
							Non-coessential	R_ACACT3r	0.349608	0	0.131313	0.349595	0.349608	1.3e-05
							Non-coessential	R_EAR60x	0	0.34593	0.525253	0	1.23285e-05	1.23285e-05
							Non-coessential	R_EAR140x	0	0.12406	0.525253	0	2.58899e-05	2.58899e-05
							Non-coessential	R_ACOAD6f	-0.273155	0	0.0808081	-0.273155	-0.273103	5.2e-05
							Non-coessential	R_3HAD161	0	0.146222	0.232323	0	5.17798e-05	5.17798e-05
							Non-coessential	R_3HAD160	0	0.12406	0.232323	0	5.17798e-05	5.17798e-05
							Non-coessential	R_PDX5POi	0	0.000216765	0.010101	0	0.00021907	0.00021907
							Non-coessential	R_T2DECAI	0	0.146222	0.030303	0	1.2945e-05	1.2945e-05
							Non-coessential	R_ACOAD7f	-0.125379	0	0.0909091	-0.125379	-0.125327	5.2e-05
							Non-coessential	R_3OAS141	0	0.146222	0.555556	0	1.2945e-05	1.2945e-05
							Non-coessential	R_EAR80x	0	0.34593	0.525253	0	1.23285e-05	1.23285e-05
R_HACD1	58.8122	126.201	68.7884	128.822	0.97524	0.98948	Switch	R_HACD1	0.349608	0	0.529412	0.349595	0.34961	1.5e-05
							Backup	R_3HAD60	0	0.34593	0.22549	0	1.23285e-05	1.23285e-05
							Backup	R_3OAS100	0	0.34593	0.539216	0	2.58899e-05	2.58899e-05
							Backup	R_3OAR100	0	0.34593	0.519608	0	2.58899e-05	2.58899e-05
							Backup	R_3HAD40	0	0.34593	0.22549	0	1.23285e-05	1.23285e-05
							Backup	R_3HAD80	0	0.34593	0.22549	0	1.23285e-05	1.23285e-05
							Backup	R_3OAR40	0	0.34593	0.519608	0	1.23285e-05	1.23285e-05
							Backup	R_3OAS80	0	0.34593	0.539216	0	1.23285e-05	1.23285e-05
							Backup	R_3OAS60	0	0.34593	0.539216	0	1.23285e-05	1.23285e-05
							Backup	R_3OAR60	0	0.34593	0.519608	0	1.23285e-05	1.23285e-05
							Backup	R_3HAD100	0	0.34593	0.235294	0	2.58899e-05	2.58899e-05
							Backup	R_3OAR80	0	0.34593	0.519608	0	1.23285e-05	1.23285e-05
							Non-coessential	R_ABUTt2pp	1000	0	0.519608	0	1000	1000
							Non-coessential	R_NADH18pp	0	32.1593	0.519608	0	31.0219	31.0219
							Non-coessential	R_PFK	0	6.84601	0.578431	0	7.78426	7.78426
							Non-coessential	R_3OAR141	0	0.146222	0.519608	0	1.2945e-05	1.2945e-05
							Non-coessential	R_NAt3pp	0	1000	0.539216	0	1000	1000
							Non-coessential	R_FBA3	7.78419	0	0.0294118	0	7.78426	7.78426
							Non-coessential	R_ACACT5r	0.349608	0	0.127451	0.349556	0.349608	5.2e-05
							Non-coessential	R_HACD2	0.349608	0	0.529412	0.349595	0.34961	1.5e-05
							Non-coessential	R_HACD3	0.349608	0	0.529412	0.349595	0.349608	1.3e-05
							Non-coessential	R_HACD4	0.349608	0	0.529412	0.349582	0.349608	2.6e-05
							Non-coessential	R_HACD5	0.349608	0	0.529412	0.349556	0.349608	5.2e-05
							Non-coessential	R_HACD6	0.273155	0	0.529412	0.273129	0.273155	2.6e-05
							Non-coessential	R_HACD7	0.273155	0	0.529412	0.273103	0.273155	5.2e-05
							Non-coessential	R_R1PK	0	999.999	0.558824	0	1000	1000
							Non-coessential	R_ACACT2r	0.349608	0	0.127451	0.349595	0.34961	1.5e-05
							Non-coessential	R_3OAS160	0	0.12406	0.539216	0	5.17798e-05	5.17798e-05
							Non-coessential	R_EAR100x	0	0.199708	0.529412	0	2.58899e-05	2.58899e-05
							Non-coessential	R_ACOAD1f	-0.349608	0	0.0784314	-0.34961	-0.349595	1.5e-05
							Non-coessential	R_EAR141x	0	0.146222	0.519608	0	1.2945e-05	1.2945e-05
							Non-coessential	R_KAS15	0	0.34593	0.588235	0	1.23285e-05	1.23285e-05
							Non-coessential	R_GLUABUTt7pp	1000	0	0.0196078	0	1000	1000
							Non-coessential	R_FACOAE120	0.0764524	0	0.77451	0.0764006	0.0764782	7.76e-05
							Non-coessential	R_DHAPT	0	0.549539	0.0392157	0	0.865658	0.865658
							Non-coessential	R_ACS	0	996.94	0.186275	0	996.558	996.558
							Non-coessential	R_3OAS161	0	0.146222	0.539216	0	5.17798e-05	5.17798e-05
							Non-coessential	R_3OAR160	0	0.12406	0.519608	0	5.17798e-05	5.17798e-05
							Non-coessential	R_3OAR161	0	0.146222	0.519608	0	5.17798e-05	5.17798e-05
							Non-coessential	R_3HAD161	0	0.146222	0.22549	0	5.17798e-05	5.17798e-05
							Non-coessential	R_EAR160x	0	0.12406	0.529412	0	5.17798e-05	5.17798e-05
							Non-coessential	R_ACOAD2f	-0.349608	0	0.0784314	-0.34961	-0.349595	1.5e-05
							Non-coessential	R_PFK_3	7.78419	0	0.568627	0	7.78426	7.78426
							Non-coessential	R_ACACT7r	0.273155	0	0.127451	0.273103	0.273155	5.2e-05
							Non-coessential	R_F6PA	0	0.549539	0.0294118	-5.17798e-05	0.865658	0.86571
							Non-coessential	R_EAR40x	0	0.34593	0.519608	0	1.23285e-05	1.23285e-05
							Non-coessential	R_AACPS7	0.0764524	0	0.176471	0.0764006	0.0765171	0.0001165
							Non-coessential	R_AACPS4	0.147777	0	0.176471	0.147725	0.147841	0.000116
							Non-coessential	R_AACPS3	0.125379	0	0.176471	0.125327	0.125443	0.000116
							Non-coessential	R_ECOAH5	0.349608	0	0.22549	0.349556	0.349608	5.2e-05
							Non-coessential	R_ECOAH4	0.349608	0	0.22549	0.349582	0.349608	2.6e-05
							Non-coessential	R_ECOAH7	0.273155	0	0.235294	0.273103	0.273155	5.2e-05
							Non-coessential	R_ECOAH6	0.273155	0	0.22549	0.273129	0.273155	2.6e-05
							Non-coessential	R_ECOAH1	0.349608	0	0.22549	0.349595	0.34961	1.5e-05
							Non-coessential	R_GLYCLTt2rpp	-1000	0	0.519608	-1000	0	1000
							Non-coessential	R_ECOAH3	0.349608	0	0.22549	0.349595	0.349608	1.3e-05
							Non-coessential	R_ECOAH2	0.349608	0	0.22549	0.349595	0.34961	1.5e-05
							Non-coessential	R_ACOAD4f	-0.349608	0	0.0784314	-0.349608	-0.349582	2.6e-05
							Non-coessential	R_FBA	0	6.84601	0.0392157	-6.47248e-05	7.78425	7.78431
							Non-coessential	R_DHORD2	0	0.321544	0.0196078	0	0.324968	0.324968
							Non-coessential	R_ACOAD3f	-0.349608	0	0.0784314	-0.349608	-0.349595	1.3e-05
							Non-coessential	R_ACACT4r	0.349608	0	0.127451	0.349582	0.349608	2.6e-05
							Non-coessential	R_R15BPK	0	999.999	0.0784314	0	1000	1000
							Non-coessential	R_CTECOAI7	-0.147777	0	0.0294118	-0.147793	-0.147725	6.8e-05
							Non-coessential	R_GLUt2rpp	-1000	0	0.519608	-1000	1.52294e-05	1000
							Non-coessential	R_IPDPS	0.00234689	0	0.676471	0	0.0023469	0.0023469
							Non-coessential	R_DMPPS	0	0.0023222	0.676471	0	0.0023469	0.0023469
							Non-coessential	R_EAR121x	0	0.146222	0.519608	0	1.2945e-05	1.2945e-05
							Non-coessential	R_3HAD121	0	0.146222	0.22549	0	1.2945e-05	1.2945e-05
							Non-coessential	R_3HAD120	0	0.199708	0.22549	0	5.17798e-05	5.17798e-05
							Non-coessential	R_ACACT1r	0.349608	0	0.117647	0.349595	0.34961	1.5e-05
							Non-coessential	R_3HAD141	0	0.146222	0.22549	0	1.2945e-05	1.2945e-05
							Non-coessential	R_3HAD140	0	0.12406	0.215686	0	2.58899e-05	2.58899e-05
							Non-coessential	R_ACOAD7f	-0.125379	0	0.0882353	-0.125379	-0.125327	5.2e-05
							Non-coessential	R_ALAt2pp	1000	0	0.519608	0	1000	1000
							Non-coessential	R_3OAS121	0	0.146222	0.54902	0	1.2945e-05	1.2945e-05
							Non-coessential	R_3OAS120	0	0.199708	0.539216	0	5.17798e-05	5.17798e-05
							Non-coessential	R_ACOAD5f	-0.349608	0	0.0882353	-0.349608	-0.349556	5.2e-05
							Non-coessential	R_EAR120x	0	0.199708	0.529412	0	5.17798e-05	5.17798e-05
							Non-coessential	R_ACACT6r	0.273155	0	0.127451	0.273129	0.273155	2.6e-05
							Non-coessential	R_FRD3	0	32.1593	0.0196078	0	31.0226	31.0226
							Non-coessential	R_DHORDfum	0.324963	0	0.0196078	0	0.324968	0.324968
							Non-coessential	R_GLYCLTt4pp	1000	0	0.0392157	0	1000	1000
							Non-coessential	R_ALAt4pp	0	1000	0.0392157	0	1000	1000
							Non-coessential	R_FACOAE160	0.125379	0	0.77451	0.125327	0.125403	7.6e-05
							Non-coessential	R_FACOAE161	0.147777	0	0.77451	0.147725	0.147801	7.6e-05
							Non-coessential	R_THRt4pp	0	1000	0.0392157	0	1000	1000
							Non-coessential	R_PDX5PO2	0.00021907	0	0.519608	0	0.00021907	0.00021907
							Non-coessential	R_3OAR120	0	0.199708	0.519608	0	5.17798e-05	5.17798e-05
							Non-coessential	R_3OAR121	0	0.146222	0.519608	0	1.2945e-05	1.2945e-05
							Non-coessential	R_ACACT3r	0.349608	0	0.127451	0.349595	0.349608	1.3e-05
							Non-coessential	R_NADH16pp	31.0217	0	0.519608	0	31.0219	31.0219
							Non-coessential	R_EAR60x	0	0.34593	0.519608	0	1.23285e-05	1.23285e-05
							Non-coessential	R_EAR140x	0	0.12406	0.519608	0	2.58899e-05	2.58899e-05
							Non-coessential	R_ACOAD6f	-0.273155	0	0.0784314	-0.273155	-0.273103	5.2e-05
							Non-coessential	R_PYK	0.865395	0	0.568627	0	0.865658	0.865658
							Non-coessential	R_3HAD160	0	0.12406	0.22549	0	5.17798e-05	5.17798e-05
							Non-coessential	R_PDX5POi	0	0.000216765	0.00980392	0	0.00021907	0.00021907
							Non-coessential	R_T2DECAI	0	0.146222	0.0294118	0	1.2945e-05	1.2945e-05
							Non-coessential	R_EAR161x	0	0.146222	0.529412	0	5.17798e-05	5.17798e-05
							Non-coessential	R_3OAS141	0	0.146222	0.539216	0	1.2945e-05	1.2945e-05
							Non-coessential	R_THRt2rpp	0	-1000	0.519608	-1000	0.00012945	1000
							Non-coessential	R_EAR80x	0	0.34593	0.519608	0	1.23285e-05	1.23285e-05
R_HACD2	48.6512	104.397	70.4018	131.843	0.0655878	0.98948	Switch	R_HACD2	0.349608	0	0.525253	0.349595	0.34961	1.5e-05
							Backup	R_3HAD60	0	0.34593	0.242424	0	1.23285e-05	1.23285e-05
							Backup	R_3OAS100	0	0.34593	0.545455	0	2.58899e-05	2.58899e-05
							Backup	R_3OAR100	0	0.34593	0.515152	0	2.58899e-05	2.58899e-05
							Backup	R_3HAD40	0	0.34593	0.242424	0	1.23285e-05	1.23285e-05
							Backup	R_3HAD80	0	0.34593	0.242424	0	1.23285e-05	1.23285e-05
							Backup	R_3OAR40	0	0.34593	0.515152	0	1.23285e-05	1.23285e-05
							Backup	R_3OAS80	0	0.34593	0.545455	0	1.23285e-05	1.23285e-05
							Backup	R_3OAS60	0	0.34593	0.545455	0	1.23285e-05	1.23285e-05
							Backup	R_3OAR60	0	0.34593	0.515152	0	1.23285e-05	1.23285e-05
							Backup	R_3HAD100	0	0.34593	0.252525	0	2.58899e-05	2.58899e-05
							Backup	R_3OAR80	0	0.34593	0.515152	0	1.23285e-05	1.23285e-05
							Non-coessential	R_ABUTt2pp	1000	0	0.515152	0	1000	1000
							Non-coessential	R_3OAR141	0	0.146222	0.515152	0	1.2945e-05	1.2945e-05
							Non-coessential	R_ACACT5r	0.349608	0	0.121212	0.349556	0.349608	5.2e-05
							Non-coessential	R_GLCS1	0	996.94	0.525253	0	996.558	996.558
							Non-coessential	R_FTHFLi	0.00240977	0	0.10101	0	0.00258237	0.00258237
							Non-coessential	R_HACD1	0.349608	0	0.525253	0.349595	0.34961	1.5e-05
							Non-coessential	R_HACD3	0.349608	0	0.525253	0.349595	0.349608	1.3e-05
							Non-coessential	R_HACD4	0.349608	0	0.525253	0.349582	0.349608	2.6e-05
							Non-coessential	R_HACD5	0.349608	0	0.525253	0.349556	0.349608	5.2e-05
							Non-coessential	R_HACD6	0.273155	0	0.525253	0.273129	0.273155	2.6e-05
							Non-coessential	R_HACD7	0.273155	0	0.525253	0.273103	0.273155	5.2e-05
							Non-coessential	R_ACACT2r	0.349608	0	0.121212	0.349595	0.34961	1.5e-05
							Non-coessential	R_3OAS160	0	0.12406	0.545455	0	5.17798e-05	5.17798e-05
							Non-coessential	R_EAR100x	0	0.199708	0.525253	0	2.58899e-05	2.58899e-05
							Non-coessential	R_ACOAD1f	-0.349608	0	0.0808081	-0.34961	-0.349595	1.5e-05
							Non-coessential	R_EAR141x	0	0.146222	0.515152	0	1.2945e-05	1.2945e-05
							Non-coessential	R_KAS14	0	0.34593	0.545455	0	1.23285e-05	1.23285e-05
							Non-coessential	R_ACt2rpp	0	-1000	0.515152	-1000	0	1000
							Non-coessential	R_GLUABUTt7pp	1000	0	0.020202	0	1000	1000
							Non-coessential	R_FACOAE120	0.0764524	0	0.777778	0.0764006	0.0764782	7.76e-05
							Non-coessential	R_DHAPT	0	0.549539	0.020202	0	0.865658	0.865658
							Non-coessential	R_3OAS161	0	0.146222	0.545455	0	5.17798e-05	5.17798e-05
							Non-coessential	R_3OAR160	0	0.12406	0.515152	0	5.17798e-05	5.17798e-05
							Non-coessential	R_3OAR161	0	0.146222	0.515152	0	5.17798e-05	5.17798e-05
							Non-coessential	R_3HAD161	0	0.146222	0.242424	0	5.17798e-05	5.17798e-05
							Non-coessential	R_EAR160x	0	0.12406	0.525253	0	5.17798e-05	5.17798e-05
							Non-coessential	R_ACOAD2f	-0.349608	0	0.0808081	-0.34961	-0.349595	1.5e-05
							Non-coessential	R_ACACT7r	0.273155	0	0.121212	0.273103	0.273155	5.2e-05
							Non-coessential	R_F6PA	0	0.549539	0.010101	-5.17798e-05	0.865658	0.86571
							Non-coessential	R_EAR40x	0	0.34593	0.515152	0	1.23285e-05	1.23285e-05
							Non-coessential	R_AACPS7	0.0764524	0	0.20202	0.0764006	0.0765171	0.0001165
							Non-coessential	R_AACPS4	0.147777	0	0.20202	0.147725	0.147841	0.000116
							Non-coessential	R_AACPS3	0.125379	0	0.20202	0.125327	0.125443	0.000116
							Non-coessential	R_ECOAH5	0.349608	0	0.242424	0.349556	0.349608	5.2e-05
							Non-coessential	R_ECOAH4	0.349608	0	0.242424	0.349582	0.349608	2.6e-05
							Non-coessential	R_ECOAH7	0.273155	0	0.252525	0.273103	0.273155	5.2e-05
							Non-coessential	R_ECOAH6	0.273155	0	0.242424	0.273129	0.273155	2.6e-05
							Non-coessential	R_ECOAH1	0.349608	0	0.242424	0.349595	0.34961	1.5e-05
							Non-coessential	R_GLYCLTt2rpp	-1000	0	0.515152	-1000	0	1000
							Non-coessential	R_ECOAH3	0.349608	0	0.242424	0.349595	0.349608	1.3e-05
							Non-coessential	R_ECOAH2	0.349608	0	0.242424	0.349595	0.34961	1.5e-05
							Non-coessential	R_ADPT	0	0.000654183	0.0606061	0	0.000725863	0.000725863
							Non-coessential	R_DMPPS	0	0.0023222	0.676768	0	0.0023469	0.0023469
							Non-coessential	R_DHORD2	0	0.321544	N/A	0	0.324968	0.324968
							Non-coessential	R_ADNK1	0.000661139	0	0.565657	0	0.000725863	0.000725863
							Non-coessential	R_ACOAD3f	-0.349608	0	0.0808081	-0.349608	-0.349595	1.3e-05
							Non-coessential	R_ACACT4r	0.349608	0	0.121212	0.349582	0.349608	2.6e-05
							Non-coessential	R_ACOATA	0	0.34593	0.222222	-6.47248e-05	1.23285e-05	7.70533e-05
							Non-coessential	R_CTECOAI7	-0.147777	0	0.030303	-0.147793	-0.147725	6.8e-05
							Non-coessential	R_GLUt2rpp	-1000	0	0.515152	-1000	1.52294e-05	1000
							Non-coessential	R_IPDPS	0.00234689	0	0.676768	0	0.0023469	0.0023469
							Non-coessential	R_ACOAD4f	-0.349608	0	0.0808081	-0.349608	-0.349582	2.6e-05
							Non-coessential	R_EAR121x	0	0.146222	0.515152	0	1.2945e-05	1.2945e-05
							Non-coessential	R_3HAD121	0	0.146222	0.242424	0	1.2945e-05	1.2945e-05
							Non-coessential	R_3HAD120	0	0.199708	0.242424	0	5.17798e-05	5.17798e-05
							Non-coessential	R_GART	0	0.00238441	0.565657	0	0.00258237	0.00258237
							Non-coessential	R_ACACT1r	0.349608	0	0.111111	0.349595	0.34961	1.5e-05
							Non-coessential	R_3HAD141	0	0.146222	0.242424	0	1.2945e-05	1.2945e-05
							Non-coessential	R_3HAD140	0	0.12406	0.232323	0	2.58899e-05	2.58899e-05
							Non-coessential	R_EAR161x	0	0.146222	0.525253	0	5.17798e-05	5.17798e-05
							Non-coessential	R_GLCP	0	996.94	0.0505051	0	996.558	996.558
							Non-coessential	R_3OAS121	0	0.146222	0.555556	0	1.2945e-05	1.2945e-05
							Non-coessential	R_3OAS120	0	0.199708	0.545455	0	5.17798e-05	5.17798e-05
							Non-coessential	R_ACt4pp	0	1000	0.020202	0	1000	1000
							Non-coessential	R_PUNP1	-0.000661139	0	0.0606061	-0.000725863	6.47248e-05	0.000790588
							Non-coessential	R_ACOAD5f	-0.349608	0	0.0909091	-0.349608	-0.349556	5.2e-05
							Non-coessential	R_EAR120x	0	0.199708	0.525253	0	5.17798e-05	5.17798e-05
							Non-coessential	R_ACACT6r	0.273155	0	0.121212	0.273129	0.273155	2.6e-05
							Non-coessential	R_DHORDfum	0.324963	0	N/A	0	0.324968	0.324968
							Non-coessential	R_EX_fe3_LPAREN_e_RPAREN_	0	999.984	N/A	-0.000172599	999.984	999.984
							Non-coessential	R_GLYCLTt4pp	1000	0	0.020202	0	1000	1000
							Non-coessential	R_FACOAE160	0.125379	0	0.777778	0.125327	0.125403	7.6e-05
							Non-coessential	R_FACOAE161	0.147777	0	0.777778	0.147725	0.147801	7.6e-05
							Non-coessential	R_PDX5PO2	0.00021907	0	0.515152	0	0.00021907	0.00021907
							Non-coessential	R_3OAR120	0	0.199708	0.515152	0	5.17798e-05	5.17798e-05
							Non-coessential	R_3OAR121	0	0.146222	0.515152	0	1.2945e-05	1.2945e-05
							Non-coessential	R_ACACT3r	0.349608	0	0.121212	0.349595	0.349608	1.3e-05
							Non-coessential	R_FE3tex	0	-999.984	0.010101	-999.984	0.000172599	999.984
							Non-coessential	R_GLGC	0	996.94	0.565657	0	996.558	996.558
							Non-coessential	R_EAR60x	0	0.34593	0.515152	0	1.23285e-05	1.23285e-05
							Non-coessential	R_EAR140x	0	0.12406	0.515152	0	2.58899e-05	2.58899e-05
							Non-coessential	R_ACOAD6f	-0.273155	0	0.0808081	-0.273155	-0.273103	5.2e-05
							Non-coessential	R_PYK	0.865395	0	0.555556	0	0.865658	0.865658
							Non-coessential	R_3HAD160	0	0.12406	0.242424	0	5.17798e-05	5.17798e-05
							Non-coessential	R_PDX5POi	0	0.000216765	0.020202	0	0.00021907	0.00021907
							Non-coessential	R_T2DECAI	0	0.146222	0.030303	0	1.2945e-05	1.2945e-05
							Non-coessential	R_FEROpp	0	249.996	0.69697	0	249.996	249.996
							Non-coessential	R_ACOAD7f	-0.125379	0	0.0909091	-0.125379	-0.125327	5.2e-05
							Non-coessential	R_3OAS141	0	0.146222	0.545455	0	1.2945e-05	1.2945e-05
							Non-coessential	R_EAR80x	0	0.34593	0.515152	0	1.23285e-05	1.23285e-05
							Non-coessential	R_PPM	-0.000661139	0	0.010101	-1000	6.47248e-05	1000
R_HACD3	31.3584	70.7388	83.1453	149.354	0.97524	0.98948	Switch	R_HACD3	0.349608	0	0.520833	0.349595	0.349608	1.3e-05
							Backup	R_3HAD60	0	0.34593	0.239583	0	1.23285e-05	1.23285e-05
							Backup	R_3OAS100	0	0.34593	0.53125	0	2.58899e-05	2.58899e-05
							Backup	R_3OAR100	0	0.34593	0.510417	0	2.58899e-05	2.58899e-05
							Backup	R_3HAD40	0	0.34593	0.239583	0	1.23285e-05	1.23285e-05
							Backup	R_3HAD80	0	0.34593	0.239583	0	1.23285e-05	1.23285e-05
							Backup	R_3OAR40	0	0.34593	0.510417	0	1.23285e-05	1.23285e-05
							Backup	R_3OAS80	0	0.34593	0.53125	0	1.23285e-05	1.23285e-05
							Backup	R_3OAS60	0	0.34593	0.53125	0	1.23285e-05	1.23285e-05
							Backup	R_3OAR60	0	0.34593	0.510417	0	1.23285e-05	1.23285e-05
							Backup	R_3HAD100	0	0.34593	0.25	0	2.58899e-05	2.58899e-05
							Backup	R_3OAR80	0	0.34593	0.510417	0	1.23285e-05	1.23285e-05
							Non-coessential	R_KAS15	0	0.34593	0.59375	0	1.23285e-05	1.23285e-05
							Non-coessential	R_EAR120x	0	0.199708	0.520833	0	5.17798e-05	5.17798e-05
							Non-coessential	R_GLUABUTt7pp	1000	0	0.0208333	0	1000	1000
							Non-coessential	R_FACOAE120	0.0764524	0	0.791667	0.0764006	0.0764782	7.76e-05
							Non-coessential	R_ACOAD7f	-0.125379	0	0.09375	-0.125379	-0.125327	5.2e-05
							Non-coessential	R_R15BPK	0	999.999	0.09375	0	1000	1000
							Non-coessential	R_CTECOAI7	-0.147777	0	0.03125	-0.147793	-0.147725	6.8e-05
							Non-coessential	R_FACOAE161	0.147777	0	0.791667	0.147725	0.147801	7.6e-05
							Non-coessential	R_THRt4pp	0	1000	0.0208333	0	1000	1000
							Non-coessential	R_DHAPT	0	0.549539	0.0208333	0	0.865658	0.865658
							Non-coessential	R_FACOAE160	0.125379	0	0.791667	0.125327	0.125403	7.6e-05
							Non-coessential	R_ACS	0	996.94	0.208333	0	996.558	996.558
							Non-coessential	R_GLYCTO2	0.000657209	0	0.0208333	0	0.000743509	0.000743509
							Non-coessential	R_ABUTt2pp	1000	0	0.510417	0	1000	1000
							Non-coessential	R_GLYCTO4	0	0.000650295	0.03125	0	0.000743509	0.000743509
							Non-coessential	R_ACACT2r	0.349608	0	0.145833	0.349595	0.34961	1.5e-05
							Non-coessential	R_ACOAD4f	-0.349608	0	0.0833333	-0.349608	-0.349582	2.6e-05
							Non-coessential	R_EAR80x	0	0.34593	0.510417	0	1.23285e-05	1.23285e-05
							Non-coessential	R_3OAR160	0	0.12406	0.510417	0	5.17798e-05	5.17798e-05
							Non-coessential	R_3OAR161	0	0.146222	0.510417	0	5.17798e-05	5.17798e-05
							Non-coessential	R_NADH18pp	0	32.1593	0.520833	0	31.0219	31.0219
							Non-coessential	R_3OAR120	0	0.199708	0.510417	0	5.17798e-05	5.17798e-05
							Non-coessential	R_3OAR121	0	0.146222	0.510417	0	1.2945e-05	1.2945e-05
							Non-coessential	R_IPDPS	0.00234689	0	0.677083	0	0.0023469	0.0023469
							Non-coessential	R_DMPPS	0	0.0023222	0.677083	0	0.0023469	0.0023469
							Non-coessential	R_3HAD161	0	0.146222	0.239583	0	5.17798e-05	5.17798e-05
							Non-coessential	R_3OAR141	0	0.146222	0.510417	0	1.2945e-05	1.2945e-05
							Non-coessential	R_NAt3pp	0	1000	0.510417	0	1000	1000
							Non-coessential	R_3HAD160	0	0.12406	0.239583	0	5.17798e-05	5.17798e-05
							Non-coessential	R_EAR121x	0	0.146222	0.510417	0	1.2945e-05	1.2945e-05
							Non-coessential	R_3HAD121	0	0.146222	0.239583	0	1.2945e-05	1.2945e-05
							Non-coessential	R_EAR160x	0	0.12406	0.520833	0	5.17798e-05	5.17798e-05
							Non-coessential	R_AACPS7	0.0764524	0	0.197917	0.0764006	0.0765171	0.0001165
							Non-coessential	R_ACOAD2f	-0.349608	0	0.0833333	-0.34961	-0.349595	1.5e-05
							Non-coessential	R_3HAD120	0	0.199708	0.239583	0	5.17798e-05	5.17798e-05
							Non-coessential	R_GART	0	0.00238441	0.572917	0	0.00258237	0.00258237
							Non-coessential	R_ACACT1r	0.349608	0	0.135417	0.349595	0.34961	1.5e-05
							Non-coessential	R_EAR60x	0	0.34593	0.510417	0	1.23285e-05	1.23285e-05
							Non-coessential	R_ACACT5r	0.349608	0	0.145833	0.349556	0.349608	5.2e-05
							Non-coessential	R_ACACT7r	0.273155	0	0.145833	0.273103	0.273155	5.2e-05
							Non-coessential	R_F6PA	0	0.549539	0.0104167	-5.17798e-05	0.865658	0.86571
							Non-coessential	R_3HAD141	0	0.146222	0.239583	0	1.2945e-05	1.2945e-05
							Non-coessential	R_3HAD140	0	0.12406	0.229167	0	2.58899e-05	2.58899e-05
							Non-coessential	R_PPCSCT	0	996.95	0.0208333	0	996.714	996.714
							Non-coessential	R_ACCOAL	0	996.95	0.21875	0	1000	1000
							Non-coessential	R_EAR40x	0	0.34593	0.510417	0	1.23285e-05	1.23285e-05
							Non-coessential	R_PYK	0.865395	0	0.583333	0	0.865658	0.865658
							Non-coessential	R_ACOAD6f	-0.273155	0	0.0833333	-0.273155	-0.273103	5.2e-05
							Non-coessential	R_FTHFLi	0.00240977	0	0.09375	0	0.00258237	0.00258237
							Non-coessential	R_AACPS4	0.147777	0	0.197917	0.147725	0.147841	0.000116
							Non-coessential	R_AACPS3	0.125379	0	0.197917	0.125327	0.125443	0.000116
							Non-coessential	R_T2DECAI	0	0.146222	0.03125	0	1.2945e-05	1.2945e-05
							Non-coessential	R_ECOAH5	0.349608	0	0.239583	0.349556	0.349608	5.2e-05
							Non-coessential	R_ECOAH4	0.349608	0	0.239583	0.349582	0.349608	2.6e-05
							Non-coessential	R_ECOAH7	0.273155	0	0.25	0.273103	0.273155	5.2e-05
							Non-coessential	R_ECOAH6	0.273155	0	0.239583	0.273129	0.273155	2.6e-05
							Non-coessential	R_ECOAH1	0.349608	0	0.239583	0.349595	0.34961	1.5e-05
							Non-coessential	R_ECOAH3	0.349608	0	0.239583	0.349595	0.349608	1.3e-05
							Non-coessential	R_ECOAH2	0.349608	0	0.239583	0.349595	0.34961	1.5e-05
							Non-coessential	R_HACD1	0.349608	0	0.520833	0.349595	0.34961	1.5e-05
							Non-coessential	R_HACD2	0.349608	0	0.520833	0.349595	0.34961	1.5e-05
							Non-coessential	R_3OAS120	0	0.199708	0.53125	0	5.17798e-05	5.17798e-05
							Non-coessential	R_HACD4	0.349608	0	0.520833	0.349582	0.349608	2.6e-05
							Non-coessential	R_HACD5	0.349608	0	0.520833	0.349556	0.349608	5.2e-05
							Non-coessential	R_HACD6	0.273155	0	0.520833	0.273129	0.273155	2.6e-05
							Non-coessential	R_HACD7	0.273155	0	0.520833	0.273103	0.273155	5.2e-05
							Non-coessential	R_EAR161x	0	0.146222	0.520833	0	5.17798e-05	5.17798e-05
							Non-coessential	R_ACOAD5f	-0.349608	0	0.09375	-0.349608	-0.349556	5.2e-05
							Non-coessential	R_3OAS141	0	0.146222	0.53125	0	1.2945e-05	1.2945e-05
							Non-coessential	R_R1PK	0	999.999	0.572917	0	1000	1000
							Non-coessential	R_GLUt2rpp	-1000	0	0.510417	-1000	1.52294e-05	1000
							Non-coessential	R_3OAS161	0	0.146222	0.53125	0	5.17798e-05	5.17798e-05
							Non-coessential	R_3OAS160	0	0.12406	0.53125	0	5.17798e-05	5.17798e-05
							Non-coessential	R_THRt2rpp	0	-1000	0.510417	-1000	0.00012945	1000
							Non-coessential	R_ACACT6r	0.273155	0	0.145833	0.273129	0.273155	2.6e-05
							Non-coessential	R_EAR140x	0	0.12406	0.510417	0	2.58899e-05	2.58899e-05
							Non-coessential	R_FRD3	0	32.16	0.03125	0	31.0226	31.0226
							Non-coessential	R_ACOAD3f	-0.349608	0	0.0833333	-0.349608	-0.349595	1.3e-05
							Non-coessential	R_ACACT3r	0.349608	0	0.145833	0.349595	0.349608	1.3e-05
							Non-coessential	R_ACACT4r	0.349608	0	0.145833	0.349582	0.349608	2.6e-05
							Non-coessential	R_EAR100x	0	0.199708	0.520833	0	2.58899e-05	2.58899e-05
							Non-coessential	R_ACOAD1f	-0.349608	0	0.0833333	-0.34961	-0.349595	1.5e-05
							Non-coessential	R_3OAS121	0	0.146222	0.541667	0	1.2945e-05	1.2945e-05
							Non-coessential	R_EAR141x	0	0.146222	0.510417	0	1.2945e-05	1.2945e-05
							Non-coessential	R_NADH16pp	31.0217	0	0.510417	0	31.0219	31.0219
R_HACD4	66.9544	156.924	96.8761	168.97	0.0656292	0.99347	Switch	R_HACD4	0.349608	0	0.56338	0.349582	0.349608	2.6e-05
							Backup	R_3OAR100	0	0.347325	0.549296	0	2.58899e-05	2.58899e-05
							Backup	R_3HAD100	0	0.347325	0.28169	0	2.58899e-05	2.58899e-05
							Backup	R_3OAS100	0	0.347325	0.591549	0	2.58899e-05	2.58899e-05
							Non-coessential	R_GLCS1	0	996.581	0.56338	0	996.558	996.558
							Non-coessential	R_ACt2rpp	0	-1000	0.549296	-1000	0	1000
							Non-coessential	R_GLYCLTt4pp	1000	0	0.028169	0	1000	1000
							Non-coessential	R_GLUABUTt7pp	1000	0	0.028169	0	1000	1000
							Non-coessential	R_FACOAE120	0.0764524	0	0.774648	0.0764006	0.0764782	7.76e-05
							Non-coessential	R_R15BPK	0	2.5618	0.126761	0	1000	1000
							Non-coessential	R_FE3tex	0	-999.984	0.0140845	-999.984	0.000172599	999.984
							Non-coessential	R_CTECOAI7	-0.147777	0	0.0422535	-0.147793	-0.147725	6.8e-05
							Non-coessential	R_FACOAE161	0.147777	0	0.774648	0.147725	0.147801	7.6e-05
							Non-coessential	R_ACOAD5f	-0.349608	0	0.084507	-0.349608	-0.349556	5.2e-05
							Non-coessential	R_GLUt2rpp	-1000	0	0.549296	-1000	1.52294e-05	1000
							Non-coessential	R_ABUTt2pp	1000	0	0.549296	0	1000	1000
							Non-coessential	R_3OAS161	0	0.146812	0.591549	0	5.17798e-05	5.17798e-05
							Non-coessential	R_FBA3	7.78419	0	0.028169	0	7.78426	7.78426
							Non-coessential	R_3OAR160	0	0.12456	0.549296	0	5.17798e-05	5.17798e-05
							Non-coessential	R_3OAR161	0	0.146812	0.549296	0	5.17798e-05	5.17798e-05
							Non-coessential	R_3OAR120	0	0.200513	0.549296	0	5.17798e-05	5.17798e-05
							Non-coessential	R_3OAR121	0	0.146812	0.549296	0	1.2945e-05	1.2945e-05
							Non-coessential	R_IPDPS	0.00234689	0	0.690141	0	0.0023469	0.0023469
							Non-coessential	R_3OAS120	0	0.200513	0.591549	0	5.17798e-05	5.17798e-05
							Non-coessential	R_ACOAD4f	-0.349608	0	0.0704225	-0.349608	-0.349582	2.6e-05
							Non-coessential	R_AACPS9	0	0.347325	0.211268	0	6.47248e-05	6.47248e-05
							Non-coessential	R_3OAR141	0	0.146812	0.549296	0	1.2945e-05	1.2945e-05
							Non-coessential	R_ACACT7r	0.273155	0	0.126761	0.273103	0.273155	5.2e-05
							Non-coessential	R_EAR121x	0	0.146812	0.549296	0	1.2945e-05	1.2945e-05
							Non-coessential	R_EAR160x	0	0.12456	0.56338	0	5.17798e-05	5.17798e-05
							Non-coessential	R_GLGC	0	996.581	0.619718	0	996.558	996.558
							Non-coessential	R_3HAD121	0	0.146812	0.267606	0	1.2945e-05	1.2945e-05
							Non-coessential	R_3HAD120	0	0.200513	0.267606	0	5.17798e-05	5.17798e-05
							Non-coessential	R_ACACT5r	0.349608	0	0.126761	0.349556	0.349608	5.2e-05
							Non-coessential	R_EAR140x	0	0.12456	0.549296	0	2.58899e-05	2.58899e-05
							Non-coessential	R_ACOAD6f	-0.273155	0	0.0704225	-0.273155	-0.273103	5.2e-05
							Non-coessential	R_3HAD141	0	0.146812	0.267606	0	1.2945e-05	1.2945e-05
							Non-coessential	R_3HAD140	0	0.12456	0.253521	0	2.58899e-05	2.58899e-05
							Non-coessential	R_3HAD161	0	0.146812	0.267606	0	5.17798e-05	5.17798e-05
							Non-coessential	R_3HAD160	0	0.12456	0.267606	0	5.17798e-05	5.17798e-05
							Non-coessential	R_AACPS7	0.0764524	0	0.225352	0.0764006	0.0765171	0.0001165
							Non-coessential	R_AACPS4	0.147777	0	0.225352	0.147725	0.147841	0.000116
							Non-coessential	R_AACPS3	0.125379	0	0.225352	0.125327	0.125443	0.000116
							Non-coessential	R_T2DECAI	0	0.146812	0.0422535	0	1.2945e-05	1.2945e-05
							Non-coessential	R_ECOAH5	0.349608	0	0.267606	0.349556	0.349608	5.2e-05
							Non-coessential	R_ECOAH4	0.349608	0	0.267606	0.349582	0.349608	2.6e-05
							Non-coessential	R_ECOAH7	0.273155	0	0.28169	0.273103	0.273155	5.2e-05
							Non-coessential	R_FEROpp	0	249.996	0.704225	0	249.996	249.996
							Non-coessential	R_GLYCLTt2rpp	-1000	0	0.549296	-1000	0	1000
							Non-coessential	R_GLCP	0	996.581	0.028169	0	996.558	996.558
							Non-coessential	R_FACOAE80	0	0.347325	0.760563	0	2.58899e-05	2.58899e-05
							Non-coessential	R_DMPPS	0	0.00233157	0.690141	0	0.0023469	0.0023469
							Non-coessential	R_3OAS121	0	0.146812	0.605634	0	1.2945e-05	1.2945e-05
							Non-coessential	R_PFK	0	7.57731	0.619718	0	7.78426	7.78426
							Non-coessential	R_DHORD2	0	0.322841	N/A	0	0.324968	0.324968
							Non-coessential	R_HACD5	0.349608	0	0.56338	0.349556	0.349608	5.2e-05
							Non-coessential	R_HACD6	0.273155	0	0.56338	0.273129	0.273155	2.6e-05
							Non-coessential	R_HACD7	0.273155	0	0.56338	0.273103	0.273155	5.2e-05
							Non-coessential	R_EAR161x	0	0.146812	0.56338	0	5.17798e-05	5.17798e-05
							Non-coessential	R_PFK_3	7.78419	0	0.619718	0	7.78426	7.78426
							Non-coessential	R_FBA	0	7.57731	0.028169	-6.47248e-05	7.78425	7.78431
							Non-coessential	R_R1PK	0	2.5618	0.605634	0	1000	1000
							Non-coessential	R_3OAS141	0	0.146812	0.591549	0	1.2945e-05	1.2945e-05
							Non-coessential	R_EAR120x	0	0.200513	0.56338	0	5.17798e-05	5.17798e-05
							Non-coessential	R_FACOAE160	0.125379	0	0.774648	0.125327	0.125403	7.6e-05
							Non-coessential	R_3OAS160	0	0.12456	0.591549	0	5.17798e-05	5.17798e-05
							Non-coessential	R_ACACT6r	0.273155	0	0.126761	0.273129	0.273155	2.6e-05
							Non-coessential	R_ECOAH6	0.273155	0	0.267606	0.273129	0.273155	2.6e-05
							Non-coessential	R_ACt4pp	0	1000	0.028169	0	1000	1000
							Non-coessential	R_DHORDfum	0.324963	0	N/A	0	0.324968	0.324968
							Non-coessential	R_ACACT4r	0.349608	0	0.112676	0.349582	0.349608	2.6e-05
							Non-coessential	R_EAR100x	0	0.200513	0.56338	0	2.58899e-05	2.58899e-05
							Non-coessential	R_ACOAD7f	-0.125379	0	0.084507	-0.125379	-0.125327	5.2e-05
							Non-coessential	R_EX_fe3_LPAREN_e_RPAREN_	0	999.984	N/A	-0.000172599	999.984	999.984
							Non-coessential	R_EAR141x	0	0.146812	0.549296	0	1.2945e-05	1.2945e-05
R_I4FE4SR	142.899	333.43	142.776	249.858	0.999994	0.999998	Switch	R_I4FE4SR	0.000255418	0	0.65	0.000223055	0.000255418	3.2363e-05
							Backup	R_S4FE4ST	0	0.000255417	0.65	0	3.23624e-05	3.23624e-05
							Backup	R_SCYSDS	0	0.00102167	0.1	0	0.00012945	0.00012945
							Backup	R_S2FE2SS2	0	0.000255417	0.8	0	3.23624e-05	3.23624e-05
							Backup	R_S2FE2SS	0	0.000255417	0.8	0	4.61156e-05	4.61156e-05
							Backup	R_S4FE4SR	0	0.000255417	0.65	0	3.23624e-05	3.23624e-05
							Non-coessential	R_IPDPS	0.00234689	0	0.65	0	0.0023469	0.0023469
							Non-coessential	R_DMPPS	0	0.00234689	0.65	0	0.0023469	0.0023469
							Non-coessential	R_GLUABUTt7pp	1000	0	0.1	0	1000	1000
							Non-coessential	R_PYK	0.865395	0	0.8	0	0.865658	0.865658
							Non-coessential	R_R1PK	0	999.999	0.75	0	1000	1000
							Non-coessential	R_R15BPK	0	999.999	0.25	0	1000	1000
							Non-coessential	R_DHAPT	0	0.865424	0.1	0	0.865658	0.865658
							Non-coessential	R_I2FE2SS2	0.000255418	0	0.65	0.000223055	0.000255418	3.2363e-05
							Non-coessential	R_GLUt2rpp	-1000	0	0.7	-1000	1.52294e-05	1000
							Non-coessential	R_ABUTt2pp	1000	0	0.7	0	1000	1000
							Non-coessential	R_PDX5PO2	0.00021907	0	0.7	0	0.00021907	0.00021907
							Non-coessential	R_ACS	0	996.558	0.25	0	996.558	996.558
							Non-coessential	R_PDX5POi	0	0.000219069	0.05	0	0.00021907	0.00021907
							Non-coessential	R_I4FE4ST	0.000255418	0	0.65	0.000223055	0.000255418	3.2363e-05
							Non-coessential	R_F6PA	0	0.865424	0.05	-5.17798e-05	0.865658	0.86571
R_TRDR	100.819	224.043	100.831	183.33	1	1	Switch	R_TRDR	0.243507	0	0.473684	0	0.243766	0.243766
							Backup	R_GTHOr	0	0.243507	0.526316	0	0.243766	0.243766
							Backup	R_GRXR	0	0.243507	0.105263	0	0.243766	0.243766
							Backup	R_PAPSR2	0	0.243507	0.526316	0	0.243513	0.243513
							Non-coessential	R_ACt2rpp	0	-1000	0.526316	-1000	0	1000
							Non-coessential	R_FBA	0	7.78419	0.105263	-6.47248e-05	7.78425	7.78431
							Non-coessential	R_DMPPS	0	0.00234689	0.473684	0	0.0023469	0.0023469
							Non-coessential	R_PAPSR	0.243507	0	0.473684	0	0.243513	0.243513
							Non-coessential	R_IPDPS	0.00234689	0	0.473684	0	0.0023469	0.0023469
							Non-coessential	R_FBA3	7.78419	0	0.105263	0	7.78426	7.78426
							Non-coessential	R_GLYCTO2	0.000657209	0	0.210526	0	0.000743509	0.000743509
							Non-coessential	R_GLYCTO3	0	0.000657209	0.210526	0	0.000743509	0.000743509
							Non-coessential	R_GLYCLTt2rpp	-1000	0	0.631579	-1000	0	1000
							Non-coessential	R_DHORDfum	0.324963	0	0.105263	0	0.324968	0.324968
							Non-coessential	R_GLYCLTt4pp	1000	0	0.210526	0	1000	1000
							Non-coessential	R_PFK	0	7.78419	0.526316	0	7.78426	7.78426
							Non-coessential	R_PFK_3	7.78419	0	0.526316	0	7.78426	7.78426
							Non-coessential	R_DHORD2	0	0.324963	0.105263	0	0.324968	0.324968
							Non-coessential	R_ACt4pp	0	1000	0.105263	0	1000	1000
							Non-coessential	R_FRD2	0	0.000657209	0.105263	0	31.3476	31.3476
R_GLUDy	130.334	367.304	292.719	453.714	0.923756	0.965799	Switch	R_GLUDy	-8.4009	0	0.566667	-8.40115	-8.40081	0.00034
							Backup	R_GLUSy	0	8.06178	0.533333	0	6.47248e-05	6.47248e-05
							Non-coessential	R_GLYCLTt4pp	1000	0	0.2	0	1000	1000
							Non-coessential	R_GLUABUTt7pp	1000	0	0.133333	0	1000	1000
							Non-coessential	R_R15BPK	0	2.49045	0.166667	0	1000	1000
							Non-coessential	R_THRt4pp	0	1000	0.133333	0	1000	1000
							Non-coessential	R_DHAPT	0	1.36641	0.1	0	0.865658	0.865658
							Non-coessential	R_GLYCTO2	0.000657209	0	0.133333	0	0.000743509	0.000743509
							Non-coessential	R_ABUTt2pp	1000	0	0.5	0	1000	1000
							Non-coessential	R_GLYCTO4	0	0.000634732	0.166667	0	0.000743509	0.000743509
							Non-coessential	R_ACCOAL	0	995.954	0.233333	0	1000	1000
							Non-coessential	R_NADH18pp	0	33.1922	0.566667	0	31.0219	31.0219
							Non-coessential	R_IPDPS	0.00234689	0	0.5	0	0.0023469	0.0023469
							Non-coessential	R_DMPPS	0	0.00226663	0.5	0	0.0023469	0.0023469
							Non-coessential	R_NAt3pp	0	1000	0.566667	0	1000	1000
							Non-coessential	R_GLUt4pp	0	1000	0.2	0	1000	1000
							Non-coessential	R_NADH16pp	31.0217	0	0.533333	0	31.0219	31.0219
							Non-coessential	R_GART	0	0.105919	0.6	0	0.00258237	0.00258237
							Non-coessential	R_GLYCL	0.0536298	0	0.2	0.0535435	0.0538887	0.0003452
							Non-coessential	R_F6PA	0	1.36641	0.0333333	-5.17798e-05	0.865658	0.86571
							Non-coessential	R_PPCSCT	0	995.954	0.0666667	0	996.714	996.714
							Non-coessential	R_PYK	0.865395	0	0.633333	0	0.865658	0.865658
							Non-coessential	R_FTHFLi	0.00240977	0	0.233333	0	0.00258237	0.00258237
							Non-coessential	R_CRNt8pp	0	1000	0.0666667	0	1000	1000
							Non-coessential	R_CRNt2rpp	0	-1000	0.5	-1000	0	1000
							Non-coessential	R_GLYCLTt2rpp	-1000	0	0.566667	-1000	0	1000
							Non-coessential	R_CRNDt2rpp	0	1000	0.5	-8.62997e-05	1000	1000
							Non-coessential	R_PFL	0	0.103591	0.166667	0	0.000172599	0.000172599
							Non-coessential	R_R1PK	0	2.49045	0.566667	0	1000	1000
							Non-coessential	R_THRt2rpp	0	-1000	0.5	-1000	0.00012945	1000
							Non-coessential	R_FRD3	0	33.1929	0.1	0	31.0226	31.0226
R_PAPSR	1.9896	7.95842	378.728	504.971	1	1	Switch	R_PAPSR	0.243507	0	0.533333	0	0.243513	0.243513
							Backup	R_GTHOr	0	0.243507	0.6	0	0.243766	0.243766
							Backup	R_GRXR	0	0.243507	0.133333	0	0.243766	0.243766
							Backup	R_PAPSR2	0	0.243507	0.6	0	0.243513	0.243513
							Non-coessential	R_NADH16pp	31.0217	0	0.6	0	31.0219	31.0219
							Non-coessential	R_R1PK	0	999.999	0.666667	0	1000	1000
							Non-coessential	R_R15BPK	0	999.999	0.133333	0	1000	1000
							Non-coessential	R_NAt3pp	0	1000	0.6	0	1000	1000
							Non-coessential	R_PROt2rpp	0	-1000	0.6	-1000	0	1000
							Non-coessential	R_PROt4pp	0	1000	0.133333	0	1000	1000
							Non-coessential	R_ACS	0	996.558	0.133333	0	996.558	996.558
							Non-coessential	R_FRD2	0	31.0217	0.133333	0	31.3476	31.3476
							Non-coessential	R_DHORDfum	0.324963	0	0.133333	0	0.324968	0.324968
							Non-coessential	R_NADH17pp	0	31.0217	0.6	0	31.0219	31.0219
							Non-coessential	R_DHORD2	0	0.324963	0.133333	0	0.324968	0.324968
							Non-coessential	R_TRDR	0.243507	0	0.533333	0	0.243766	0.243766
R_RNTR1c2	83.3842	222.358	249.946	399.914	0.999932	0.999974	Switch	R_RNTR1c2	0.0257048	0	0.571429	0.0254459	0.0257695	0.0003236
							Backup	R_NDPK8	0	0.0257041	0.238095	-6.47248e-05	0.000258899	0.000323624
							Non-coessential	R_GLYCLTt4pp	1000	0	0.190476	0	1000	1000
							Non-coessential	R_THRt4pp	0	1000	0.190476	0	1000	1000
							Non-coessential	R_DHAPT	0	0.860611	0.0952381	0	0.865658	0.865658
							Non-coessential	R_GTHOr	0	0.0257041	0.47619	0	0.243766	0.243766
							Non-coessential	R_ACS	0	996.558	0.238095	0	996.558	996.558
							Non-coessential	R_IPDPS	0.00234689	0	0.47619	0	0.0023469	0.0023469
							Non-coessential	R_DMPPS	0	0.00234683	0.47619	0	0.0023469	0.0023469
							Non-coessential	R_NAt3pp	0	1000	0.571429	0	1000	1000
							Non-coessential	R_GRXR	0	0.0257041	0.0952381	0	0.243766	0.243766
							Non-coessential	R_PROt2rpp	0	-1000	0.47619	-1000	0	1000
							Non-coessential	R_F6PA	0	0.860611	0.047619	-5.17798e-05	0.865658	0.86571
							Non-coessential	R_RNDR1b	0	0.0257041	0.333333	0	0.000258899	0.000258899
							Non-coessential	R_PYK	0.865395	0	0.619048	0	0.865658	0.865658
							Non-coessential	R_PROt4pp	0	1000	0.190476	0	1000	1000
							Non-coessential	R_GLYCLTt2rpp	-1000	0	0.47619	-1000	0	1000
							Non-coessential	R_ADPT	0	0.000661121	0.142857	0	0.000725863	0.000725863
							Non-coessential	R_DHORD2	0	0.324954	N/A	0	0.324968	0.324968
							Non-coessential	R_PUNP1	-0.000661139	0	0.142857	-0.000725863	6.47248e-05	0.000790588
							Non-coessential	R_ADNK1	0.000661139	0	0.666667	0	0.000725863	0.000725863
							Non-coessential	R_THRt2rpp	0	-1000	0.47619	-1000	0.00012945	1000
							Non-coessential	R_DHORDfum	0.324963	0	N/A	0	0.324968	0.324968
							Non-coessential	R_PPM	-0.000661139	0	0.047619	-1000	6.47248e-05	1000
R_ZN2tpp	201.883	388.237	83.1339	173.196	0.999994	0.999999	Switch	R_ZN2tpp	0.00033499	0	0.0416667	0.000270265	0.000593889	0.000323624
							Backup	R_ZNabcpp	0	0.000334989	0.625	0	6.47248e-05	6.47248e-05
							Non-coessential	R_GLYCLTt4pp	1000	0	0.166667	0	1000	1000
							Non-coessential	R_GLUABUTt7pp	1000	0	0.0833333	0	1000	1000
							Non-coessential	R_THRt4pp	0	1000	0.0833333	0	1000	1000
							Non-coessential	R_GTHOr	0	0.243507	0.625	0	0.243766	0.243766
							Non-coessential	R_GLUt2rpp	-1000	0	0.625	-1000	1.52294e-05	1000
							Non-coessential	R_GLYCTO2	0.000657209	0	0.166667	0	0.000743509	0.000743509
							Non-coessential	R_ABUTt2pp	1000	0	0.625	0	1000	1000
							Non-coessential	R_IPDPS	0.00234689	0	0.583333	0	0.0023469	0.0023469
							Non-coessential	R_FBA	0	7.7842	0.0833333	-6.47248e-05	7.78425	7.78431
							Non-coessential	R_DMPPS	0	0.00234689	0.583333	0	0.0023469	0.0023469
							Non-coessential	R_GRXR	0	0.243507	0.0833333	0	0.243766	0.243766
							Non-coessential	R_FBA3	7.78419	0	0.0833333	0	7.78426	7.78426
							Non-coessential	R_NADH16pp	31.0217	0	0.625	0	31.0219	31.0219
							Non-coessential	R_NADH17pp	0	31.0218	0.666667	0	31.0219	31.0219
							Non-coessential	R_PFK_3	7.78419	0	0.625	0	7.78426	7.78426
							Non-coessential	R_PAPSR	0.243507	0	0.583333	0	0.243513	0.243513
							Non-coessential	R_PAPSR2	0	0.243507	0.625	0	0.243513	0.243513
							Non-coessential	R_GLYCLTt2rpp	-1000	0	0.708333	-1000	0	1000
							Non-coessential	R_PFK	0	7.7842	0.625	0	7.78426	7.78426
							Non-coessential	R_TRDR	0.243507	0	0.583333	0	0.243766	0.243766
							Non-coessential	R_THRt2rpp	0	-1000	0.625	-1000	0.00012945	1000
							Non-coessential	R_GLYCTO3	0	0.000657208	0.208333	0	0.000743509	0.000743509
							Non-coessential	R_FRD2	0	31.0224	0.0833333	0	31.3476	31.3476
R_NI2tpp	0.104056	0.338182	230.959	333.607	0.999994	0.999999	Switch	R_NI2tpp	0.000317307	0	0.0833333	0.000252582	0.000576206	0.000323624
							Backup	R_NI2uabcpp	0	0.000317307	0.666667	0	6.47248e-05	6.47248e-05
							Non-coessential	R_ACt2rpp	0	-1000	0.666667	-1000	0	1000
							Non-coessential	R_PYK	0.865395	0	0.666667	0	0.865658	0.865658
							Non-coessential	R_NAt3pp	0	1000	0.666667	0	1000	1000
							Non-coessential	R_GRXR	0	0.243507	0.166667	0	0.243766	0.243766
							Non-coessential	R_PAPSR2	0	0.243507	0.666667	0	0.243513	0.243513
							Non-coessential	R_DHAPT	0	0.865413	0.166667	0	0.865658	0.865658
							Non-coessential	R_GTHOr	0	0.243507	0.666667	0	0.243766	0.243766
							Non-coessential	R_PAPSR	0.243507	0	0.583333	0	0.243513	0.243513
							Non-coessential	R_ACt4pp	0	1000	0.166667	0	1000	1000
							Non-coessential	R_F6PA	0	0.865413	0.0833333	-5.17798e-05	0.865658	0.86571
							Non-coessential	R_TRDR	0.243507	0	0.583333	0	0.243766	0.243766
R_ACACT2r	47.8728	100.533	47.7628	91.1835	0.97524	0.98948	Switch	R_ACACT2r	0.349608	0	0.115385	0.349595	0.34961	1.5e-05
							Backup	R_3HAD60	0	0.34593	0.221154	0	1.23285e-05	1.23285e-05
							Backup	R_3OAS100	0	0.34593	0.509615	0	2.58899e-05	2.58899e-05
							Backup	R_3OAR100	0	0.34593	0.490385	0	2.58899e-05	2.58899e-05
							Backup	R_3HAD40	0	0.34593	0.221154	0	1.23285e-05	1.23285e-05
							Backup	R_3HAD80	0	0.34593	0.221154	0	1.23285e-05	1.23285e-05
							Backup	R_3OAR40	0	0.34593	0.490385	0	1.23285e-05	1.23285e-05
							Backup	R_3OAS80	0	0.34593	0.509615	0	1.23285e-05	1.23285e-05
							Backup	R_3OAS60	0	0.34593	0.509615	0	1.23285e-05	1.23285e-05
							Backup	R_3OAR60	0	0.34593	0.490385	0	1.23285e-05	1.23285e-05
							Backup	R_3HAD100	0	0.34593	0.230769	0	2.58899e-05	2.58899e-05
							Backup	R_3OAR80	0	0.34593	0.490385	0	1.23285e-05	1.23285e-05
							Non-coessential	R_GLYCTO2	0.000657209	0	0.0288462	0	0.000743509	0.000743509
							Non-coessential	R_ABUTt2pp	1000	0	0.490385	0	1000	1000
							Non-coessential	R_GLYCTO4	0	0.000650295	0.0384615	0	0.000743509	0.000743509
							Non-coessential	R_PFK	0	6.84601	0.528846	0	7.78426	7.78426
							Non-coessential	R_3OAR141	0	0.146222	0.490385	0	1.2945e-05	1.2945e-05
							Non-coessential	R_FBA3	7.78419	0	0.0288462	0	7.78426	7.78426
							Non-coessential	R_ACACT5r	0.349608	0	0.115385	0.349556	0.349608	5.2e-05
							Non-coessential	R_GLCS1	0	996.94	0.490385	0	996.558	996.558
							Non-coessential	R_GLGC	0	996.94	0.528846	0	996.558	996.558
							Non-coessential	R_HACD1	0.349608	0	0.5	0.349595	0.34961	1.5e-05
							Non-coessential	R_HACD2	0.349608	0	0.5	0.349595	0.34961	1.5e-05
							Non-coessential	R_HACD3	0.349608	0	0.5	0.349595	0.349608	1.3e-05
							Non-coessential	R_HACD4	0.349608	0	0.5	0.349582	0.349608	2.6e-05
							Non-coessential	R_HACD5	0.349608	0	0.5	0.349556	0.349608	5.2e-05
							Non-coessential	R_HACD6	0.273155	0	0.5	0.273129	0.273155	2.6e-05
							Non-coessential	R_HACD7	0.273155	0	0.5	0.273103	0.273155	5.2e-05
							Non-coessential	R_3OAS161	0	0.146222	0.509615	0	5.17798e-05	5.17798e-05
							Non-coessential	R_3OAS160	0	0.12406	0.509615	0	5.17798e-05	5.17798e-05
							Non-coessential	R_EAR100x	0	0.199708	0.5	0	2.58899e-05	2.58899e-05
							Non-coessential	R_ACOAD1f	-0.349608	0	0.0769231	-0.34961	-0.349595	1.5e-05
							Non-coessential	R_EAR141x	0	0.146222	0.490385	0	1.2945e-05	1.2945e-05
							Non-coessential	R_KAS15	0	0.34593	0.548077	0	1.23285e-05	1.23285e-05
							Non-coessential	R_GLUABUTt7pp	1000	0	0.0192308	0	1000	1000
							Non-coessential	R_FACOAE120	0.0764524	0	0.730769	0.0764006	0.0764782	7.76e-05
							Non-coessential	R_DHAPT	0	0.549539	0.0384615	0	0.865658	0.865658
							Non-coessential	R_3OAR160	0	0.12406	0.490385	0	5.17798e-05	5.17798e-05
							Non-coessential	R_3OAR161	0	0.146222	0.490385	0	5.17798e-05	5.17798e-05
							Non-coessential	R_PYK	0.865395	0	0.519231	0	0.865658	0.865658
							Non-coessential	R_EAR160x	0	0.12406	0.5	0	5.17798e-05	5.17798e-05
							Non-coessential	R_ACOAD2f	-0.349608	0	0.0769231	-0.34961	-0.349595	1.5e-05
							Non-coessential	R_PFK_3	7.78419	0	0.519231	0	7.78426	7.78426
							Non-coessential	R_ACACT7r	0.273155	0	0.115385	0.273103	0.273155	5.2e-05
							Non-coessential	R_F6PA	0	0.549539	0.0288462	-5.17798e-05	0.865658	0.86571
[truncated: 507 more rows]

## Sheet: CONTROL_clusters
Switch	index	Reactions in set
R_GLYCLTt4pp	1	R_ACCOAL
	1	R_ACS
	1	R_ADNK1
	1	R_ADPT
	1	R_DMPPS
	1	R_FBA
	1	R_FBA3
	1	R_FTHFLi
	1	R_GART
	1	R_GLYCLTt2rpp
	1	R_GLYCLTt4pp
	1	R_IPDPS
	1	R_PDX5PO2
	1	R_PDX5POi
	1	R_PFK
	1	R_PFK_3
	1	R_PPCSCT
	1	R_PPM
	1	R_PUNP1
	1	R_THRt2rpp
	1	R_THRt4pp
R_GLUABUTt7pp	2	R_ABUTt2pp
	2	R_ACS
	2	R_ADNK1
	2	R_ADPT
	2	R_DHAPT
	2	R_DHORD2
	2	R_DHORDfum
	2	R_DMPPS
	2	R_F6PA
	2	R_FTHFLi
	2	R_GART
	2	R_GLUABUTt7pp
	2	R_GLUt4pp
	2	R_GLYCLTt2rpp
	2	R_GLYCLTt4pp
	2	R_GRXR
	2	R_GTHOr
	2	R_IPDPS
	2	R_NAt3pp
	2	R_PAPSR
	2	R_PAPSR2
	2	R_PDX5PO2
	2	R_PDX5POi
	2	R_PPM
	2	R_PUNP1
	2	R_PYK
	2	R_THRt2rpp
	2	R_THRt4pp
	2	R_TRDR
R_ADNt2pp	3	R_ABUTt2pp
	3	R_ACS
	3	R_ADNt2pp
	3	R_ADNt2rpp
	3	R_DHORD5
	3	R_DHORDfum
	3	R_DMPPS
	3	R_FRD2
	3	R_GLUABUTt7pp
	3	R_GLUt2rpp
	3	R_GLYCTO2
	3	R_GLYCTO3
	3	R_IPDPS
	3	R_NADH16pp
	3	R_NADH17pp
	3	R_NAt3pp
	3	R_PROt2rpp
	3	R_PROt4pp
R_NDPK3	4	R_ABUTt2pp
	4	R_ADNK1
	4	R_ADPT
	4	R_CMPN
	4	R_CSND
	4	R_CYTK2
	4	R_DCYTD
	4	R_DHORD2
	4	R_DHORDfum
	4	R_DMPPS
	4	R_DURIK1
	4	R_DUTPDP
	4	R_FTHFLi
	4	R_GART
	4	R_GLCP
	4	R_GLCS1
	4	R_GLGC
	4	R_GLUABUTt7pp
	4	R_GLUt2rpp
	4	R_IPDPS
	4	R_NAt3pp
	4	R_NDPK3
	4	R_NDPK7
	4	R_NTD3
	4	R_PPM
	4	R_PUNP1
	4	R_RNDR3
	4	R_RNTR3c2
	4	R_RNTR4c2
	4	R_THRt2rpp
	4	R_THRt4pp
	4	R_UPPRT
R_ECOAH5	5	R_EX_fe3_LPAREN_e_RPAREN_
	5	R_3HAD120
	5	R_3HAD140
	5	R_3HAD160
	5	R_3OAR120
	5	R_3OAR160
	5	R_3OAS120
	5	R_3OAS160
	5	R_AACPS3
	5	R_AACPS7
	5	R_AACPS8
	5	R_ACACT5r
	5	R_ACOAD5f
	5	R_ACOAD7f
	5	R_ACS
	5	R_AGPAT120
	5	R_DMPPS
	5	R_EAR120x
	5	R_EAR140x
	5	R_EAR160x
	5	R_ECOAH5
	5	R_FACOAE100
	5	R_FACOAE120
	5	R_FACOAE160
	5	R_FACOAL120t2pp
	5	R_FE3tex
	5	R_FEROpp
	5	R_FRD2
	5	R_FTHFLi
	5	R_G3PAT120
	5	R_GART
	5	R_GLYC3Pt6pp
	5	R_GLYCTO2
	5	R_GLYCTO3
	5	R_HACD5
	5	R_IPDPS
	5	R_LPLIPAL1A120pp
	5	R_NADH16pp
	5	R_NADH17pp
	5	R_NAt3pp
	5	R_PA120abcpp
	5	R_PLIPA2A120pp
	5	R_SERt2rpp
	5	R_SERt4pp
R_PTAr	6	R_EX_fe3_LPAREN_e_RPAREN_
	6	R_ABUTt2pp
	6	R_ACKr
	6	R_ACS
	6	R_ACt2rpp
	6	R_ACt4pp
	6	R_ADNK1
	6	R_ADPT
	6	R_DHAPT
	6	R_DHORD2
	6	R_DHORDfum
	6	R_DMPPS
	6	R_F6PA
	6	R_FBA
	6	R_FBA3
	6	R_FE3tex
	6	R_FEROpp
	6	R_FRD2
	6	R_GLUABUTt7pp
	6	R_GLUt2rpp
	6	R_GLYCTO2
	6	R_GLYCTO3
	6	R_IPDPS
	6	R_NAt3pp
	6	R_PDX5PO2
	6	R_PDX5POi
	6	R_PFK
	6	R_PFK_3
	6	R_PPM
	6	R_PTAr
	6	R_PUNP1
	6	R_PYK
R_PGI	7	R_ABUTt2pp
	7	R_ACCOAL
	7	R_ACS
	7	R_ALAt2pp
	7	R_ALAt4pp
	7	R_DHORD5
	7	R_DHORDfum
	7	R_DMPPS
	7	R_FRD2
	7	R_GLCt2pp
	7	R_GLUABUTt7pp
	7	R_GLUt2rpp
	7	R_GLYCLTt2rpp
	7	R_GLYCLTt4pp
	7	R_HEX7
	7	R_IPDPS
	7	R_NAt3pp
	7	R_PDX5PO2
	7	R_PDX5POi
	7	R_PGI
	7	R_PPCSCT
	7	R_THRt2rpp
	7	R_THRt4pp
	7	R_XYLI2
R_FE2tpp	8	R_ADNK1
	8	R_ADPT
	8	R_FE2t2pp
	8	R_FE2tpp
	8	R_NAt3pp
	8	R_PPM
	8	R_PROt2rpp
	8	R_PROt4pp
	8	R_PUNP1
R_GLUt2rpp	9	R_ABUTt2pp
	9	R_DMPPS
	9	R_FBA
	9	R_FBA3
	9	R_GLCP
	9	R_GLCS1
	9	R_GLGC
	9	R_GLUABUTt7pp
	9	R_GLUt2rpp
	9	R_GRXR
	9	R_GTHOr
	9	R_IPDPS
	9	R_NAt3pp
	9	R_PAPSR
	9	R_PAPSR2
	9	R_PDX5PO2
	9	R_PDX5POi
	9	R_PFK
	9	R_PFK_3
	9	R_PROt2rpp
	9	R_PROt4pp
	9	R_TRDR
R_GLYCTO2	10	R_ACS
	10	R_DMPPS
	10	R_FBA
	10	R_FBA3
	10	R_FRD3
	10	R_GLYCTO2
	10	R_GLYCTO4
	10	R_GRXR
	10	R_GTHOr
	10	R_IPDPS
	10	R_NAt3pp
	10	R_PAPSR
	10	R_PAPSR2
	10	R_PFK
	10	R_PFK_3
	10	R_PROt2rpp
	10	R_PROt4pp
	10	R_TRDR
R_ABUTt2pp	11	R_ABUTt2pp
	11	R_ADNK1
	11	R_ADPT
	11	R_DMPPS
	11	R_FBA
	11	R_FBA3
	11	R_GLCP
	11	R_GLCS1
	11	R_GLGC
	11	R_GLUABUTt7pp
	11	R_GLUt2rpp
	11	R_GRXR
	11	R_GTHOr
	11	R_IPDPS
	11	R_PAPSR
	11	R_PAPSR2
	11	R_PFK
	11	R_PFK_3
	11	R_PPM
	11	R_PUNP1
	11	R_TRDR
R_GLYt2pp	12	R_ACS
	12	R_ACt2rpp
	12	R_ACt4pp
	12	R_ADNK1
	12	R_ADPT
	12	R_DMPPS
	12	R_GLYCLTt2rpp
	12	R_GLYCLTt4pp
	12	R_GLYt2pp
	12	R_GLYt2rpp
	12	R_IPDPS
	12	R_NAt3pp
	12	R_PPM
	12	R_PROt2rpp
	12	R_PROt4pp
	12	R_PUNP1
R_RNTR4c2	13	R_ABUTt2pp
	13	R_ALAt2pp
	13	R_ALAt4pp
	13	R_CRNDt2rpp
	13	R_CRNt2rpp
	13	R_CRNt8pp
	13	R_DMPPS
	13	R_FBA
	13	R_FBA3
	13	R_FTHFLi
	13	R_GART
	13	R_GLUABUTt7pp
	13	R_GLUt2rpp
	13	R_GLYCLTt2rpp
	13	R_GLYCLTt4pp
	13	R_GRXR
	13	R_GTHOr
	13	R_IPDPS
	13	R_NDPK6
	13	R_PAPSR
	13	R_PAPSR2
	13	R_PFK
	13	R_PFK_3
	13	R_RNDR4
	13	R_RNTR4c2
R_PYK	14	R_EX_fe3_LPAREN_e_RPAREN_
	14	R_ACCOAL
	14	R_ADNK1
	14	R_ADPT
	14	R_ALAt2pp
	14	R_ALAt4pp
	14	R_DHAPT
	14	R_DHORD5
	14	R_DHORDfum
	14	R_DMPPS
	14	R_F6PA
	14	R_FE3tex
	14	R_FEROpp
	14	R_FRD2
	14	R_IPDPS
	14	R_NAt3pp
	14	R_PDX5PO2
	14	R_PDX5POi
	14	R_PPCSCT
	14	R_PPM
	14	R_PUNP1
	14	R_PYK
R_TRPAS2	15	R_DHAPT
	15	R_DMPPS
	15	R_F6PA
	15	R_FBA
	15	R_FBA3
	15	R_GLYCLTt2rpp
	15	R_GLYCLTt4pp
	15	R_IPDPS
	15	R_NAt3pp
	15	R_PDX5PO2
	15	R_PDX5POi
	15	R_PFK
	15	R_PFK_3
	15	R_PROt2rpp
	15	R_PROt4pp
	15	R_PYK
	15	R_THRt2rpp
	15	R_THRt4pp
	15	R_TRPAS2
	15	R_TRPS1
	15	R_TRPS3
R_HACD7	16	R_EX_fe3_LPAREN_e_RPAREN_
	16	R_3HAD160
	16	R_3HAD161
	16	R_3OAR160
	16	R_3OAR161
	16	R_3OAS160
	16	R_3OAS161
	16	R_AACPS1
	16	R_AACPS2
	16	R_AACPS3
	16	R_AACPS4
	16	R_ABUTt2pp
	16	R_ACACT7r
	16	R_ACOAD7f
	16	R_ACS
	16	R_ADNK1
	16	R_ADPT
	16	R_CTECOAI6
	16	R_CTECOAI7
	16	R_DHORD5
	16	R_DHORDfum
	16	R_DMPPS
	16	R_EAR160x
	16	R_EAR161x
	16	R_ECOAH7
	16	R_FACOAE140
	16	R_FACOAE141
	16	R_FACOAE160
	16	R_FACOAE161
	16	R_FE3tex
	16	R_FEROpp
	16	R_FRD2
	16	R_GLUABUTt7pp
	16	R_GLUt2rpp
	16	R_GLYCTO2
	16	R_GLYCTO3
	16	R_GRXR
	16	R_GTHOr
	16	R_HACD7
	16	R_IPDPS
	16	R_NADH16pp
	16	R_NADH17pp
	16	R_NAt3pp
	16	R_PAPSR
	16	R_PAPSR2
	16	R_PDX5PO2
	16	R_PDX5POi
	16	R_PPM
	16	R_PUNP1
	16	R_THRt2rpp
	16	R_THRt4pp
	16	R_TRDR
R_FESR	17	R_EX_fe3_LPAREN_e_RPAREN_
	17	R_ACS
	17	R_DHORD2
	17	R_DHORDfum
	17	R_DMPPS
	17	R_FE3abcpp
	17	R_FE3tex
	17	R_FESD1s
	17	R_FESR
	17	R_FRD3
	17	R_GLYCLTt2rpp
	17	R_GLYCLTt4pp
	17	R_GLYCTO2
	17	R_GLYCTO4
	17	R_GRXR
	17	R_GTHOr
	17	R_IPDPS
	17	R_NADH16pp
	17	R_NADH18pp
	17	R_PAPSR
	17	R_PAPSR2
	17	R_THRt2rpp
	17	R_THRt4pp
	17	R_TRDR
R_ACKr	18	R_ABUTt2pp
	18	R_ACKr
	18	R_ACS
	18	R_ACt2rpp
	18	R_ACt4pp
	18	R_ADNK1
	18	R_ADPT
	18	R_DHORD2
	18	R_DHORDfum
	18	R_DMPPS
	18	R_FBA
	18	R_FBA3
	18	R_FTHFLi
	18	R_GART
	18	R_GLUABUTt7pp
	18	R_GLUt2rpp
	18	R_GLYCLTt2rpp
	18	R_GLYCLTt4pp
	18	R_IPDPS
	18	R_PFK
	18	R_PFK_3
	18	R_PPM
	18	R_PTAr
	18	R_PUNP1
R_CA2t3pp	19	R_EX_fe3_LPAREN_e_RPAREN_
	19	R_ABUTt2pp
	19	R_ADNK1
	19	R_ADPT
	19	R_ALAt2pp
	19	R_ALAt4pp
	19	R_CA2t3pp
	19	R_CRNDt2rpp
	19	R_CRNt2rpp
	19	R_CRNt8pp
	19	R_DMPPS
	19	R_FE3tex
	19	R_FEROpp
	19	R_FRD2
	19	R_GLUABUTt7pp
	19	R_GLUt2rpp
	19	R_GLYCTO2
	19	R_GLYCTO3
	19	R_GRXR
	19	R_GTHOr
	19	R_IPDPS
	19	R_NAt3pp
	19	R_PAPSR
	19	R_PAPSR2
	19	R_PPM
	19	R_PUNP1
	19	R_TRDR
R_FADRx	20	R_FADRx
	20	R_FADRx2
R_CO2tex	21	R_EX_co2_LPAREN_e_RPAREN_
	21	R_EX_fe3_LPAREN_e_RPAREN_
	21	R_EX_for_LPAREN_e_RPAREN_
	21	R_ACS
	21	R_CO2tex
	21	R_CO2tpp
	21	R_DHORD2
	21	R_DHORDfum
	21	R_DMPPS
	21	R_FBA
	21	R_FBA3
	21	R_FE3tex
	21	R_FEROpp
	21	R_FLDR2
	21	R_FORtex
	21	R_FORtppi
	21	R_FTHFLi
	21	R_GLYCLTt2rpp
	21	R_GLYCLTt4pp
	21	R_ICL
	21	R_IPDPS
	21	R_NDPK5
	21	R_NDPK6
	21	R_NDPK7
	21	R_NDPK8
	21	R_PDH
	21	R_PDX5PO2
	21	R_PDX5POi
	21	R_PFK
	21	R_PFK_3
	21	R_PFL
	21	R_PYK
	21	R_RNDR1
	21	R_RNDR2
	21	R_RNDR3
	21	R_RNDR4
	21	R_RNTR1c2
	21	R_RNTR2c2
	21	R_RNTR3c2
	21	R_RNTR4c2
	21	R_THRt2rpp
	21	R_THRt4pp
R_PGL	22	R_G6PDH2r
	22	R_GND
	22	R_PGL
	22	R_THD2pp
R_PFK_3	23	R_ACt2rpp
	23	R_ACt4pp
	23	R_DHAPT
	23	R_DHORD2
	23	R_DHORDfum
	23	R_DMPPS
	23	R_F6PA
	23	R_FBA
	23	R_FBA3
	23	R_FRD2
	23	R_GLCP
	23	R_GLCS1
	23	R_GLGC
	23	R_GLYCLTt2rpp
	23	R_GLYCLTt4pp
	23	R_GLYCTO2
	23	R_GLYCTO3
	23	R_GRXR
	23	R_GTHOr
	23	R_IPDPS
	23	R_NAt3pp
	23	R_PAPSR
	23	R_PAPSR2
	23	R_PFK
	23	R_PFK_3
	23	R_PROt2rpp
	23	R_PROt4pp
	23	R_PYK
	23	R_TRDR
R_URIt2pp	24	R_ALAt2pp
	24	R_ALAt4pp
	24	R_DHAPT
	24	R_DHORD5
	24	R_DHORDfum
	24	R_DMPPS
	24	R_F6PA
	24	R_FBA
	24	R_FBA3
	24	R_FRD2
	24	R_FTHFLi
	24	R_GART
	24	R_GLYCLTt2rpp
	24	R_GLYCLTt4pp
	24	R_GLYCTO2
	24	R_GLYCTO3
	24	R_IPDPS
	24	R_NADH16pp
	24	R_NADH17pp
	24	R_NAt3pp
	24	R_PFK
	24	R_PFK_3
	24	R_PYK
	24	R_THRt2rpp
	24	R_THRt4pp
	24	R_URIt2pp
	24	R_URIt2rpp
R_INSt2rpp	25	R_EX_fe3_LPAREN_e_RPAREN_
	25	R_ABUTt2pp
	25	R_ADNK1
	25	R_ADPT
	25	R_DHAPT
	25	R_DMPPS
	25	R_F6PA
	25	R_FBA
	25	R_FBA3
	25	R_FE3tex
	25	R_FEROpp
	25	R_FRD2
	25	R_FTHFLi
	25	R_GART
	25	R_GLUABUTt7pp
	25	R_GLUt2rpp
	25	R_GLYCTO2
	25	R_GLYCTO3
	25	R_GRXR
	25	R_GTHOr
	25	R_INSt2pp
	25	R_INSt2rpp
	25	R_IPDPS
	25	R_PAPSR
	25	R_PAPSR2
	25	R_PDX5PO2
	25	R_PDX5POi
	25	R_PFK
	25	R_PFK_3
	25	R_PPM
	25	R_PUNP1
	25	R_PYK
	25	R_TRDR
R_ASPt2pp	26	R_ASPt2pp
	26	R_ASPt2rpp
R_MTHFD	27	R_EX_fe3_LPAREN_e_RPAREN_
	27	R_ACALD
	27	R_ACS
	27	R_ASPt2pp
	27	R_ASPt2rpp
	27	R_DMPPS
	27	R_FBA
	27	R_FBA3
	27	R_FE3tex
	27	R_FEROpp
	27	R_FTHFLi
	27	R_GART
	27	R_GLYCL
	27	R_IPDPS
	27	R_MTHFC
	27	R_MTHFD
	27	R_NAt3pp
	27	R_PFK
	27	R_PFK_3
	27	R_PFL
	27	R_THRAi
	27	R_THRt2rpp
	27	R_THRt4pp
R_MTHFC	28	R_EX_fe3_LPAREN_e_RPAREN_
	28	R_ABUTt2pp
	28	R_ACS
	28	R_DHORD2
	28	R_DHORDfum
	28	R_DMPPS
	28	R_FBA
	28	R_FBA3
	28	R_FE3tex
	28	R_FEROpp
	28	R_FRD3
	28	R_GLUABUTt7pp
	28	R_GLUt2rpp
	28	R_GLYAT
	28	R_GLYCL
	28	R_GRXR
	28	R_GTHOr
	28	R_IPDPS
	28	R_MTHFC
	28	R_MTHFD
	28	R_NADH16pp
	28	R_NADH18pp
	28	R_PAPSR
	28	R_PAPSR2
	28	R_PFK
	28	R_PFK_3
	28	R_PFL
	28	R_THRD
	28	R_TRDR
R_HPYRI	29	R_ADNK1
	29	R_ADPT
	29	R_ALAt2pp
	29	R_ALAt4pp
	29	R_DHORD2
	29	R_DHORDfum
	29	R_DMPPS
	29	R_FBA
	29	R_FBA3
	29	R_GLCP
	29	R_GLCS1
	29	R_GLGC
	29	R_GLYCLTt2rpp
	29	R_GLYCLTt4pp
	29	R_GRXR
	29	R_GTHOr
	29	R_HPYRI
	29	R_HPYRRx
	29	R_IPDPS
	29	R_PAPSR
	29	R_PAPSR2
	29	R_PFK
	29	R_PFK_3
	29	R_PPM
	29	R_PUNP1
	29	R_TRDR
	29	R_TRSARr
R_FBA3	30	R_ABUTt2pp
	30	R_ACS
	30	R_CRNDt2rpp
	30	R_CRNt2rpp
	30	R_CRNt8pp
	30	R_DMPPS
	30	R_FBA
	30	R_FBA3
	30	R_FRD3
	30	R_GLUABUTt7pp
	30	R_GLUt4pp
	30	R_GLYCLTt2rpp
	30	R_GLYCLTt4pp
	30	R_GRXR
	30	R_GTHOr
	30	R_IPDPS
	30	R_NADH16pp
	30	R_NADH18pp
	30	R_NAt3pp
	30	R_PAPSR
	30	R_PAPSR2
	30	R_PDX5PO2
	30	R_PDX5POi
	30	R_PFK
	30	R_PFK_3
	30	R_PROt2rpp
	30	R_PROt4pp
	30	R_TRDR
R_CYTBO3_4pp	31	R_ACt2rpp
	31	R_ACt4pp
	31	R_CYTBD2pp
	31	R_CYTBDpp
	31	R_CYTBO3_4pp
	31	R_DHORD5
	31	R_DHORDfum
	31	R_FTHFLi
	31	R_GART
	31	R_GLYCLTt2rpp
	31	R_GLYCLTt4pp
	31	R_GLYCTO2
	31	R_GLYCTO3
	31	R_NADH16pp
	31	R_NADH17pp
	31	R_R15BPK
	31	R_R1PK
R_NADH16pp	32	R_ACS
	32	R_ADNK1
	32	R_ADPT
	32	R_DHORD5
	32	R_DHORDfum
	32	R_FBA
	32	R_FBA3
	32	R_FRD2
	32	R_GLYCLTt2rpp
	32	R_GLYCLTt4pp
	32	R_NADH16pp
	32	R_NADH17pp
	32	R_PFK
	32	R_PFK_3
	32	R_PPM
	32	R_PUNP1
	32	R_THRt2rpp
	32	R_THRt4pp
R_CYTDt2pp	33	R_ADNK1
	33	R_ADPT
	33	R_CYTDt2pp
	33	R_CYTDt2rpp
	33	R_PPM
	33	R_PUNP1
R_HPYRRx	34	R_ADNK1
	34	R_ADPT
	34	R_GLCP
	34	R_GLCS1
	34	R_GLGC
	34	R_GLYCLTt2rpp
	34	R_GLYCLTt4pp
	34	R_GRXR
	34	R_GTHOr
	34	R_HPYRI
	34	R_HPYRRx
	34	R_NAt3pp
	34	R_PAPSR
	34	R_PAPSR2
	34	R_PPM
	34	R_PROt2rpp
	34	R_PROt4pp
	34	R_PUNP1
	34	R_THRt2rpp
	34	R_THRt4pp
	34	R_TRDR
	34	R_TRSARr
R_AKGDH	35	R_ABTA
	35	R_AKGDH
	35	R_FDH4pp
	35	R_FORtppi
	35	R_FTHFLi
	35	R_GLUDC
	35	R_ICL
	35	R_PPC
	35	R_SSALy
R_TPI	36	R_ADNK1
	36	R_ADPT
	36	R_DHORD2
	36	R_DHORDfum
	36	R_DMPPS
	36	R_EDA
	36	R_EDD
	36	R_FBA
	36	R_FBA3
	36	R_FRD2
	36	R_GLCP
	36	R_GLCS1
	36	R_GLCt2pp
	36	R_GLGC
	36	R_GLYCTO2
	36	R_GLYCTO3
	36	R_GND
	36	R_HEX1
	36	R_ICL
	36	R_IPDPS
	36	R_NADH16pp
	36	R_NADH17pp
	36	R_NADTRHD
	36	R_NAt3pp
	36	R_NDPK8
	36	R_PFK
	36	R_PFK_3
	36	R_PPC
	36	R_PPM
	36	R_PUNP1
	36	R_PYK
	36	R_RNDR1
	36	R_RNTR1c2
	36	R_THRt2rpp
	36	R_THRt4pp
	36	R_TPI
R_ACACT7r	37	R_EX_fe3_LPAREN_e_RPAREN_
	37	R_3HAD160
	37	R_3HAD161
	37	R_3OAR160
	37	R_3OAR161
	37	R_3OAS160
	37	R_3OAS161
	37	R_AACPS1
	37	R_AACPS2
	37	R_AACPS3
	37	R_AACPS4
	37	R_ABUTt2pp
	37	R_ACACT7r
	37	R_ACOAD7f
	37	R_ACS
	37	R_ALAt2pp
	37	R_ALAt4pp
	37	R_CTECOAI6
	37	R_CTECOAI7
	37	R_DHAPT
	37	R_DMPPS
	37	R_EAR160x
	37	R_EAR161x
	37	R_ECOAH7
	37	R_F6PA
	37	R_FACOAE140
	37	R_FACOAE141
	37	R_FACOAE160
	37	R_FACOAE161
	37	R_FBA
	37	R_FBA3
	37	R_FE3tex
	37	R_FEROpp
	37	R_FRD3
	37	R_FTHFLi
	37	R_GART
	37	R_GLUABUTt7pp
	37	R_GLUt2rpp
	37	R_GLYCLTt2rpp
	37	R_GLYCLTt4pp
	37	R_GLYCTO2
	37	R_GLYCTO4
	37	R_HACD7
	37	R_IPDPS
	37	R_NAt3pp
	37	R_PFK
	37	R_PFK_3
	37	R_PYK
	37	R_THRt2rpp
	37	R_THRt4pp
R_ACOAD6f	38	R_EX_fe3_LPAREN_e_RPAREN_
	38	R_3HAD140
	38	R_3HAD160
	38	R_3HAD161
	38	R_3OAR160
	38	R_3OAR161
	38	R_3OAS160
	38	R_3OAS161
	38	R_AACPS2
	38	R_AACPS3
	38	R_AACPS4
	38	R_ABUTt2pp
	38	R_ACACT7r
	38	R_ACOAD6f
	38	R_ACOAD7f
	38	R_ACt2rpp
	38	R_ACt4pp
	38	R_ADNK1
	38	R_ADPT
	38	R_CTECOAI6
	38	R_CTECOAI7
	38	R_DHORD2
	38	R_DHORDfum
	38	R_DMPPS
	38	R_EAR140x
	38	R_EAR160x
	38	R_EAR161x
	38	R_ECOAH7
	38	R_FACOAE141
	38	R_FACOAE160
	38	R_FACOAE161
	38	R_FBA
	38	R_FBA3
	38	R_FE3tex
	38	R_FEROpp
	38	R_GLUABUTt7pp
	38	R_GLUt2rpp
	38	R_HACD7
	38	R_IPDPS
	38	R_NAt3pp
	38	R_PFK
	38	R_PFK_3
	38	R_PPM
	38	R_PUNP1
R_MDH	39	R_EX_fe3_LPAREN_e_RPAREN_
	39	R_ABUTt2pp
	39	R_ADNK1
	39	R_ADPT
	39	R_DMPPS
	39	R_FDH5pp
	39	R_FE3tex
	39	R_FEROpp
	39	R_FORtppi
	39	R_FRD2
	39	R_FTHFLi
	39	R_GLCP
	39	R_GLCS1
	39	R_GLGC
	39	R_GLUABUTt7pp
	39	R_GLUt2rpp
	39	R_GLYCLTt2rpp
	39	R_GLYCLTt4pp
	39	R_GLYCTO2
	39	R_GLYCTO3
	39	R_IPDPS
	39	R_MDH
	39	R_MDH3
	39	R_PROt2rpp
	39	R_PROt4pp
	39	R_PUNP1
	39	R_R15BPK
	39	R_R1PK
R_PDH	40	R_FDH4pp
	40	R_FORtppi
	40	R_FTHFLi
	40	R_NAt3pp
	40	R_PDH
	40	R_PFL
	40	R_PROt2rpp
	40	R_PROt4pp
R_CBMKr	41	R_EX_fe3_LPAREN_e_RPAREN_
	41	R_ABUTt2pp
	41	R_ACS
	41	R_CBMKr
	41	R_CBPS
	41	R_DHAPT
	41	R_DHORD2
	41	R_DHORDfum
	41	R_DMPPS
	41	R_F6PA
	41	R_FBA
	41	R_FBA3
	41	R_FE3tex
	41	R_FEROpp
	41	R_FRD2
	41	R_FRD3
	41	R_FTHFLi
	41	R_GART
	41	R_GLUABUTt7pp
	41	R_GLUt2rpp
	41	R_GLYCTO2
	41	R_GLYCTO3
	41	R_IPDPS
	41	R_NADH16pp
	41	R_NADH18pp
	41	R_NAt3pp
	41	R_PFK
	41	R_PFK_3
	41	R_PYK
	41	R_THRt2rpp
	41	R_THRt4pp
R_THMDt2rpp	42	R_ACS
	42	R_ACt2rpp
	42	R_ACt4pp
	42	R_FRD3
	42	R_GLYCLTt2rpp
	42	R_GLYCLTt4pp
	42	R_GLYCTO2
	42	R_GLYCTO4
	42	R_THMDt2pp
	42	R_THMDt2rpp
R_H2Otpp	43	R_EX_fe3_LPAREN_e_RPAREN_
	43	R_EX_for_LPAREN_e_RPAREN_
	43	R_EX_h2o_LPAREN_e_RPAREN_
	43	R_ABUTt2pp
	43	R_DHORD2
	43	R_DHORDfum
	43	R_DMPPS
	43	R_FE3abcpp
	43	R_FE3tex
	43	R_FESD1s
	43	R_FESR
	43	R_FLDR2
	43	R_FORtex
	43	R_FORtppi
	43	R_FRD2
	43	R_FTHFLi
	43	R_GLCP
	43	R_GLCS1
	43	R_GLCt2pp
	43	R_GLGC
	43	R_GLUABUTt7pp
	43	R_GLUt2rpp
	43	R_GLYCTO2
	43	R_GLYCTO3
	43	R_GRXR
	43	R_GTHOr
	43	R_H2Otex
	43	R_H2Otpp
	43	R_HEX1
	43	R_ICL
	43	R_IPDPS
	43	R_NDPK5
	43	R_NDPK8
	43	R_PAPSR
	43	R_PAPSR2
	43	R_PDH
	43	R_PDX5PO2
	43	R_PDX5POi
	43	R_PFL
	43	R_PPC
	43	R_PYK
	43	R_RNDR1
	43	R_RNDR2
	43	R_RNTR1c2
	43	R_RNTR2c2
R_URAt2rpp	44	R_EX_fe3_LPAREN_e_RPAREN_
	44	R_DHAPT
	44	R_DHORD2
	44	R_DHORDfum
	44	R_DMPPS
	44	R_F6PA
	44	R_FE3tex
	44	R_FEROpp
	44	R_FRD3
	44	R_FTHFLi
	44	R_GART
	44	R_GLYCLTt2rpp
	44	R_GLYCLTt4pp
	44	R_GLYCTO2
	44	R_GLYCTO4
	44	R_GRXR
	44	R_GTHOr
	44	R_IPDPS
	44	R_NADH16pp
	44	R_NADH18pp
	44	R_PAPSR
	44	R_PAPSR2
	44	R_PYK
	44	R_SERt2rpp
	44	R_SERt4pp
	44	R_TRDR
	44	R_URAt2pp
	44	R_URAt2rpp
R_SUCOAS	45	R_ACS
	45	R_ALAt2pp
	45	R_ALAt4pp
	45	R_DHORD2
	45	R_DHORDfum
	45	R_DMPPS
	45	R_FBA
	45	R_FBA3
	45	R_GLYCLTt2rpp
	45	R_GLYCLTt4pp
	45	R_ICL
	45	R_IPDPS
	45	R_NAt3pp
	45	R_PFK
	45	R_PFK_3
	45	R_PROt2rpp
	45	R_PROt4pp
	45	R_SUCOAS
R_INSt2pp	46	R_DHAPT
	46	R_DHORD2
	46	R_DHORDfum
	46	R_F6PA
	46	R_FBA
	46	R_FBA3
	46	R_FRD2
	46	R_FTHFLi
	46	R_GART
	46	R_GLCP
	46	R_GLCS1
	46	R_GLGC
	46	R_GRXR
	46	R_GTHOr
	46	R_INSt2pp
	46	R_INSt2rpp
	46	R_NADH16pp
	46	R_NADH17pp
	46	R_PAPSR
	46	R_PAPSR2
	46	R_PDX5PO2
	46	R_PDX5POi
	46	R_PFK
	46	R_PFK_3
	46	R_PYK
	46	R_TRDR
R_H2Otex	47	R_EX_fe3_LPAREN_e_RPAREN_
	47	R_EX_for_LPAREN_e_RPAREN_
	47	R_EX_h2o_LPAREN_e_RPAREN_
	47	R_ABUTt2pp
	47	R_ACS
	47	R_DHORD5
	47	R_DHORDfum
	47	R_DMPPS
	47	R_FBA
	47	R_FBA3
	47	R_FE3abcpp
	47	R_FE3tex
	47	R_FESD1s
	47	R_FESR
	47	R_FLDR2
	47	R_FORtex
	47	R_FORtppi
	47	R_FRD2
	47	R_FTHFLi
	47	R_GLCt2pp
	47	R_GLUABUTt7pp
	47	R_GLUt4pp
	47	R_GLYCLTt2rpp
	47	R_GLYCLTt4pp
	47	R_H2Otex
	47	R_H2Otpp
	47	R_HEX1
	47	R_ICL
	47	R_IPDPS
	47	R_NAt3pp
	47	R_NDPK5
	47	R_NDPK6
	47	R_NDPK7
	47	R_PDH
	47	R_PDX5PO2
	47	R_PDX5POi
	47	R_PFK
	47	R_PFK_3
	47	R_PFL
	47	R_PPC
	47	R_PYK
	47	R_R15BPK
	47	R_R1PK
	47	R_RNDR2
	47	R_RNDR3
	47	R_RNDR4
	47	R_RNTR2c2
	47	R_RNTR3c2
	47	R_RNTR4c2
	47	R_THRt2rpp
	47	R_THRt4pp
R_URAt2pp	48	R_ACS
	48	R_ADNK1
	48	R_ADPT
	48	R_DHORD2
	48	R_DHORDfum
	48	R_DMPPS
	48	R_GLYCLTt2rpp
	48	R_GLYCLTt4pp
	48	R_IPDPS
	48	R_PPM
	48	R_PROt2rpp
	48	R_PROt4pp
	48	R_PUNP1
	48	R_URAt2pp
	48	R_URAt2rpp
R_G6PDH2r	49	R_EX_fe3_LPAREN_e_RPAREN_
	49	R_ABUTt2pp
	49	R_ADNK1
	49	R_ADPT
	49	R_ALAt2pp
	49	R_ALAt4pp
	49	R_DHAPT
	49	R_DHORD2
	49	R_DHORDfum
	49	R_DMPPS
	49	R_F6PA
	49	R_FE3tex
	49	R_FEROpp
	49	R_FRD2
	49	R_FTHFLi
	49	R_G6PDH2r
	49	R_GART
	49	R_GLUABUTt7pp
	49	R_GLUt2rpp
	49	R_GLYCLTt2rpp
	49	R_GLYCLTt4pp
	49	R_GLYCTO2
	49	R_GLYCTO3
	49	R_GND
	49	R_IPDPS
	49	R_NAt3pp
	49	R_PGL
	49	R_PPM
	49	R_PROt2rpp
	49	R_PROt4pp
	49	R_PUNP1
	49	R_PYK
	49	R_THD2pp
R_ALAt2pp	50	R_EX_fe3_LPAREN_e_RPAREN_
	50	R_ALAt2pp
	50	R_ALAt2rpp
	50	R_DHORD5
	50	R_DHORDfum
	50	R_FE3tex
	50	R_FEROpp
	50	R_FRD2
	50	R_GLCP
	50	R_GLCS1
	50	R_GLGC
	50	R_GLYCLTt2rpp
	50	R_GLYCLTt4pp
	50	R_THRt2rpp
	50	R_THRt4pp
R_ECOAH7	51	R_EX_fe3_LPAREN_e_RPAREN_
	51	R_3HAD160
	51	R_3HAD161
	51	R_3OAR160
	51	R_3OAR161
	51	R_3OAS160
	51	R_3OAS161
	51	R_AACPS1
	51	R_AACPS2
	51	R_AACPS3
	51	R_AACPS4
	51	R_ABUTt2pp
	51	R_ACACT7r
	51	R_ACOAD7f
	51	R_CTECOAI6
	51	R_CTECOAI7
	51	R_DHORD2
	51	R_DHORDfum
	51	R_DMPPS
	51	R_EAR160x
	51	R_EAR161x
	51	R_ECOAH7
	51	R_FACOAE140
	51	R_FACOAE141
	51	R_FACOAE160
	51	R_FACOAE161
	51	R_FBA
	51	R_FBA3
	51	R_FE3tex
	51	R_FEROpp
	51	R_FTHFLi
	51	R_GART
	51	R_GLUABUTt7pp
	51	R_GLUt4pp
	51	R_GLYCLTt2rpp
	51	R_GLYCLTt4pp
	51	R_HACD7
	51	R_IPDPS
	51	R_NAt3pp
	51	R_PFK
	51	R_PFK_3
	51	R_PROt2rpp
	51	R_PROt4pp
	51	R_R15BPK
	51	R_R1PK
R_ECOAH6	52	R_EX_fe3_LPAREN_e_RPAREN_
	52	R_3HAD140
	52	R_3HAD160
	52	R_3OAR160
	52	R_3OAS160
	52	R_AACPS3
	52	R_ACACT6r
	52	R_ACOAD6f
	52	R_ACOAD7f
	52	R_ACS
	52	R_AGPAT140
	52	R_DHORD5
	52	R_DHORDfum
	52	R_DMPPS
	52	R_EAR140x
	52	R_EAR160x
	52	R_ECOAH6
	52	R_FACOAE160
	52	R_FACOAL140t2pp
	52	R_FE3tex
	52	R_FEROpp
	52	R_FRD2
	52	R_FRD3
	52	R_FTHFLi
	52	R_G3PAT140
	52	R_GART
	52	R_GLYC3Pt6pp
	52	R_GLYCLTt2rpp
	52	R_GLYCLTt4pp
	52	R_GLYCTO2
	52	R_GLYCTO4
	52	R_GRXR
	52	R_GTHOr
	52	R_HACD6
	52	R_IPDPS
	52	R_LPLIPAL1A140pp
	52	R_NADH16pp
	52	R_NADH17pp
	52	R_PA140abcpp
	52	R_PAPSR
	52	R_PAPSR2
	52	R_PDX5PO2
	52	R_PDX5POi
	52	R_PLIPA2A140pp
	52	R_PROt2rpp
	52	R_PROt4pp
	52	R_R15BPK
	52	R_R1PK
	52	R_TRDR
R_CYTDt2rpp	53	R_ABUTt2pp
	53	R_ACCOAL
	53	R_CYTDt2pp
	53	R_CYTDt2rpp
	53	R_DHORD5
	53	R_DHORDfum
	53	R_DMPPS
	53	R_FBA
	53	R_FBA3
	53	R_FRD2
	53	R_FRD3
	53	R_FTHFLi
	53	R_GART
	53	R_GLUABUTt7pp
	53	R_GLUt4pp
	53	R_GLYCLTt2rpp
	53	R_GLYCLTt4pp
	53	R_GLYCTO2
	53	R_GLYCTO4
	53	R_IPDPS
	53	R_NAt3pp
	53	R_PFK
	53	R_PFK_3
	53	R_PPCSCT
	53	R_PROt2rpp
	53	R_PROt4pp
R_GLYCLTt2rpp	54	R_ALAt2pp
	54	R_ALAt4pp
	54	R_DHORD2
	54	R_DHORDfum
	54	R_DMPPS
	54	R_FRD3
	54	R_FTHFLi
	54	R_GART
	54	R_GLCP
	54	R_GLCS1
	54	R_GLGC
	54	R_GLYCLTt2rpp
	54	R_GLYCLTt4pp
	54	R_GLYCTO2
	54	R_GLYCTO4
	54	R_GLYt2pp
	54	R_GLYt2rpp
	54	R_IPDPS
	54	R_NAt3pp
	54	R_PROt2rpp
	54	R_PROt4pp
R_Htex	55	R_EX_fe3_LPAREN_e_RPAREN_
	55	R_EX_h_LPAREN_e_RPAREN_
	55	R_ACS
	55	R_DHAPT
	55	R_DHORD2
	55	R_DHORDfum
	55	R_DMPPS
	55	R_F6PA
	55	R_FBA
	55	R_FBA3
	55	R_FE3tex
	55	R_FEROpp
	55	R_FTHFLi
	55	R_GART
	55	R_GLYCLTt2rpp
	55	R_GLYCLTt4pp
	55	R_GRXR
	55	R_GTHOr
	55	R_Htex
	55	R_IPDPS
	55	R_NAt3pp
	55	R_PAPSR
	55	R_PAPSR2
	55	R_PDX5PO2
	55	R_PDX5POi
	55	R_PFK
	55	R_PFK_3
	55	R_PROt2rpp
	55	R_PROt4pp
	55	R_PYK
	55	R_THRt2rpp
	55	R_THRt4pp
	55	R_TRDR
R_TRSARr	56	R_ABUTt2pp
	56	R_ACCOAL
	56	R_ACS
	56	R_ADNK1
	56	R_ADPT
	56	R_DHORD5
	56	R_DHORDfum
	56	R_DMPPS
	56	R_FRD2
	56	R_GLUABUTt7pp
	56	R_GLUt2rpp
	56	R_HPYRI
	56	R_HPYRRx
	56	R_IPDPS
	56	R_NADH16pp
	56	R_NADH17pp
	56	R_NAt3pp
	56	R_PPCSCT
	56	R_PPM
	56	R_PUNP1
	56	R_THRt2rpp
	56	R_THRt4pp
	56	R_TRSARr
R_GLCptspp	57	R_DMPPS
	57	R_GLCP
	57	R_GLCS1
	57	R_GLCptspp
	57	R_GLCt2pp
	57	R_GLGC
	57	R_HEX1
	57	R_IPDPS
R_HACD5	58	R_3HAD120
	58	R_3HAD140
	58	R_3HAD160
	58	R_3OAR120
	58	R_3OAR160
	58	R_3OAS120
	58	R_3OAS160
	58	R_AACPS3
	58	R_AACPS7
	58	R_AACPS8
	58	R_ABUTt2pp
	58	R_ACACT5r
	58	R_ACOAD5f
	58	R_ACOAD7f
	58	R_ACPPAT120
	58	R_AGPAT120
	58	R_ALAt2pp
	58	R_ALAt4pp
	58	R_APG3PAT120
	58	R_DHORD5
	58	R_DHORDfum
	58	R_DMPPS
	58	R_EAR120x
	58	R_EAR140x
	58	R_EAR160x
	58	R_ECOAH5
	58	R_FACOAE100
	58	R_FACOAE120
	58	R_FACOAE160
	58	R_FACOAL120t2pp
	58	R_FBA
	58	R_FBA3
	58	R_FRD2
	58	R_FRD3
	58	R_GLCP
	58	R_GLCS1
	58	R_GLGC
	58	R_GLUABUTt7pp
	58	R_GLUt2rpp
	58	R_GLYC3Pt6pp
	58	R_GLYCLTt2rpp
	58	R_GLYCLTt4pp
	58	R_GLYCTO2
	58	R_GLYCTO3
	58	R_HACD5
	58	R_IPDPS
	58	R_LPLIPAL1A120pp
	58	R_NADH16pp
	58	R_NADH18pp
	58	R_PA120abcpp
	58	R_PDX5PO2
	58	R_PDX5POi
	58	R_PFK
	58	R_PFK_3
	58	R_PLIPA2A120pp
R_HACD6	59	R_3HAD140
	59	R_3HAD160
	59	R_3OAR160
	59	R_3OAS160
	59	R_AACPS3
	59	R_ACACT6r
	59	R_ACOAD6f
	59	R_ACOAD7f
	59	R_ACS
	59	R_ACt2rpp
	59	R_ACt4pp
	59	R_AGPAT140
	59	R_ALAt2pp
	59	R_ALAt4pp
	59	R_EAR140x
	59	R_EAR160x
	59	R_ECOAH6
	59	R_FACOAE160
	59	R_FACOAL140t2pp
	59	R_FBA
	59	R_FBA3
	59	R_FRD3
	59	R_FTHFLi
	59	R_G3PAT140
	59	R_GART
	59	R_GLYC3Pt6pp
	59	R_GLYCLTt2rpp
	59	R_GLYCLTt4pp
	59	R_GLYCTO2
	59	R_GLYCTO4
	59	R_GRXR
	59	R_GTHOr
	59	R_HACD6
	59	R_LPLIPAL1A140pp
	59	R_NAt3pp
	59	R_PA140abcpp
	59	R_PAPSR
	59	R_PAPSR2
	59	R_PFK
	59	R_PFK_3
	59	R_PLIPA2A140pp
	59	R_TRDR
R_ASPO6	60	R_ACS
	60	R_ACt2rpp
	60	R_ACt4pp
	60	R_ASPO3
	60	R_ASPO6
	60	R_DHAPT
	60	R_DHORD2
	60	R_DHORDfum
	60	R_DMPPS
	60	R_F6PA
	60	R_GLYCLTt2rpp
	60	R_GLYCLTt4pp
	60	R_IPDPS
	60	R_NAt3pp
	60	R_PDX5PO2
	60	R_PDX5POi
	60	R_PYK
	60	R_THRt2rpp
	60	R_THRt4pp
R_ACOAD7f	61	R_3HAD160
	61	R_3OAR160
	61	R_3OAS160
	61	R_AACPS1
	61	R_AACPS3
	61	R_ABUTt2pp
	61	R_ACCOAL
	61	R_ACOAD7f
	61	R_ADNK1
	61	R_ADPT
	61	R_DHAPT
	61	R_DHORD5
	61	R_DHORDfum
	61	R_DMPPS
	61	R_EAR160x
	61	R_F6PA
	61	R_FACOAE140
	61	R_FACOAE160
	61	R_FBA
	61	R_FBA3
	61	R_FRD2
	61	R_FRD3
	61	R_FTHFLi
	61	R_GART
	61	R_GLUABUTt7pp
	61	R_GLUt2rpp
	61	R_GLYCLTt2rpp
	61	R_GLYCLTt4pp
	61	R_GLYCTO2
	61	R_GLYCTO4
	61	R_IPDPS
	61	R_NADH16pp
	61	R_NADH18pp
	61	R_NAt3pp
	61	R_PFK
	61	R_PFK_3
	61	R_PPCSCT
	61	R_PROt2rpp
	61	R_PROt4pp
	61	R_PUNP1
	61	R_PYK
	61	R_R15BPK
	61	R_R1PK
	61	R_THRt2rpp
	61	R_THRt4pp
R_ADNt2rpp	62	R_ACCOAL
	62	R_ACS
	62	R_ADNt2pp
	62	R_ADNt2rpp
	62	R_DHAPT
	62	R_DHORD2
	62	R_DHORDfum
	62	R_DMPPS
	62	R_F6PA
	62	R_FBA
	62	R_FBA3
	62	R_FRD3
	62	R_FTHFLi
	62	R_GART
	62	R_GLYCLTt2rpp
	62	R_GLYCLTt4pp
	62	R_GLYCTO2
	62	R_GLYCTO4
	62	R_IPDPS
	62	R_NAt3pp
	62	R_PFK
	62	R_PFK_3
	62	R_PPCSCT
	62	R_PROt2rpp
	62	R_PROt4pp
	62	R_PYK
	62	R_THRt2rpp
	62	R_THRt4pp
R_ACACT5r	63	R_EX_fe3_LPAREN_e_RPAREN_
	63	R_3HAD120
	63	R_3HAD140
	63	R_3HAD160
	63	R_3OAR120
	63	R_3OAR160
	63	R_3OAS120
	63	R_3OAS160
	63	R_AACPS3
	63	R_AACPS7
	63	R_AACPS8
	63	R_ABUTt2pp
	63	R_ACACT5r
	63	R_ACOAD5f
	63	R_ACOAD7f
	63	R_ACS
	63	R_ADNK1
	63	R_ADPT
	63	R_AGPAT120
	63	R_ALAt2pp
	63	R_ALAt4pp
	63	R_DHAPT
	63	R_DHORD2
	63	R_DHORDfum
	63	R_DMPPS
	63	R_EAR120x
	63	R_EAR140x
	63	R_EAR160x
	63	R_ECOAH5
	63	R_F6PA
	63	R_FACOAE100
	63	R_FACOAE120
	63	R_FACOAE160
	63	R_FACOAL120t2pp
	63	R_FBA
	63	R_FBA3
	63	R_FE3tex
	63	R_FEROpp
	63	R_G3PAT120
	63	R_GLUABUTt7pp
	63	R_GLUt2rpp
	63	R_GLYC3Pt6pp
	63	R_GLYCLTt2rpp
	63	R_GLYCLTt4pp
	63	R_HACD5
	63	R_IPDPS
	63	R_LPLIPAL1A120pp
	63	R_NAt3pp
	63	R_PA120abcpp
	63	R_PFK
	63	R_PFK_3
	63	R_PLIPA2A120pp
	63	R_PPM
	63	R_PUNP1
	63	R_PYK
	63	R_THRt2rpp
	63	R_THRt4pp
R_PUNP1	64	R_EX_fe3_LPAREN_e_RPAREN_
	64	R_ABUTt2pp
	64	R_ACS
	64	R_ADNK1
	64	R_ADPT
	64	R_DHORD2
	64	R_DHORDfum
	64	R_DMPPS
	64	R_FBA
	64	R_FBA3
	64	R_FE3tex
	64	R_FEROpp
	64	R_FRD3
	64	R_GLUABUTt7pp
	64	R_GLUt2rpp
	64	R_GLYCLTt2rpp
	64	R_GLYCLTt4pp
	64	R_GLYCTO2
	64	R_GLYCTO4
	64	R_GRXR
	64	R_GTHOr
	64	R_IPDPS
	64	R_NADH16pp
	64	R_NADH18pp
	64	R_NAt3pp
	64	R_PAPSR
	64	R_PAPSR2
	64	R_PFK
	64	R_PFK_3
	64	R_PPM
	64	R_PROt2rpp
	64	R_PROt4pp
	64	R_PUNP1
	64	R_THRt2rpp
	64	R_THRt4pp
	64	R_TRDR
R_ACOAD5f	65	R_3HAD120
	65	R_3HAD140
	65	R_3HAD160
	65	R_3OAR120
	65	R_3OAR160
	65	R_3OAS120
	65	R_3OAS160
	65	R_AACPS3
	65	R_AACPS7
	65	R_AACPS8
	65	R_ACACT5r
	65	R_ACOAD5f
	65	R_ACOAD7f
	65	R_ACPPAT120
	65	R_AGPAT120
	65	R_APG3PAT120
	65	R_DHORD2
	65	R_DHORDfum
	65	R_DMPPS
	65	R_EAR120x
	65	R_EAR140x
	65	R_EAR160x
	65	R_ECOAH5
	65	R_FACOAE100
	65	R_FACOAE120
	65	R_FACOAE160
	65	R_FACOAL120t2pp
	65	R_GLYC3Pt6pp
	65	R_GLYCLTt2rpp
	65	R_GLYCLTt4pp
	65	R_HACD5
	65	R_IPDPS
	65	R_LPLIPAL1A120pp
	65	R_PA120abcpp
	65	R_PLIPA2A120pp
	65	R_PROt2rpp
	65	R_PROt4pp
R_ADK1	66	R_ACS
	66	R_ADK1
	66	R_DHORD5
	66	R_DHORDfum
	66	R_DMPPS
	66	R_FRD2
	66	R_GLYCLTt2rpp
	66	R_GLYCLTt4pp
	66	R_GLYCTO2
	66	R_GLYCTO3
	66	R_IPDPS
	66	R_PDX5PO2
	66	R_PDX5POi
	66	R_R15BPK
	66	R_R1PK
	66	R_THRt2rpp
	66	R_THRt4pp
R_ADNK1	67	R_EX_fe3_LPAREN_e_RPAREN_
	67	R_ABUTt2pp
	67	R_ACS
	67	R_ADNK1
	67	R_ADPT
	67	R_DHORD5
	67	R_DHORDfum
	67	R_DMPPS
	67	R_FE3tex
	67	R_FEROpp
	67	R_FRD2
	67	R_GLUABUTt7pp
	67	R_GLUt2rpp
	67	R_GLYCTO2
	67	R_GLYCTO3
	67	R_IPDPS
	67	R_NADH16pp
	67	R_NADH17pp
	67	R_PUNP1
	67	R_R15BPK
	67	R_R1PK
R_CYTK1	68	R_ABUTt2pp
	68	R_ACS
	68	R_ACt2rpp
	68	R_ACt4pp
	68	R_ADNK1
	68	R_ADPT
	68	R_CYTD
	68	R_CYTK1
	68	R_DHAPT
	68	R_DHORD5
	68	R_DHORDfum
	68	R_DMPPS
	68	R_DURIK1
	68	R_DURIPP
	68	R_DUTPDP
	68	R_F6PA
	68	R_FRD2
	68	R_FTHFLi
	68	R_GART
	68	R_GLUABUTt7pp
	68	R_GLUt2rpp
	68	R_GLYCLTt2rpp
	68	R_GLYCLTt4pp
	68	R_GLYCTO2
	68	R_GLYCTO3
	68	R_GUAPRT
	68	R_IPDPS
	68	R_NADH16pp
	68	R_NADH17pp
	68	R_NAt3pp
	68	R_NDPK3
	68	R_NTD4
	68	R_NTPTP1
	68	R_PPK2r
	68	R_PUNP1
	68	R_PUNP4
	68	R_PYK
	68	R_PYNP2r
	68	R_RNTR4c2
	68	R_THRt2rpp
	68	R_THRt4pp
	68	R_URIK2
R_THMDt2pp	69	R_EX_fe3_LPAREN_e_RPAREN_
	69	R_ACS
	69	R_FBA
	69	R_FBA3
	69	R_FE3tex
	69	R_FEROpp
	69	R_GLYCLTt2rpp
	69	R_GLYCLTt4pp
	69	R_PFK
	69	R_PFK_3
	69	R_THMDt2pp
	69	R_THMDt2rpp
	69	R_THRt2rpp
	69	R_THRt4pp
R_GLYCL	70	R_ACS
	70	R_DMPPS
	70	R_FBA
	70	R_FBA3
	70	R_FRD3
	70	R_GLYCL
	70	R_GLYCLTt2rpp
	70	R_GLYCLTt4pp
	70	R_GLYCTO2
	70	R_GLYCTO4
	70	R_IPDPS
	70	R_PFK
	70	R_PFK_3
	70	R_PFL
	70	R_THRt2rpp
	70	R_THRt4pp
R_ACACT6r	71	R_EX_fe3_LPAREN_e_RPAREN_
	71	R_3HAD140
	71	R_3HAD160
	71	R_3OAR160
	71	R_3OAS160
	71	R_AACPS3
	71	R_ABUTt2pp
	71	R_ACACT6r
	71	R_ACOAD6f
	71	R_ACOAD7f
	71	R_ACS
	71	R_ADNK1
	71	R_ADPT
	71	R_AGPAT140
	71	R_DHAPT
	71	R_DMPPS
	71	R_EAR140x
	71	R_EAR160x
	71	R_ECOAH6
	71	R_F6PA
	71	R_FACOAE160
	71	R_FACOAL140t2pp
	71	R_FBA
	71	R_FBA3
	71	R_FE3tex
	71	R_FEROpp
	71	R_FRD3
	71	R_G3PAT140
	71	R_GLUABUTt7pp
	71	R_GLUt2rpp
	71	R_GLYC3Pt6pp
	71	R_GLYCLTt2rpp
	71	R_GLYCLTt4pp
	71	R_GLYCTO2
	71	R_GLYCTO4
	71	R_HACD6
	71	R_IPDPS
	71	R_LPLIPAL1A140pp
	71	R_PA140abcpp
	71	R_PFK
	71	R_PFK_3
	71	R_PLIPA2A140pp
	71	R_PPM
	71	R_PROt2rpp
	71	R_PROt4pp
	71	R_PUNP1
	71	R_PYK
R_SUCDi	72	R_EX_fe3_LPAREN_e_RPAREN_
	72	R_ADNK1
	72	R_ADPT
	72	R_AKGDH
	72	R_ALATA_L2
	72	R_DHORD2
	72	R_DHORDfum
	72	R_DMPPS
	72	R_FDH4pp
	72	R_FE3tex
	72	R_FEROpp
	72	R_FORtppi
	72	R_FTHFLi
	72	R_GLCP
	72	R_GLCS1
	72	R_GLCt2pp
	72	R_GLGC
	72	R_GLYCLTt2rpp
	72	R_GLYCLTt4pp
	72	R_HEX1
	72	R_IPDPS
	72	R_NAt3pp
	72	R_PPM
	72	R_PPPGO
	72	R_PPPGO3
	72	R_PROt2rpp
	72	R_PROt4pp
	72	R_PUNP1
	72	R_PYAM5PO
	72	R_PYK
	72	R_SUCDi
	72	R_THRt2rpp
	72	R_THRt4pp
R_FE2tex	73	R_EX_fe2_LPAREN_e_RPAREN_
	73	R_EX_fe3_LPAREN_e_RPAREN_
	73	R_ABUTt2pp
	73	R_DHORD5
	73	R_DHORDfum
	73	R_DMPPS
	73	R_FBA
	73	R_FBA3
	73	R_FE2tex
	73	R_FE2tpp
	73	R_FE3Ri
	73	R_FE3abcpp
	73	R_FE3tex
	73	R_FESD1s
	73	R_FESR
	73	R_FRD2
	73	R_GLCP
	73	R_GLCS1
	73	R_GLGC
	73	R_GLUABUTt7pp
	73	R_GLUt2rpp
	73	R_GLYCLTt2rpp
	73	R_GLYCLTt4pp
	73	R_GLYCTO2
	73	R_GLYCTO3
	73	R_GRXR
	73	R_GTHOr
	73	R_IPDPS
	73	R_NADH16pp
	73	R_NADH17pp
	73	R_PAPSR
	73	R_PAPSR2
	73	R_PFK
	73	R_PFK_3
	73	R_PROt2rpp
	73	R_PROt4pp
	73	R_TRDR
R_URIt2rpp	74	R_ABUTt2pp
	74	R_ACS
	74	R_ADNK1
	74	R_ADPT
	74	R_DHORD5
	74	R_DHORDfum
	74	R_DMPPS
	74	R_FRD2
	74	R_FTHFLi
	74	R_GART
	74	R_GLUABUTt7pp
[truncated: 79 more rows]

## Sheet: Gene_clusters
Switch	Genes w repetitions	Unique genes	Num reacs
R_FACOAE120	54	46	42
R_NI2tpp	24	24	13
R_FACOAE160	38	34	31
R_FACOAE161	33	28	29
R_CPPPGO	20	20	11
R_I2FE2ST	37	31	30
R_I2FE2SS	34	24	31
R_ACACT2r	148	47	105
R_POR5	69	46	35
R_PPKr	40	33	32
R_ASNS2	49	44	34
R_IPDDI	15	15	14
R_IPDPS	2	1	2
R_HACD3	135	35	97
R_ACOAD4f	94	31	65
R_TRPS3	15	11	16
R_ACACT3r	144	42	103
R_G5SD	21	19	16
R_MN2tpp	2	2	2
R_I2FE2SS2	36	32	31
R_DUTPDP	31	27	19
R_ACOAD2f	155	55	105
R_PPPGO3	9	8	8
R_GLCtex	38	32	23
R_SO4t2pp	43	42	28
R_ACACT1r	141	39	97
R_PAPSR	23	22	16
R_DALAt2pp	13	11	8
R_IMPD	28	24	21
R_G3PAT160	31	28	32
R_AACPS7	32	29	22
R_Kt2pp	30	26	26
R_GLU5K	3	3	3
R_AACPS4	38	32	30
R_AACPS3	22	20	18
R_O2tex	78	46	57
R_ECOAH4	90	28	68
R_ECOAH1	139	39	98
R_ECOAH3	143	39	103
R_ECOAH2	151	50	100
R_HACD1	144	44	103
R_HACD2	144	44	103
R_I4FE4ST	34	31	29
R_HACD4	101	36	75
R_I4FE4SR	21	19	21
R_TRDR	30	25	20
R_GLUDy	36	32	31
R_RNTR1c2	38	36	24
R_ZN2tpp	37	32	25
R_RNTR3c2	8	8	3
R_FUM	42	40	36
R_GARFT	36	32	30
R_RNTR2c2	8	8	3
R_ACOAD3f	141	41	97
R_ACACT4r	94	33	70
R_PIt2rpp	30	28	26
R_CTECOAI7	49	41	37
R_ACOAD1f	131	32	92
R_G3PAT161	46	40	38
R_PRPPS	22	17	22

## Sheet: PSL cluster entanglement
Code	Switch
1	AACPS3
2	AACPS4
3	AACPS7
4	ACACT1r
5	ACACT2r
6	ACACT3r
7	ACACT4r
8	ACOAD1f
9	ACOAD2f
10	ACOAD3f
11	ACOAD4f
12	ASNS2
13	CPPPGO
14	CTECOAI7
15	DALAt2pp
16	DUTPDP
17	ECOAH1
18	ECOAH2
19	ECOAH3
20	ECOAH4
21	FACOAE120
22	FACOAE160
23	FACOAE161
24	FUM
25	G3PAT160
26	G3PAT161
27	G5SD
28	GARFT
29	GLCtex
30	GLU5K
31	GLUDy
32	HACD1
33	HACD2
34	HACD3
35	HACD4
36	I2FE2SS
37	I2FE2SS2
38	I2FE2ST
39	I4FE4SR
40	I4FE4ST
41	IMPD
42	IPDDI
43	IPDPS
44	Kt2pp
45	MN2tpp
46	NI2tpp
47	O2tex
48	PAPSR
49	PIt2rpp
50	POR5
51	PPKr
52	PPPGO3
53	PRPPS
54	RNTR1c2
55	RNTR2c2
56	RNTR3c2
57	SO4t2pp
58	TRDR
59	TRPS3
60	ZN2tpp
*Directed graph
1	32	0.777778
1	8	0.777778
2	32	0.833333
2	5	0.766667
43	2	1
3	21	0.818182
3	9	0.863636
43	3	1
13	3	0.818182
22	4	0.806452
4	6	0.927835
6	4	0.873786
4	9	0.938144
9	4	0.866667
20	4	0.867647
4	17	0.876289
17	4	0.867347
4	33	0.896907
33	4	0.84466
35	4	0.853333
7	4	0.914286
11	4	0.815385
4	19	0.917526
19	4	0.864078
4	18	0.876289
18	4	0.85
4	32	0.927835
32	4	0.873786
4	34	0.824742
34	4	0.824742
4	5	0.896907
5	4	0.828571
4	10	0.783505
10	4	0.783505
4	8	0.814433
8	4	0.858696
11	5	0.876923
5	6	0.866667
6	5	0.883495
5	9	0.885714
9	5	0.885714
20	5	0.808824
5	17	0.819048
17	5	0.877551
5	19	0.838095
19	5	0.854369
5	18	0.828571
18	5	0.87
5	32	0.895238
32	5	0.912621
5	33	0.885714
33	5	0.902913
5	34	0.828571
34	5	0.896907
35	5	0.866667
5	10	0.761905
10	5	0.824742
7	5	0.914286
5	8	0.819048
8	5	0.934783
43	5	1
22	6	0.806452
6	9	0.932039
9	6	0.914286
20	6	0.882353
6	17	0.883495
17	6	0.928571
6	33	0.854369
33	6	0.854369
35	6	0.893333
7	6	0.871429
11	6	0.861538
6	19	0.854369
19	6	0.854369
6	18	0.805825
18	6	0.83
6	32	0.883495
32	6	0.883495
6	34	0.805825
34	6	0.85567
6	10	0.834951
10	6	0.886598
6	8	0.84466
8	6	0.945652
59	6	0.8125
43	6	1
7	9	0.9
7	20	0.842857
20	7	0.867647
7	17	0.814286
7	33	0.942857
7	35	0.885714
35	7	0.826667
7	11	0.771429
11	7	0.830769
7	19	0.814286
7	18	0.785714
7	32	0.871429
7	34	0.785714
7	8	0.771429
11	8	0.892308
8	9	0.891304
9	8	0.780952
20	8	0.794118
8	17	0.913043
17	8	0.857143
8	19	0.880435
19	8	0.786408
8	18	0.891304
18	8	0.82
8	32	0.934783
32	8	0.834951
8	33	0.913043
33	8	0.815534
8	34	0.913043
34	8	0.865979
8	10	0.891304
10	8	0.845361
43	8	1
22	9	0.774194
20	9	0.867647
9	17	0.828571
17	9	0.887755
9	33	0.819048
33	9	0.834951
35	9	0.866667
11	9	0.938462
9	19	0.828571
19	9	0.84466
9	18	0.828571
18	9	0.87
9	32	0.866667
32	9	0.883495
9	34	0.790476
34	9	0.85567
9	10	0.828571
10	9	0.896907
60	9	0.84
58	9	0.85
43	9	1
13	9	0.818182
11	10	0.907692
20	10	0.838235
10	17	0.865979
17	10	0.857143
10	19	0.865979
19	10	0.815534
10	18	0.85567
18	10	0.83
10	32	0.845361
32	10	0.796117
10	33	0.814433
33	10	0.76699
10	34	0.876289
34	10	0.876289
48	10	0.8125
43	10	1
11	20	0.846154
20	11	0.808824
11	17	0.815385
11	19	0.861538
11	18	0.923077
11	32	0.861538
11	33	0.830769
11	34	0.861538
11	35	0.830769
43	11	1
43	12	1
13	57	0.818182
13	60	0.818182
14	19	0.756757
53	14	0.772727
43	14	1
20	17	0.852941
17	33	0.887755
33	17	0.84466
35	17	0.84
17	19	0.867347
19	17	0.825243
17	18	0.867347
18	17	0.85
17	32	0.908163
32	17	0.864078
17	34	0.846939
34	17	0.85567
20	18	0.823529
18	19	0.86
19	18	0.834951
18	32	0.88
32	18	0.854369
18	33	0.85
33	18	0.825243
18	34	0.82
34	18	0.845361
35	18	0.773333
43	18	1
20	19	0.897059
19	32	0.893204
32	19	0.893204
19	33	0.834951
33	19	0.834951
19	34	0.854369
34	19	0.907216
35	19	0.866667
53	19	0.863636
43	19	1
20	33	0.897059
20	35	0.926471
35	20	0.84
20	32	0.882353
20	34	0.882353
43	20	1
42	21	0.857143
60	21	0.76
53	21	0.772727
43	21	1
43	23	1
43	24	1
43	25	1
43	26	1
30	27	1
43	28	1
43	29	1
43	31	1
32	33	0.84466
33	32	0.84466
32	34	0.883495
34	32	0.938144
35	32	0.866667
43	32	1
35	33	0.893333
33	34	0.805825
34	33	0.85567
43	33	1
35	34	0.76
43	34	1
43	35	1
43	36	1
43	37	1
43	38	1
39	40	0.809524
43	39	1
43	40	1
43	41	1
43	50	1
43	59	1
43	51	1
43	57	1
43	44	1
43	47	1
43	58	1
43	54	1
43	60	1
43	49	1
55	50	1
58	60	0.8

## Sheet: Sheet1
Reaction	Lower Bound	Upper Bound	Range
R_AACPS3	0.125327	0.125443	0.000116	R_AACPS3	0.999339
R_FACOAE160	0.125327	0.125403	7.6e-05	R_AACPS4	0.999221
R_ACOAD7f	-0.125379	-0.125327	5.2e-05	R_AACPS7	0.999597
R_DHORDfum	0	0.324968	0.324968	R_ACACT1r	0.98948
R_PYK	0	0.865658	0.865658	R_ACACT2r	0.98948
R_3HAD160	0	5.17798e-05	5.17798e-05	R_ACACT3r	0.98948
R_3OAR160	0	5.17798e-05	5.17798e-05	R_ACACT4r	0.99347
R_3OAS160	0	5.17798e-05	5.17798e-05	R_ACOAD1f	0.98948
R_AACPS1	0	6.47248e-05	6.47248e-05	R_ACOAD2f	0.98948
R_EAR160x	0	5.17798e-05	5.17798e-05	R_ACOAD3f	0.98948
R_FACOAE140	0	5.17798e-05	5.17798e-05	R_ACOAD4f	0.99347
R_ACS	0	996.558	996.558	R_ASNS2	0.999001
R_DHAPT	0	0.865658	0.865658	R_CPPPGO	0.999957
R_DHORD2	0	0.324968	0.324968	R_CTECOAI7	0.999221
R_F6PA	-5.17798e-05	0.865658	0.86571	R_DALAt2pp	0.999353
R_NAt3pp	0	1000	1000	R_DUTPDP	0.999892
R_PROt2rpp	-1000	0	1000	R_ECOAH1	0.98948
R_PROt4pp	0	1000	1000	R_ECOAH2	0.98948
R_AACPS4	0.147725	0.147841	0.000116	R_ECOAH3	0.98948
R_CTECOAI7	-0.147793	-0.147725	6.8e-05	R_ECOAH4	0.99347
R_FACOAE161	0.147725	0.147801	7.6e-05	R_FACOAE120	0.999597
R_IPDPS	0	0.0023469	0.0023469	R_FACOAE160	0.999339
R_ABUTt2pp	0	1000	1000	R_FACOAE161	0.999221
R_FBA3	0	7.78426	7.78426	R_FUM	0.918908
R_GLUABUTt7pp	0	1000	1000	R_G3PAT160	1
R_GLUt2rpp	-1000	1.52294e-05	1000	R_G3PAT161	1
R_GLYCLTt2rpp	-1000	0	1000	R_G5SD	0.999084
R_GLYCLTt4pp	0	1000	1000	R_GARFT	0.998436
R_PFK_3	0	7.78426	7.78426	R_GLCtex	1
R_PYK	0	0.865658	0.865658	R_GLU5K	0.999084
R_3HAD161	0	5.17798e-05	5.17798e-05	R_GLUDy	0.965799
R_3OAR161	0	5.17798e-05	5.17798e-05	R_HACD1	0.98948
R_3OAS161	0	5.17798e-05	5.17798e-05	R_HACD2	0.98948
R_AACPS2	0	6.47248e-05	6.47248e-05	R_HACD3	0.98948
R_CTECOAI6	-5.17798e-05	1.01529e-05	6.19327e-05	R_HACD4	0.99347
R_EAR161x	0	5.17798e-05	5.17798e-05	R_I2FE2SS	0.999998
R_FACOAE141	0	5.17798e-05	5.17798e-05	R_I2FE2SS2	0.999998
R_ACS	0	996.558	996.558	R_I2FE2ST	1
R_DHAPT	0	0.865658	0.865658	R_I4FE4SR	0.999998
R_DMPPS	0	0.0023469	0.0023469	R_I4FE4ST	0.999998
R_F6PA	-5.17798e-05	0.865658	0.86571	R_IMPD	0.99899
R_FBA	-6.47248e-05	7.78425	7.78431	R_IPDDI	1
R_NAt3pp	0	1000	1000	R_IPDPS	1
R_PFK	0	7.78426	7.78426	R_Kt2pp	0.999393
R_PROt2rpp	-1000	0	1000	R_MN2tpp	1
R_PROt4pp	0	1000	1000	R_NI2tpp	0.999999
R_THRt2rpp	-1000	0.00012945	1000	R_O2tex	0.245836
R_THRt4pp	0	1000	1000	R_PAPSR	1
R_AACPS7	0.0764006	0.0765171	0.0001165	R_PIt2rpp	0.997009
R_FACOAE120	0.0764006	0.0764782	7.76e-05	R_POR5	0.999887
R_IPDPS	0	0.0023469	0.0023469	R_PPKr	0.985677
R_PAPSR	0	0.243513	0.243513	R_PPPGO3	0.999998
R_TRDR	0	0.243766	0.243766	R_PRPPS	1
R_DHORDfum	0	0.324968	0.324968	R_RNTR1c2	0.999974
R_GLYCLTt2rpp	-1000	0	1000	R_RNTR2c2	0.999973
R_GLYCLTt4pp	0	1000	1000	R_RNTR3c2	0.999973
R_3HAD120	0	5.17798e-05	5.17798e-05	R_SO4t2pp	0.999216
R_3OAR120	0	5.17798e-05	5.17798e-05	R_TRDR	1
R_3OAS120	0	5.17798e-05	5.17798e-05	R_TRPS3	0.999706
R_AACPS8	0	6.47248e-05	6.47248e-05	R_ZN2tpp	0.999999
R_EAR120x	0	5.17798e-05	5.17798e-05
R_FACOAE100	0	5.17798e-05	5.17798e-05
R_ACS	0	996.558	996.558
R_DHORD2	0	0.324968	0.324968
R_DMPPS	0	0.0023469	0.0023469
R_GRXR	0	0.243766	0.243766
R_GTHOr	0	0.243766	0.243766
R_PAPSR2	0	0.243513	0.243513
R_THRt2rpp	-1000	0.00012945	1000
R_THRt4pp	0	1000	1000
R_AACPS3	0.125327	0.125443	0.000116
R_AACPS4	0.147725	0.147841	0.000116
R_AACPS7	0.0764006	0.0765171	0.0001165
R_ACACT1r	0.349595	0.34961	1.5e-05
R_ACACT2r	0.349595	0.34961	1.5e-05
R_ACACT3r	0.349595	0.349608	1.3e-05
R_ACACT4r	0.349582	0.349608	2.6e-05
R_ACOAD1f	-0.34961	-0.349595	1.5e-05
R_ACOAD2f	-0.34961	-0.349595	1.5e-05
R_ACOAD3f	-0.349608	-0.349595	1.3e-05
R_ACOAD4f	-0.349608	-0.349582	2.6e-05
R_CTECOAI7	-0.147793	-0.147725	6.8e-05
R_ECOAH1	0.349595	0.34961	1.5e-05
R_ECOAH2	0.349595	0.34961	1.5e-05
R_ECOAH3	0.349595	0.349608	1.3e-05
R_ECOAH4	0.349582	0.349608	2.6e-05
R_FACOAE120	0.0764006	0.0764782	7.76e-05
R_FACOAE160	0.125327	0.125403	7.6e-05
R_FACOAE161	0.147725	0.147801	7.6e-05
R_HACD1	0.349595	0.34961	1.5e-05
R_HACD2	0.349595	0.34961	1.5e-05
R_HACD3	0.349595	0.349608	1.3e-05
R_HACD4	0.349582	0.349608	2.6e-05
R_ABUTt2pp	0	1000	1000
R_ACACT5r	0.349556	0.349608	5.2e-05
R_ACACT6r	0.273129	0.273155	2.6e-05
R_ACACT7r	0.273103	0.273155	5.2e-05
R_ACOAD5f	-0.349608	-0.349556	5.2e-05
R_ACOAD6f	-0.273155	-0.273103	5.2e-05
R_ACOAD7f	-0.125379	-0.125327	5.2e-05
R_DHORDfum	0	0.324968	0.324968
R_ECOAH5	0.349556	0.349608	5.2e-05
R_ECOAH6	0.273129	0.273155	2.6e-05
R_ECOAH7	0.273103	0.273155	5.2e-05
R_FBA3	0	7.78426	7.78426
R_GLUABUTt7pp	0	1000	1000
R_GLUt2rpp	-1000	1.52294e-05	1000
R_GLYCLTt2rpp	-1000	0	1000
R_GLYCLTt4pp	0	1000	1000
R_HACD5	0.349556	0.349608	5.2e-05
R_HACD6	0.273129	0.273155	2.6e-05
R_HACD7	0.273103	0.273155	5.2e-05
R_PDX5PO2	0	0.00021907	0.00021907
R_PFK_3	0	7.78426	7.78426
R_3HAD100	0	2.58899e-05	2.58899e-05
R_3HAD120	0	5.17798e-05	5.17798e-05
R_3HAD121	0	1.2945e-05	1.2945e-05
R_3HAD140	0	2.58899e-05	2.58899e-05
R_3HAD141	0	1.2945e-05	1.2945e-05
R_3HAD160	0	5.17798e-05	5.17798e-05
R_3HAD161	0	5.17798e-05	5.17798e-05
R_3HAD40	0	1.23285e-05	1.23285e-05
R_3HAD60	0	1.23285e-05	1.23285e-05
R_3HAD80	0	1.23285e-05	1.23285e-05
R_3OAR100	0	2.58899e-05	2.58899e-05
R_3OAR120	0	5.17798e-05	5.17798e-05
R_3OAR121	0	1.2945e-05	1.2945e-05
R_3OAR141	0	1.2945e-05	1.2945e-05
R_3OAR160	0	5.17798e-05	5.17798e-05
R_3OAR161	0	5.17798e-05	5.17798e-05
R_3OAR40	0	1.23285e-05	1.23285e-05
R_3OAR60	0	1.23285e-05	1.23285e-05
R_3OAR80	0	1.23285e-05	1.23285e-05
R_3OAS100	0	2.58899e-05	2.58899e-05
R_3OAS120	0	5.17798e-05	5.17798e-05
R_3OAS121	0	1.2945e-05	1.2945e-05
R_3OAS141	0	1.2945e-05	1.2945e-05
R_3OAS160	0	5.17798e-05	5.17798e-05
R_3OAS161	0	5.17798e-05	5.17798e-05
R_3OAS60	0	1.23285e-05	1.23285e-05
R_3OAS80	0	1.23285e-05	1.23285e-05
R_EAR100x	0	2.58899e-05	2.58899e-05
R_EAR120x	0	5.17798e-05	5.17798e-05
R_EAR121x	0	1.2945e-05	1.2945e-05
R_EAR140x	0	2.58899e-05	2.58899e-05
R_EAR141x	0	1.2945e-05	1.2945e-05
R_EAR160x	0	5.17798e-05	5.17798e-05
R_EAR161x	0	5.17798e-05	5.17798e-05
R_EAR40x	0	1.23285e-05	1.23285e-05
R_EAR60x	0	1.23285e-05	1.23285e-05
R_EAR80x	0	1.23285e-05	1.23285e-05
R_KAS14	0	1.23285e-05	1.23285e-05
R_T2DECAI	0	1.2945e-05	1.2945e-05
R_ACOATA	-6.47248e-05	1.23285e-05	7.70533e-05
R_ACS	0	996.558	996.558
R_DHORD2	0	0.324968	0.324968
R_EX_fe3_LPAREN_e_RPAREN_	-0.000172599	999.984	999.984
R_FBA	-6.47248e-05	7.78425	7.78431
R_FE3tex	-999.984	0.000172599	999.984
R_FEROpp	0	249.996	249.996
R_NAt3pp	0	1000	1000
R_PDX5POi	0	0.00021907	0.00021907
R_PFK	0	7.78426	7.78426
R_SERt2rpp	-1000	0	1000
R_SERt4pp	0	1000	1000
R_THRt2rpp	-1000	0.00012945	1000
R_THRt4pp	0	1000	1000
R_AACPS3	0.125327	0.125443	0.000116
R_AACPS4	0.147725	0.147841	0.000116
R_AACPS7	0.0764006	0.0765171	0.0001165
R_ACACT1r	0.349595	0.34961	1.5e-05
R_ACACT2r	0.349595	0.34961	1.5e-05
R_ACACT3r	0.349595	0.349608	1.3e-05
R_ACACT4r	0.349582	0.349608	2.6e-05
R_ACOAD1f	-0.34961	-0.349595	1.5e-05
R_ACOAD2f	-0.34961	-0.349595	1.5e-05
R_ACOAD3f	-0.349608	-0.349595	1.3e-05
R_ACOAD4f	-0.349608	-0.349582	2.6e-05
R_CTECOAI7	-0.147793	-0.147725	6.8e-05
R_ECOAH1	0.349595	0.34961	1.5e-05
R_ECOAH2	0.349595	0.34961	1.5e-05
R_ECOAH3	0.349595	0.349608	1.3e-05
R_ECOAH4	0.349582	0.349608	2.6e-05
R_FACOAE120	0.0764006	0.0764782	7.76e-05
R_FACOAE160	0.125327	0.125403	7.6e-05
R_FACOAE161	0.147725	0.147801	7.6e-05
R_HACD1	0.349595	0.34961	1.5e-05
R_HACD2	0.349595	0.34961	1.5e-05
R_HACD3	0.349595	0.349608	1.3e-05
R_HACD4	0.349582	0.349608	2.6e-05
R_IPDPS	0	0.0023469	0.0023469
R_ABUTt2pp	0	1000	1000
R_ACACT5r	0.349556	0.349608	5.2e-05
R_ACACT6r	0.273129	0.273155	2.6e-05
R_ACACT7r	0.273103	0.273155	5.2e-05
R_ACOAD5f	-0.349608	-0.349556	5.2e-05
R_ACOAD6f	-0.273155	-0.273103	5.2e-05
R_ACOAD7f	-0.125379	-0.125327	5.2e-05
R_ADNK1	0	0.000725863	0.000725863
R_DHORDfum	0	0.324968	0.324968
R_ECOAH5	0.349556	0.349608	5.2e-05
R_ECOAH6	0.273129	0.273155	2.6e-05
R_ECOAH7	0.273103	0.273155	5.2e-05
R_FBA3	0	7.78426	7.78426
R_GLUABUTt7pp	0	1000	1000
R_GLUt2rpp	-1000	1.52294e-05	1000
R_GLYCLTt2rpp	-1000	0	1000
R_GLYCLTt4pp	0	1000	1000
R_GLYCTO2	0	0.000743509	0.000743509
R_HACD5	0.349556	0.349608	5.2e-05
R_HACD6	0.273129	0.273155	2.6e-05
R_HACD7	0.273103	0.273155	5.2e-05
R_PDX5PO2	0	0.00021907	0.00021907
R_PFK_3	0	7.78426	7.78426
R_PPM	-1000	6.47248e-05	1000
R_PUNP1	-0.000725863	6.47248e-05	0.000790588
R_PYK	0	0.865658	0.865658
R_3HAD100	0	2.58899e-05	2.58899e-05
R_3HAD120	0	5.17798e-05	5.17798e-05
R_3HAD121	0	1.2945e-05	1.2945e-05
R_3HAD140	0	2.58899e-05	2.58899e-05
R_3HAD141	0	1.2945e-05	1.2945e-05
R_3HAD160	0	5.17798e-05	5.17798e-05
R_3HAD161	0	5.17798e-05	5.17798e-05
R_3HAD40	0	1.23285e-05	1.23285e-05
R_3HAD60	0	1.23285e-05	1.23285e-05
R_3HAD80	0	1.23285e-05	1.23285e-05
R_3OAR100	0	2.58899e-05	2.58899e-05
R_3OAR120	0	5.17798e-05	5.17798e-05
R_3OAR121	0	1.2945e-05	1.2945e-05
R_3OAR141	0	1.2945e-05	1.2945e-05
R_3OAR160	0	5.17798e-05	5.17798e-05
R_3OAR161	0	5.17798e-05	5.17798e-05
R_3OAR40	0	1.23285e-05	1.23285e-05
R_3OAR60	0	1.23285e-05	1.23285e-05
R_3OAR80	0	1.23285e-05	1.23285e-05
R_3OAS100	0	2.58899e-05	2.58899e-05
R_3OAS120	0	5.17798e-05	5.17798e-05
R_3OAS121	0	1.2945e-05	1.2945e-05
R_3OAS141	0	1.2945e-05	1.2945e-05
R_3OAS160	0	5.17798e-05	5.17798e-05
R_3OAS161	0	5.17798e-05	5.17798e-05
R_3OAS60	0	1.23285e-05	1.23285e-05
R_3OAS80	0	1.23285e-05	1.23285e-05
R_EAR100x	0	2.58899e-05	2.58899e-05
R_EAR120x	0	5.17798e-05	5.17798e-05
R_EAR121x	0	1.2945e-05	1.2945e-05
R_EAR140x	0	2.58899e-05	2.58899e-05
R_EAR141x	0	1.2945e-05	1.2945e-05
R_EAR160x	0	5.17798e-05	5.17798e-05
R_EAR161x	0	5.17798e-05	5.17798e-05
R_EAR40x	0	1.23285e-05	1.23285e-05
R_EAR60x	0	1.23285e-05	1.23285e-05
R_EAR80x	0	1.23285e-05	1.23285e-05
R_KAS15	0	1.23285e-05	1.23285e-05
R_T2DECAI	0	1.2945e-05	1.2945e-05
R_ADPT	0	0.000725863	0.000725863
R_DHAPT	0	0.865658	0.865658
R_DHORD5	0	0.324968	0.324968
R_DMPPS	0	0.0023469	0.0023469
R_F6PA	-5.17798e-05	0.865658	0.86571
R_FBA	-6.47248e-05	7.78425	7.78431
R_FRD2	0	31.3476	31.3476
R_FRD3	0	31.0226	31.0226
R_GLCP	0	996.558	996.558
R_GLCS1	0	996.558	996.558
R_GLGC	0	996.558	996.558
R_GLYCTO4	0	0.000743509	0.000743509
R_PDX5POi	0	0.00021907	0.00021907
R_PFK	0	7.78426	7.78426
R_THRt2rpp	-1000	0.00012945	1000
R_THRt4pp	0	1000	1000
R_AACPS3	0.125327	0.125443	0.000116
R_AACPS4	0.147725	0.147841	0.000116
R_AACPS7	0.0764006	0.0765171	0.0001165
R_ACACT1r	0.349595	0.34961	1.5e-05
R_ACACT2r	0.349595	0.34961	1.5e-05
R_ACACT3r	0.349595	0.349608	1.3e-05
R_ACACT4r	0.349582	0.349608	2.6e-05
R_ACOAD1f	-0.34961	-0.349595	1.5e-05
R_ACOAD2f	-0.34961	-0.349595	1.5e-05
R_ACOAD3f	-0.349608	-0.349595	1.3e-05
R_ACOAD4f	-0.349608	-0.349582	2.6e-05
R_CTECOAI7	-0.147793	-0.147725	6.8e-05
R_ECOAH1	0.349595	0.34961	1.5e-05
R_ECOAH2	0.349595	0.34961	1.5e-05
R_ECOAH3	0.349595	0.349608	1.3e-05
R_ECOAH4	0.349582	0.349608	2.6e-05
R_FACOAE120	0.0764006	0.0764782	7.76e-05
R_FACOAE160	0.125327	0.125403	7.6e-05
R_FACOAE161	0.147725	0.147801	7.6e-05
R_HACD1	0.349595	0.34961	1.5e-05
R_HACD2	0.349595	0.34961	1.5e-05
R_HACD3	0.349595	0.349608	1.3e-05
R_HACD4	0.349582	0.349608	2.6e-05
R_IPDPS	0	0.0023469	0.0023469
R_ABUTt2pp	0	1000	1000
R_ACACT5r	0.349556	0.349608	5.2e-05
R_ACACT6r	0.273129	0.273155	2.6e-05
R_ACACT7r	0.273103	0.273155	5.2e-05
R_ACOAD5f	-0.349608	-0.349556	5.2e-05
R_ACOAD6f	-0.273155	-0.273103	5.2e-05
R_ACOAD7f	-0.125379	-0.125327	5.2e-05
R_DHORDfum	0	0.324968	0.324968
R_ECOAH5	0.349556	0.349608	5.2e-05
R_ECOAH6	0.273129	0.273155	2.6e-05
R_ECOAH7	0.273103	0.273155	5.2e-05
R_FBA3	0	7.78426	7.78426
R_GLUABUTt7pp	0	1000	1000
R_GLUt2rpp	-1000	1.52294e-05	1000
R_GLYCLTt2rpp	-1000	0	1000
R_GLYCLTt4pp	0	1000	1000
R_GLYCTO2	0	0.000743509	0.000743509
R_HACD5	0.349556	0.349608	5.2e-05
R_HACD6	0.273129	0.273155	2.6e-05
R_HACD7	0.273103	0.273155	5.2e-05
R_NADH16pp	0	31.0219	31.0219
R_PDX5PO2	0	0.00021907	0.00021907
R_PFK_3	0	7.78426	7.78426
R_3HAD100	0	2.58899e-05	2.58899e-05
R_3HAD120	0	5.17798e-05	5.17798e-05
R_3HAD121	0	1.2945e-05	1.2945e-05
R_3HAD140	0	2.58899e-05	2.58899e-05
R_3HAD141	0	1.2945e-05	1.2945e-05
R_3HAD160	0	5.17798e-05	5.17798e-05
R_3HAD161	0	5.17798e-05	5.17798e-05
R_3HAD40	0	1.23285e-05	1.23285e-05
R_3HAD60	0	1.23285e-05	1.23285e-05
R_3HAD80	0	1.23285e-05	1.23285e-05
R_3OAR100	0	2.58899e-05	2.58899e-05
R_3OAR120	0	5.17798e-05	5.17798e-05
R_3OAR121	0	1.2945e-05	1.2945e-05
R_3OAR141	0	1.2945e-05	1.2945e-05
R_3OAR160	0	5.17798e-05	5.17798e-05
R_3OAR161	0	5.17798e-05	5.17798e-05
R_3OAR40	0	1.23285e-05	1.23285e-05
R_3OAR60	0	1.23285e-05	1.23285e-05
R_3OAR80	0	1.23285e-05	1.23285e-05
R_3OAS100	0	2.58899e-05	2.58899e-05
R_3OAS120	0	5.17798e-05	5.17798e-05
R_3OAS121	0	1.2945e-05	1.2945e-05
R_3OAS141	0	1.2945e-05	1.2945e-05
R_3OAS160	0	5.17798e-05	5.17798e-05
R_3OAS161	0	5.17798e-05	5.17798e-05
R_3OAS60	0	1.23285e-05	1.23285e-05
R_3OAS80	0	1.23285e-05	1.23285e-05
R_EAR100x	0	2.58899e-05	2.58899e-05
R_EAR120x	0	5.17798e-05	5.17798e-05
R_EAR121x	0	1.2945e-05	1.2945e-05
R_EAR140x	0	2.58899e-05	2.58899e-05
R_EAR141x	0	1.2945e-05	1.2945e-05
R_EAR160x	0	5.17798e-05	5.17798e-05
R_EAR161x	0	5.17798e-05	5.17798e-05
R_EAR40x	0	1.23285e-05	1.23285e-05
R_EAR60x	0	1.23285e-05	1.23285e-05
R_EAR80x	0	1.23285e-05	1.23285e-05
R_KAS15	0	1.23285e-05	1.23285e-05
R_T2DECAI	0	1.2945e-05	1.2945e-05
R_ACS	0	996.558	996.558
R_ACt2rpp	-1000	0	1000
R_ACt4pp	0	1000	1000
R_DHORD5	0	0.324968	0.324968
R_DMPPS	0	0.0023469	0.0023469
R_EX_fe3_LPAREN_e_RPAREN_	-0.000172599	999.984	999.984
R_FBA	-6.47248e-05	7.78425	7.78431
R_FE3tex	-999.984	0.000172599	999.984
R_FEROpp	0	249.996	249.996
R_FRD2	0	31.3476	31.3476
R_GLYCTO3	0	0.000743509	0.000743509
R_NADH17pp	0	31.0219	31.0219
R_NAt3pp	0	1000	1000
R_PDX5POi	0	0.00021907	0.00021907
R_PFK	0	7.78426	7.78426
R_PROt2rpp	-1000	0	1000
R_PROt4pp	0	1000	1000
R_AACPS3	0.125327	0.125443	0.000116
R_AACPS4	0.147725	0.147841	0.000116
R_AACPS7	0.0764006	0.0765171	0.0001165
R_ACACT4r	0.349582	0.349608	2.6e-05
R_ACOAD4f	-0.349608	-0.349582	2.6e-05
R_CTECOAI7	-0.147793	-0.147725	6.8e-05
R_ECOAH4	0.349582	0.349608	2.6e-05
R_FACOAE120	0.0764006	0.0764782	7.76e-05
R_FACOAE160	0.125327	0.125403	7.6e-05
R_FACOAE161	0.147725	0.147801	7.6e-05
R_HACD4	0.349582	0.349608	2.6e-05
R_ABUTt2pp	0	1000	1000
R_ACACT5r	0.349556	0.349608	5.2e-05
R_ACACT6r	0.273129	0.273155	2.6e-05
R_ACACT7r	0.273103	0.273155	5.2e-05
R_ACOAD5f	-0.349608	-0.349556	5.2e-05
R_ACOAD6f	-0.273155	-0.273103	5.2e-05
R_ACOAD7f	-0.125379	-0.125327	5.2e-05
R_ADNK1	0	0.000725863	0.000725863
R_DHORDfum	0	0.324968	0.324968
R_ECOAH5	0.349556	0.349608	5.2e-05
R_ECOAH6	0.273129	0.273155	2.6e-05
R_ECOAH7	0.273103	0.273155	5.2e-05
R_GLUABUTt7pp	0	1000	1000
R_GLUt2rpp	-1000	1.52294e-05	1000
R_GLYCLTt2rpp	-1000	0	1000
R_GLYCLTt4pp	0	1000	1000
R_HACD5	0.349556	0.349608	5.2e-05
R_HACD6	0.273129	0.273155	2.6e-05
R_HACD7	0.273103	0.273155	5.2e-05
R_PDX5PO2	0	0.00021907	0.00021907
R_PPM	-1000	6.47248e-05	1000
R_PUNP1	-0.000725863	6.47248e-05	0.000790588
R_3HAD100	0	2.58899e-05	2.58899e-05
R_3HAD120	0	5.17798e-05	5.17798e-05
R_3HAD121	0	1.2945e-05	1.2945e-05
R_3HAD140	0	2.58899e-05	2.58899e-05
R_3HAD141	0	1.2945e-05	1.2945e-05
R_3HAD160	0	5.17798e-05	5.17798e-05
R_3HAD161	0	5.17798e-05	5.17798e-05
R_3OAR100	0	2.58899e-05	2.58899e-05
R_3OAR120	0	5.17798e-05	5.17798e-05
R_3OAR121	0	1.2945e-05	1.2945e-05
R_3OAR141	0	1.2945e-05	1.2945e-05
R_3OAR160	0	5.17798e-05	5.17798e-05
R_3OAR161	0	5.17798e-05	5.17798e-05
R_3OAS100	0	2.58899e-05	2.58899e-05
R_3OAS120	0	5.17798e-05	5.17798e-05
R_3OAS121	0	1.2945e-05	1.2945e-05
R_3OAS141	0	1.2945e-05	1.2945e-05
R_3OAS160	0	5.17798e-05	5.17798e-05
R_3OAS161	0	5.17798e-05	5.17798e-05
R_AACPS9	0	6.47248e-05	6.47248e-05
R_EAR100x	0	2.58899e-05	2.58899e-05
R_EAR120x	0	5.17798e-05	5.17798e-05
R_EAR121x	0	1.2945e-05	1.2945e-05
R_EAR140x	0	2.58899e-05	2.58899e-05
R_EAR141x	0	1.2945e-05	1.2945e-05
R_EAR160x	0	5.17798e-05	5.17798e-05
R_EAR161x	0	5.17798e-05	5.17798e-05
R_FACOAE80	0	2.58899e-05	2.58899e-05
R_T2DECAI	0	1.2945e-05	1.2945e-05
R_ADPT	0	0.000725863	0.000725863
R_DHORD2	0	0.324968	0.324968
R_EX_fe3_LPAREN_e_RPAREN_	-0.000172599	999.984	999.984
R_FE3tex	-999.984	0.000172599	999.984
R_FEROpp	0	249.996	249.996
R_PDX5POi	0	0.00021907	0.00021907
R_THRt2rpp	-1000	0.00012945	1000
R_THRt4pp	0	1000	1000
R_AACPS3	0.125327	0.125443	0.000116
R_AACPS4	0.147725	0.147841	0.000116
R_AACPS7	0.0764006	0.0765171	0.0001165
R_ACACT1r	0.349595	0.34961	1.5e-05
R_ACACT2r	0.349595	0.34961	1.5e-05
R_ACACT3r	0.349595	0.349608	1.3e-05
R_ACACT4r	0.349582	0.349608	2.6e-05
R_ACOAD1f	-0.34961	-0.349595	1.5e-05
R_ACOAD2f	-0.34961	-0.349595	1.5e-05
R_ACOAD3f	-0.349608	-0.349595	1.3e-05
R_ACOAD4f	-0.349608	-0.349582	2.6e-05
R_CTECOAI7	-0.147793	-0.147725	6.8e-05
R_ECOAH1	0.349595	0.34961	1.5e-05
R_ECOAH2	0.349595	0.34961	1.5e-05
R_ECOAH3	0.349595	0.349608	1.3e-05
R_ECOAH4	0.349582	0.349608	2.6e-05
R_FACOAE120	0.0764006	0.0764782	7.76e-05
R_FACOAE160	0.125327	0.125403	7.6e-05
R_FACOAE161	0.147725	0.147801	7.6e-05
R_HACD1	0.349595	0.34961	1.5e-05
R_HACD2	0.349595	0.34961	1.5e-05
R_HACD3	0.349595	0.349608	1.3e-05
R_HACD4	0.349582	0.349608	2.6e-05
R_IPDPS	0	0.0023469	0.0023469
R_ACACT5r	0.349556	0.349608	5.2e-05
R_ACACT6r	0.273129	0.273155	2.6e-05
R_ACACT7r	0.273103	0.273155	5.2e-05
R_ACOAD5f	-0.349608	-0.349556	5.2e-05
R_ACOAD6f	-0.273155	-0.273103	5.2e-05
R_ACOAD7f	-0.125379	-0.125327	5.2e-05
R_ECOAH5	0.349556	0.349608	5.2e-05
R_ECOAH6	0.273129	0.273155	2.6e-05
R_ECOAH7	0.273103	0.273155	5.2e-05
R_GLYCLTt2rpp	-1000	0	1000
R_GLYCLTt4pp	0	1000	1000
R_GLYCTO2	0	0.000743509	0.000743509
R_HACD5	0.349556	0.349608	5.2e-05
R_HACD6	0.273129	0.273155	2.6e-05
R_HACD7	0.273103	0.273155	5.2e-05
R_PDX5PO2	0	0.00021907	0.00021907
R_PYK	0	0.865658	0.865658
R_3HAD100	0	2.58899e-05	2.58899e-05
R_3HAD120	0	5.17798e-05	5.17798e-05
R_3HAD121	0	1.2945e-05	1.2945e-05
R_3HAD140	0	2.58899e-05	2.58899e-05
R_3HAD141	0	1.2945e-05	1.2945e-05
R_3HAD160	0	5.17798e-05	5.17798e-05
R_3HAD161	0	5.17798e-05	5.17798e-05
R_3HAD40	0	1.23285e-05	1.23285e-05
R_3HAD60	0	1.23285e-05	1.23285e-05
R_3HAD80	0	1.23285e-05	1.23285e-05
R_3OAR100	0	2.58899e-05	2.58899e-05
R_3OAR120	0	5.17798e-05	5.17798e-05
R_3OAR121	0	1.2945e-05	1.2945e-05
R_3OAR141	0	1.2945e-05	1.2945e-05
R_3OAR160	0	5.17798e-05	5.17798e-05
R_3OAR161	0	5.17798e-05	5.17798e-05
R_3OAR40	0	1.23285e-05	1.23285e-05
R_3OAR60	0	1.23285e-05	1.23285e-05
R_3OAR80	0	1.23285e-05	1.23285e-05
R_3OAS100	0	2.58899e-05	2.58899e-05
R_3OAS120	0	5.17798e-05	5.17798e-05
R_3OAS121	0	1.2945e-05	1.2945e-05
R_3OAS141	0	1.2945e-05	1.2945e-05
R_3OAS160	0	5.17798e-05	5.17798e-05
R_3OAS161	0	5.17798e-05	5.17798e-05
R_3OAS60	0	1.23285e-05	1.23285e-05
R_3OAS80	0	1.23285e-05	1.23285e-05
R_EAR100x	0	2.58899e-05	2.58899e-05
R_EAR120x	0	5.17798e-05	5.17798e-05
R_EAR121x	0	1.2945e-05	1.2945e-05
R_EAR140x	0	2.58899e-05	2.58899e-05
R_EAR141x	0	1.2945e-05	1.2945e-05
R_EAR160x	0	5.17798e-05	5.17798e-05
R_EAR161x	0	5.17798e-05	5.17798e-05
R_EAR40x	0	1.23285e-05	1.23285e-05
R_EAR60x	0	1.23285e-05	1.23285e-05
R_EAR80x	0	1.23285e-05	1.23285e-05
R_KAS15	0	1.23285e-05	1.23285e-05
R_T2DECAI	0	1.2945e-05	1.2945e-05
R_ACS	0	996.558	996.558
R_ACt2rpp	-1000	0	1000
R_ACt4pp	0	1000	1000
R_DHAPT	0	0.865658	0.865658
R_DMPPS	0	0.0023469	0.0023469
R_F6PA	-5.17798e-05	0.865658	0.86571
R_FRD3	0	31.0226	31.0226
R_GLYCTO4	0	0.000743509	0.000743509
R_NAt3pp	0	1000	1000
R_PDX5POi	0	0.00021907	0.00021907
R_PROt2rpp	-1000	0	1000
R_PROt4pp	0	1000	1000
R_AACPS3	0.125327	0.125443	0.000116
R_AACPS4	0.147725	0.147841	0.000116
R_AACPS7	0.0764006	0.0765171	0.0001165
R_ACACT1r	0.349595	0.34961	1.5e-05
R_ACACT2r	0.349595	0.34961	1.5e-05
R_ACACT3r	0.349595	0.349608	1.3e-05
R_ACACT4r	0.349582	0.349608	2.6e-05
R_ACOAD1f	-0.34961	-0.349595	1.5e-05
R_ACOAD2f	-0.34961	-0.349595	1.5e-05
R_ACOAD3f	-0.349608	-0.349595	1.3e-05
R_ACOAD4f	-0.349608	-0.349582	2.6e-05
R_CTECOAI7	-0.147793	-0.147725	6.8e-05
R_ECOAH1	0.349595	0.34961	1.5e-05
R_ECOAH2	0.349595	0.34961	1.5e-05
R_ECOAH3	0.349595	0.349608	1.3e-05
R_ECOAH4	0.349582	0.349608	2.6e-05
R_FACOAE120	0.0764006	0.0764782	7.76e-05
R_FACOAE160	0.125327	0.125403	7.6e-05
R_FACOAE161	0.147725	0.147801	7.6e-05
R_HACD1	0.349595	0.34961	1.5e-05
R_HACD2	0.349595	0.34961	1.5e-05
R_HACD3	0.349595	0.349608	1.3e-05
R_HACD4	0.349582	0.349608	2.6e-05
R_IPDPS	0	0.0023469	0.0023469
R_PAPSR	0	0.243513	0.243513
R_TRDR	0	0.243766	0.243766
R_ABUTt2pp	0	1000	1000
R_ACACT5r	0.349556	0.349608	5.2e-05
R_ACACT6r	0.273129	0.273155	2.6e-05
R_ACACT7r	0.273103	0.273155	5.2e-05
R_ACOAD5f	-0.349608	-0.349556	5.2e-05
R_ACOAD6f	-0.273155	-0.273103	5.2e-05
R_ACOAD7f	-0.125379	-0.125327	5.2e-05
R_DHORDfum	0	0.324968	0.324968
R_ECOAH5	0.349556	0.349608	5.2e-05
R_ECOAH6	0.273129	0.273155	2.6e-05
R_ECOAH7	0.273103	0.273155	5.2e-05
R_FBA3	0	7.78426	7.78426
R_GLUABUTt7pp	0	1000	1000
R_GLUt2rpp	-1000	1.52294e-05	1000
R_GLYCLTt2rpp	-1000	0	1000
R_GLYCLTt4pp	0	1000	1000
R_GLYCTO2	0	0.000743509	0.000743509
R_HACD5	0.349556	0.349608	5.2e-05
R_HACD6	0.273129	0.273155	2.6e-05
R_HACD7	0.273103	0.273155	5.2e-05
R_PDX5PO2	0	0.00021907	0.00021907
R_PFK_3	0	7.78426	7.78426
R_THMDt2pp	0	1000	1000
R_THMDt2rpp	-1000	0	1000
R_3HAD100	0	2.58899e-05	2.58899e-05
R_3HAD120	0	5.17798e-05	5.17798e-05
R_3HAD121	0	1.2945e-05	1.2945e-05
R_3HAD140	0	2.58899e-05	2.58899e-05
R_3HAD141	0	1.2945e-05	1.2945e-05
R_3HAD160	0	5.17798e-05	5.17798e-05
R_3HAD161	0	5.17798e-05	5.17798e-05
R_3HAD40	0	1.23285e-05	1.23285e-05
R_3HAD60	0	1.23285e-05	1.23285e-05
R_3HAD80	0	1.23285e-05	1.23285e-05
R_3OAR100	0	2.58899e-05	2.58899e-05
R_3OAR120	0	5.17798e-05	5.17798e-05
R_3OAR121	0	1.2945e-05	1.2945e-05
R_3OAR141	0	1.2945e-05	1.2945e-05
R_3OAR160	0	5.17798e-05	5.17798e-05
R_3OAR161	0	5.17798e-05	5.17798e-05
R_3OAR40	0	1.23285e-05	1.23285e-05
R_3OAR60	0	1.23285e-05	1.23285e-05
R_3OAR80	0	1.23285e-05	1.23285e-05
R_3OAS100	0	2.58899e-05	2.58899e-05
R_3OAS120	0	5.17798e-05	5.17798e-05
R_3OAS121	0	1.2945e-05	1.2945e-05
R_3OAS141	0	1.2945e-05	1.2945e-05
R_3OAS160	0	5.17798e-05	5.17798e-05
R_3OAS161	0	5.17798e-05	5.17798e-05
R_3OAS60	0	1.23285e-05	1.23285e-05
R_3OAS80	0	1.23285e-05	1.23285e-05
R_EAR100x	0	2.58899e-05	2.58899e-05
R_EAR120x	0	5.17798e-05	5.17798e-05
R_EAR121x	0	1.2945e-05	1.2945e-05
R_EAR140x	0	2.58899e-05	2.58899e-05
R_EAR141x	0	1.2945e-05	1.2945e-05
R_EAR160x	0	5.17798e-05	5.17798e-05
R_EAR161x	0	5.17798e-05	5.17798e-05
R_EAR40x	0	1.23285e-05	1.23285e-05
R_EAR60x	0	1.23285e-05	1.23285e-05
R_EAR80x	0	1.23285e-05	1.23285e-05
R_KAS15	0	1.23285e-05	1.23285e-05
R_T2DECAI	0	1.2945e-05	1.2945e-05
R_ACS	0	996.558	996.558
R_DHORD5	0	0.324968	0.324968
R_DMPPS	0	0.0023469	0.0023469
R_EX_fe3_LPAREN_e_RPAREN_	-0.000172599	999.984	999.984
R_FBA	-6.47248e-05	7.78425	7.78431
R_FE3tex	-999.984	0.000172599	999.984
R_FEROpp	0	249.996	249.996
R_FRD2	0	31.3476	31.3476
R_GLYCTO3	0	0.000743509	0.000743509
R_GRXR	0	0.243766	0.243766
R_GTHOr	0	0.243766	0.243766
R_PAPSR2	0	0.243513	0.243513
R_PDX5POi	0	0.00021907	0.00021907
R_PFK	0	7.78426	7.78426
R_THRt2rpp	-1000	0.00012945	1000
R_THRt4pp	0	1000	1000
R_AACPS3	0.125327	0.125443	0.000116
R_AACPS4	0.147725	0.147841	0.000116
R_AACPS7	0.0764006	0.0765171	0.0001165
R_ACACT1r	0.349595	0.34961	1.5e-05
R_ACACT2r	0.349595	0.34961	1.5e-05
R_ACACT3r	0.349595	0.349608	1.3e-05
R_ACACT4r	0.349582	0.349608	2.6e-05
R_ACOAD1f	-0.34961	-0.349595	1.5e-05
R_ACOAD2f	-0.34961	-0.349595	1.5e-05
R_ACOAD3f	-0.349608	-0.349595	1.3e-05
R_ACOAD4f	-0.349608	-0.349582	2.6e-05
R_CTECOAI7	-0.147793	-0.147725	6.8e-05
R_ECOAH1	0.349595	0.34961	1.5e-05
R_ECOAH2	0.349595	0.34961	1.5e-05
R_ECOAH3	0.349595	0.349608	1.3e-05
R_ECOAH4	0.349582	0.349608	2.6e-05
R_FACOAE120	0.0764006	0.0764782	7.76e-05
R_FACOAE160	0.125327	0.125403	7.6e-05
R_FACOAE161	0.147725	0.147801	7.6e-05
R_HACD1	0.349595	0.34961	1.5e-05
R_HACD2	0.349595	0.34961	1.5e-05
R_HACD3	0.349595	0.349608	1.3e-05
R_HACD4	0.349582	0.349608	2.6e-05
R_IPDPS	0	0.0023469	0.0023469
R_PAPSR	0	0.243513	0.243513
R_TRDR	0	0.243766	0.243766
R_ACACT5r	0.349556	0.349608	5.2e-05
R_ACACT6r	0.273129	0.273155	2.6e-05
R_ACACT7r	0.273103	0.273155	5.2e-05
R_ACOAD5f	-0.349608	-0.349556	5.2e-05
R_ACOAD6f	-0.273155	-0.273103	5.2e-05
R_ACOAD7f	-0.125379	-0.125327	5.2e-05
R_ECOAH5	0.349556	0.349608	5.2e-05
R_ECOAH6	0.273129	0.273155	2.6e-05
R_ECOAH7	0.273103	0.273155	5.2e-05
R_FTHFLi	0	0.00258237	0.00258237
R_GLYCLTt2rpp	-1000	0	1000
R_GLYCLTt4pp	0	1000	1000
R_GLYCTO2	0	0.000743509	0.000743509
R_HACD5	0.349556	0.349608	5.2e-05
R_HACD6	0.273129	0.273155	2.6e-05
R_HACD7	0.273103	0.273155	5.2e-05
R_NADH16pp	0	31.0219	31.0219
R_3HAD100	0	2.58899e-05	2.58899e-05
R_3HAD120	0	5.17798e-05	5.17798e-05
R_3HAD121	0	1.2945e-05	1.2945e-05
R_3HAD140	0	2.58899e-05	2.58899e-05
R_3HAD141	0	1.2945e-05	1.2945e-05
R_3HAD160	0	5.17798e-05	5.17798e-05
R_3HAD161	0	5.17798e-05	5.17798e-05
R_3HAD40	0	1.23285e-05	1.23285e-05
R_3HAD60	0	1.23285e-05	1.23285e-05
R_3HAD80	0	1.23285e-05	1.23285e-05
R_3OAR100	0	2.58899e-05	2.58899e-05
R_3OAR120	0	5.17798e-05	5.17798e-05
R_3OAR121	0	1.2945e-05	1.2945e-05
R_3OAR141	0	1.2945e-05	1.2945e-05
R_3OAR160	0	5.17798e-05	5.17798e-05
R_3OAR161	0	5.17798e-05	5.17798e-05
R_3OAR40	0	1.23285e-05	1.23285e-05
R_3OAR60	0	1.23285e-05	1.23285e-05
R_3OAR80	0	1.23285e-05	1.23285e-05
R_3OAS100	0	2.58899e-05	2.58899e-05
R_3OAS120	0	5.17798e-05	5.17798e-05
R_3OAS121	0	1.2945e-05	1.2945e-05
R_3OAS141	0	1.2945e-05	1.2945e-05
R_3OAS160	0	5.17798e-05	5.17798e-05
R_3OAS161	0	5.17798e-05	5.17798e-05
R_3OAS60	0	1.23285e-05	1.23285e-05
R_3OAS80	0	1.23285e-05	1.23285e-05
R_EAR100x	0	2.58899e-05	2.58899e-05
R_EAR120x	0	5.17798e-05	5.17798e-05
R_EAR121x	0	1.2945e-05	1.2945e-05
R_EAR140x	0	2.58899e-05	2.58899e-05
R_EAR141x	0	1.2945e-05	1.2945e-05
R_EAR160x	0	5.17798e-05	5.17798e-05
R_EAR161x	0	5.17798e-05	5.17798e-05
R_EAR40x	0	1.23285e-05	1.23285e-05
R_EAR60x	0	1.23285e-05	1.23285e-05
R_EAR80x	0	1.23285e-05	1.23285e-05
R_KAS15	0	1.23285e-05	1.23285e-05
R_T2DECAI	0	1.2945e-05	1.2945e-05
R_ACCOAL	0	1000	1000
R_ACS	0	996.558	996.558
R_DMPPS	0	0.0023469	0.0023469
R_FRD2	0	31.3476	31.3476
R_GART	0	0.00258237	0.00258237
R_GLYCTO3	0	0.000743509	0.000743509
R_GRXR	0	0.243766	0.243766
R_GTHOr	0	0.243766	0.243766
R_NADH17pp	0	31.0219	31.0219
R_PAPSR2	0	0.243513	0.243513
R_PPCSCT	0	996.714	996.714
R_PROt2rpp	-1000	0	1000
R_PROt4pp	0	1000	1000
R_R15BPK	0	1000	1000
R_R1PK	0	1000	1000
R_AACPS3	0.125327	0.125443	0.000116
R_AACPS4	0.147725	0.147841	0.000116
R_AACPS7	0.0764006	0.0765171	0.0001165
R_ACACT4r	0.349582	0.349608	2.6e-05
R_ACOAD4f	-0.349608	-0.349582	2.6e-05
R_CTECOAI7	-0.147793	-0.147725	6.8e-05
R_ECOAH4	0.349582	0.349608	2.6e-05
R_FACOAE120	0.0764006	0.0764782	7.76e-05
R_FACOAE160	0.125327	0.125403	7.6e-05
R_FACOAE161	0.147725	0.147801	7.6e-05
R_HACD4	0.349582	0.349608	2.6e-05
R_IPDPS	0	0.0023469	0.0023469
R_PAPSR	0	0.243513	0.243513
R_TRDR	0	0.243766	0.243766
R_ACACT5r	0.349556	0.349608	5.2e-05
R_ACACT6r	0.273129	0.273155	2.6e-05
R_ACACT7r	0.273103	0.273155	5.2e-05
R_ACOAD5f	-0.349608	-0.349556	5.2e-05
R_ACOAD6f	-0.273155	-0.273103	5.2e-05
R_ACOAD7f	-0.125379	-0.125327	5.2e-05
R_ECOAH5	0.349556	0.349608	5.2e-05
R_ECOAH6	0.273129	0.273155	2.6e-05
R_ECOAH7	0.273103	0.273155	5.2e-05
R_GLYCTO2	0	0.000743509	0.000743509
R_HACD5	0.349556	0.349608	5.2e-05
R_HACD6	0.273129	0.273155	2.6e-05
R_HACD7	0.273103	0.273155	5.2e-05
R_PDX5PO2	0	0.00021907	0.00021907
R_3HAD100	0	2.58899e-05	2.58899e-05
R_3HAD120	0	5.17798e-05	5.17798e-05
R_3HAD121	0	1.2945e-05	1.2945e-05
R_3HAD140	0	2.58899e-05	2.58899e-05
R_3HAD141	0	1.2945e-05	1.2945e-05
R_3HAD160	0	5.17798e-05	5.17798e-05
R_3HAD161	0	5.17798e-05	5.17798e-05
R_3OAR100	0	2.58899e-05	2.58899e-05
R_3OAR120	0	5.17798e-05	5.17798e-05
R_3OAR121	0	1.2945e-05	1.2945e-05
R_3OAR141	0	1.2945e-05	1.2945e-05
R_3OAR160	0	5.17798e-05	5.17798e-05
R_3OAR161	0	5.17798e-05	5.17798e-05
R_3OAS100	0	2.58899e-05	2.58899e-05
R_3OAS120	0	5.17798e-05	5.17798e-05
R_3OAS121	0	1.2945e-05	1.2945e-05
R_3OAS141	0	1.2945e-05	1.2945e-05
R_3OAS160	0	5.17798e-05	5.17798e-05
R_3OAS161	0	5.17798e-05	5.17798e-05
R_AACPS9	0	6.47248e-05	6.47248e-05
R_EAR100x	0	2.58899e-05	2.58899e-05
R_EAR120x	0	5.17798e-05	5.17798e-05
R_EAR121x	0	1.2945e-05	1.2945e-05
R_EAR140x	0	2.58899e-05	2.58899e-05
R_EAR141x	0	1.2945e-05	1.2945e-05
R_EAR160x	0	5.17798e-05	5.17798e-05
R_EAR161x	0	5.17798e-05	5.17798e-05
R_FACOAE80	0	2.58899e-05	2.58899e-05
R_T2DECAI	0	1.2945e-05	1.2945e-05
R_ACS	0	996.558	996.558
R_DMPPS	0	0.0023469	0.0023469
R_FRD3	0	31.0226	31.0226
R_GLYCTO4	0	0.000743509	0.000743509
R_GRXR	0	0.243766	0.243766
R_GTHOr	0	0.243766	0.243766
R_PAPSR2	0	0.243513	0.243513
R_PDX5POi	0	0.00021907	0.00021907
R_ASNS2	0.236737	0.236866	0.000129
R_IPDPS	0	0.0023469	0.0023469
R_PAPSR	0	0.243513	0.243513
R_TRDR	0	0.243766	0.243766
R_DHORDfum	0	0.324968	0.324968
R_FBA3	0	7.78426	7.78426
R_FTHFLi	0	0.00258237	0.00258237
R_GLYCTO2	0	0.000743509	0.000743509
R_NADH16pp	0	31.0219	31.0219
R_PFK_3	0	7.78426	7.78426
R_PYK	0	0.865658	0.865658
R_ASNS1	0	6.47248e-05	6.47248e-05
R_DHAPT	0	0.865658	0.865658
R_DHORD2	0	0.324968	0.324968
R_DMPPS	0	0.0023469	0.0023469
R_EX_fe3_LPAREN_e_RPAREN_	-0.000172599	999.984	999.984
R_F6PA	-5.17798e-05	0.865658	0.86571
R_FBA	-6.47248e-05	7.78425	7.78431
R_FE3tex	-999.984	0.000172599	999.984
R_FEROpp	0	249.996	249.996
R_FRD3	0	31.0226	31.0226
R_GART	0	0.00258237	0.00258237
R_GLCP	0	996.558	996.558
R_GLCS1	0	996.558	996.558
R_GLGC	0	996.558	996.558
R_GLYCTO4	0	0.000743509	0.000743509
R_GRXR	0	0.243766	0.243766
R_GTHOr	0	0.243766	0.243766
R_NADH18pp	0	31.0219	31.0219
R_NAt3pp	0	1000	1000
R_PAPSR2	0	0.243513	0.243513
R_PFK	0	7.78426	7.78426
R_THRt2rpp	-1000	0.00012945	1000
R_THRt4pp	0	1000	1000
R_CPPPGO	0.000217663	0.00021946	0
R_PAPSR	0	0.243513	0.243513
R_TRDR	0	0.243766	0.243766
R_GLYCLTt2rpp	-1000	0	1000
R_GLYCLTt4pp	0	1000	1000
R_CPPPGO2	0	0	0
R_GRXR	0	0.243766	0.243766
R_GTHOr	0	0.243766	0.243766
R_PAPSR2	0	0.243513	0.243513
R_THRt2rpp	-1000	0.00012945	1000
R_THRt4pp	0	1000	1000
R_AACPS4	0.147725	0.147841	0.000116
R_CTECOAI7	-0.147793	-0.147725	6.8e-05
R_FACOAE161	0.147725	0.147801	7.6e-05
R_IPDPS	0	0.0023469	0.0023469
R_PAPSR	0	0.243513	0.243513
R_TRDR	0	0.243766	0.243766
R_ABUTt2pp	0	1000	1000
R_DHORDfum	0	0.324968	0.324968
R_FBA3	0	7.78426	7.78426
R_FTHFLi	0	0.00258237	0.00258237
R_GLUABUTt7pp	0	1000	1000
R_GLUt2rpp	-1000	1.52294e-05	1000
R_GLYCTO2	0	0.000743509	0.000743509
R_NADH16pp	0	31.0219	31.0219
R_PFK_3	0	7.78426	7.78426
R_3HAD161	0	5.17798e-05	5.17798e-05
R_3OAR161	0	5.17798e-05	5.17798e-05
R_3OAS161	0	5.17798e-05	5.17798e-05
R_AACPS2	0	6.47248e-05	6.47248e-05
R_CTECOAI6	-5.17798e-05	1.01529e-05	6.19327e-05
R_EAR161x	0	5.17798e-05	5.17798e-05
R_FACOAE141	0	5.17798e-05	5.17798e-05
R_ACS	0	996.558	996.558
R_DHORD2	0	0.324968	0.324968
R_DMPPS	0	0.0023469	0.0023469
R_FBA	-6.47248e-05	7.78425	7.78431
R_FRD3	0	31.0226	31.0226
R_GART	0	0.00258237	0.00258237
R_GLYCTO4	0	0.000743509	0.000743509
R_GRXR	0	0.243766	0.243766
R_GTHOr	0	0.243766	0.243766
R_NADH18pp	0	31.0219	31.0219
R_NAt3pp	0	1000	1000
R_PAPSR2	0	0.243513	0.243513
R_PFK	0	7.78426	7.78426
R_SERt2rpp	-1000	0	1000
R_SERt4pp	0	1000	1000
R_DALAt2pp	0.0136434	0.0136621	1.87e-05
R_FBA3	0	7.78426	7.78426
R_PFK_3	0	7.78426	7.78426
R_DALAtex	0	0	0
R_EX_ala_DASH_D_LPAREN_e_RPAREN_	0	0	0
R_ACS	0	996.558	996.558
R_FBA	-6.47248e-05	7.78425	7.78431
R_PFK	0	7.78426	7.78426
R_DUTPDP	0.0256401	0.0257307	9.06e-05
R_GLYCLTt2rpp	-1000	0	1000
R_GLYCLTt4pp	0	1000	1000
R_RNTR4c2	0.0254459	0.0257307	0.0002848
R_DURIK1	0	6.47248e-05	6.47248e-05
R_GSNK	0	6.47248e-05	6.47248e-05
R_NTD2	0	6.47248e-05	6.47248e-05
R_NTD8	0	6.47248e-05	6.47248e-05
R_PUNP4	0	6.47248e-05	6.47248e-05
R_DGK1	-6.47248e-05	6.47248e-05	0.00012945
R_DURIPP	-6.47248e-05	2.58899e-05	9.06147e-05
R_NAt3pp	0	1000	1000
R_NDPK5	-6.47248e-05	0.000258899	0.000323624
R_PROt2rpp	-1000	0	1000
R_PROt4pp	0	1000	1000
R_PUNP3	-6.47248e-05	6.47248e-05	0.00012945
R_PYNP2r	-6.47248e-05	6.47248e-05	0.00012945
R_THRt2rpp	-1000	0.00012945	1000
R_THRt4pp	0	1000	1000
R_AACPS3	0.125327	0.125443	0.000116
R_AACPS4	0.147725	0.147841	0.000116
R_AACPS7	0.0764006	0.0765171	0.0001165
R_ACACT1r	0.349595	0.34961	1.5e-05
R_ACACT2r	0.349595	0.34961	1.5e-05
R_ACACT3r	0.349595	0.349608	1.3e-05
R_ACACT4r	0.349582	0.349608	2.6e-05
R_ACOAD1f	-0.34961	-0.349595	1.5e-05
R_ACOAD2f	-0.34961	-0.349595	1.5e-05
R_ACOAD3f	-0.349608	-0.349595	1.3e-05
R_ACOAD4f	-0.349608	-0.349582	2.6e-05
R_CTECOAI7	-0.147793	-0.147725	6.8e-05
R_ECOAH1	0.349595	0.34961	1.5e-05
R_ECOAH2	0.349595	0.34961	1.5e-05
R_ECOAH3	0.349595	0.349608	1.3e-05
R_ECOAH4	0.349582	0.349608	2.6e-05
R_FACOAE120	0.0764006	0.0764782	7.76e-05
R_FACOAE160	0.125327	0.125403	7.6e-05
R_FACOAE161	0.147725	0.147801	7.6e-05
R_HACD1	0.349595	0.34961	1.5e-05
R_HACD2	0.349595	0.34961	1.5e-05
R_HACD3	0.349595	0.349608	1.3e-05
R_HACD4	0.349582	0.349608	2.6e-05
R_ACACT5r	0.349556	0.349608	5.2e-05
R_ACACT6r	0.273129	0.273155	2.6e-05
R_ACACT7r	0.273103	0.273155	5.2e-05
R_ACOAD5f	-0.349608	-0.349556	5.2e-05
R_ACOAD6f	-0.273155	-0.273103	5.2e-05
R_ACOAD7f	-0.125379	-0.125327	5.2e-05
R_ECOAH5	0.349556	0.349608	5.2e-05
R_ECOAH6	0.273129	0.273155	2.6e-05
R_ECOAH7	0.273103	0.273155	5.2e-05
R_FBA3	0	7.78426	7.78426
R_FTHFLi	0	0.00258237	0.00258237
R_GLYCLTt2rpp	-1000	0	1000
R_GLYCLTt4pp	0	1000	1000
R_HACD5	0.349556	0.349608	5.2e-05
R_HACD6	0.273129	0.273155	2.6e-05
R_HACD7	0.273103	0.273155	5.2e-05
R_NADH16pp	0	31.0219	31.0219
R_PDX5PO2	0	0.00021907	0.00021907
R_PFK_3	0	7.78426	7.78426
R_PYK	0	0.865658	0.865658
R_3HAD100	0	2.58899e-05	2.58899e-05
R_3HAD120	0	5.17798e-05	5.17798e-05
R_3HAD121	0	1.2945e-05	1.2945e-05
R_3HAD140	0	2.58899e-05	2.58899e-05
R_3HAD141	0	1.2945e-05	1.2945e-05
R_3HAD160	0	5.17798e-05	5.17798e-05
R_3HAD161	0	5.17798e-05	5.17798e-05
R_3HAD40	0	1.23285e-05	1.23285e-05
R_3HAD60	0	1.23285e-05	1.23285e-05
R_3HAD80	0	1.23285e-05	1.23285e-05
R_3OAR100	0	2.58899e-05	2.58899e-05
R_3OAR120	0	5.17798e-05	5.17798e-05
R_3OAR121	0	1.2945e-05	1.2945e-05
R_3OAR141	0	1.2945e-05	1.2945e-05
R_3OAR160	0	5.17798e-05	5.17798e-05
R_3OAR161	0	5.17798e-05	5.17798e-05
R_3OAR40	0	1.23285e-05	1.23285e-05
R_3OAR60	0	1.23285e-05	1.23285e-05
R_3OAR80	0	1.23285e-05	1.23285e-05
R_3OAS100	0	2.58899e-05	2.58899e-05
R_3OAS120	0	5.17798e-05	5.17798e-05
R_3OAS121	0	1.2945e-05	1.2945e-05
R_3OAS141	0	1.2945e-05	1.2945e-05
R_3OAS160	0	5.17798e-05	5.17798e-05
R_3OAS161	0	5.17798e-05	5.17798e-05
R_3OAS60	0	1.23285e-05	1.23285e-05
R_3OAS80	0	1.23285e-05	1.23285e-05
R_EAR100x	0	2.58899e-05	2.58899e-05
R_EAR120x	0	5.17798e-05	5.17798e-05
R_EAR121x	0	1.2945e-05	1.2945e-05
R_EAR140x	0	2.58899e-05	2.58899e-05
R_EAR141x	0	1.2945e-05	1.2945e-05
R_EAR160x	0	5.17798e-05	5.17798e-05
R_EAR161x	0	5.17798e-05	5.17798e-05
R_EAR40x	0	1.23285e-05	1.23285e-05
R_EAR60x	0	1.23285e-05	1.23285e-05
R_EAR80x	0	1.23285e-05	1.23285e-05
R_KAS15	0	1.23285e-05	1.23285e-05
R_T2DECAI	0	1.2945e-05	1.2945e-05
R_ACS	0	996.558	996.558
R_ACt2rpp	-1000	0	1000
R_ACt4pp	0	1000	1000
R_DHAPT	0	0.865658	0.865658
R_EX_fe3_LPAREN_e_RPAREN_	-0.000172599	999.984	999.984
R_F6PA	-5.17798e-05	0.865658	0.86571
R_FBA	-6.47248e-05	7.78425	7.78431
R_FE3tex	-999.984	0.000172599	999.984
R_FEROpp	0	249.996	249.996
R_FRD2	0	31.3476	31.3476
R_GART	0	0.00258237	0.00258237
R_NADH17pp	0	31.0219	31.0219
R_PDX5POi	0	0.00021907	0.00021907
R_PFK	0	7.78426	7.78426
R_R15BPK	0	1000	1000
R_R1PK	0	1000	1000
R_AACPS3	0.125327	0.125443	0.000116
R_AACPS4	0.147725	0.147841	0.000116
R_AACPS7	0.0764006	0.0765171	0.0001165
R_ACACT1r	0.349595	0.34961	1.5e-05
R_ACACT2r	0.349595	0.34961	1.5e-05
R_ACACT3r	0.349595	0.349608	1.3e-05
R_ACACT4r	0.349582	0.349608	2.6e-05
R_ACOAD1f	-0.34961	-0.349595	1.5e-05
R_ACOAD2f	-0.34961	-0.349595	1.5e-05
R_ACOAD3f	-0.349608	-0.349595	1.3e-05
R_ACOAD4f	-0.349608	-0.349582	2.6e-05
R_CTECOAI7	-0.147793	-0.147725	6.8e-05
R_ECOAH1	0.349595	0.34961	1.5e-05
R_ECOAH2	0.349595	0.34961	1.5e-05
R_ECOAH3	0.349595	0.349608	1.3e-05
R_ECOAH4	0.349582	0.349608	2.6e-05
R_FACOAE120	0.0764006	0.0764782	7.76e-05
R_FACOAE160	0.125327	0.125403	7.6e-05
R_FACOAE161	0.147725	0.147801	7.6e-05
R_HACD1	0.349595	0.34961	1.5e-05
R_HACD2	0.349595	0.34961	1.5e-05
R_HACD3	0.349595	0.349608	1.3e-05
R_HACD4	0.349582	0.349608	2.6e-05
R_IPDPS	0	0.0023469	0.0023469
R_PAPSR	0	0.243513	0.243513
R_TRDR	0	0.243766	0.243766
R_ACACT5r	0.349556	0.349608	5.2e-05
R_ACACT6r	0.273129	0.273155	2.6e-05
R_ACACT7r	0.273103	0.273155	5.2e-05
R_ACOAD5f	-0.349608	-0.349556	5.2e-05
R_ACOAD6f	-0.273155	-0.273103	5.2e-05
R_ACOAD7f	-0.125379	-0.125327	5.2e-05
R_ADNK1	0	0.000725863	0.000725863
R_ECOAH5	0.349556	0.349608	5.2e-05
R_ECOAH6	0.273129	0.273155	2.6e-05
R_ECOAH7	0.273103	0.273155	5.2e-05
R_FBA3	0	7.78426	7.78426
R_HACD5	0.349556	0.349608	5.2e-05
R_HACD6	0.273129	0.273155	2.6e-05
R_HACD7	0.273103	0.273155	5.2e-05
R_PDX5PO2	0	0.00021907	0.00021907
R_PFK_3	0	7.78426	7.78426
R_PUNP1	-0.000725863	6.47248e-05	0.000790588
R_PYK	0	0.865658	0.865658
R_3HAD100	0	2.58899e-05	2.58899e-05
R_3HAD120	0	5.17798e-05	5.17798e-05
R_3HAD121	0	1.2945e-05	1.2945e-05
R_3HAD140	0	2.58899e-05	2.58899e-05
R_3HAD141	0	1.2945e-05	1.2945e-05
R_3HAD160	0	5.17798e-05	5.17798e-05
R_3HAD161	0	5.17798e-05	5.17798e-05
R_3HAD40	0	1.23285e-05	1.23285e-05
R_3HAD60	0	1.23285e-05	1.23285e-05
R_3HAD80	0	1.23285e-05	1.23285e-05
R_3OAR100	0	2.58899e-05	2.58899e-05
R_3OAR120	0	5.17798e-05	5.17798e-05
R_3OAR121	0	1.2945e-05	1.2945e-05
R_3OAR141	0	1.2945e-05	1.2945e-05
R_3OAR160	0	5.17798e-05	5.17798e-05
R_3OAR161	0	5.17798e-05	5.17798e-05
R_3OAR40	0	1.23285e-05	1.23285e-05
R_3OAR60	0	1.23285e-05	1.23285e-05
R_3OAR80	0	1.23285e-05	1.23285e-05
R_3OAS100	0	2.58899e-05	2.58899e-05
R_3OAS120	0	5.17798e-05	5.17798e-05
R_3OAS121	0	1.2945e-05	1.2945e-05
R_3OAS141	0	1.2945e-05	1.2945e-05
R_3OAS160	0	5.17798e-05	5.17798e-05
R_3OAS161	0	5.17798e-05	5.17798e-05
R_3OAS60	0	1.23285e-05	1.23285e-05
R_3OAS80	0	1.23285e-05	1.23285e-05
R_EAR100x	0	2.58899e-05	2.58899e-05
R_EAR120x	0	5.17798e-05	5.17798e-05
R_EAR121x	0	1.2945e-05	1.2945e-05
R_EAR140x	0	2.58899e-05	2.58899e-05
R_EAR141x	0	1.2945e-05	1.2945e-05
R_EAR160x	0	5.17798e-05	5.17798e-05
R_EAR161x	0	5.17798e-05	5.17798e-05
R_EAR40x	0	1.23285e-05	1.23285e-05
R_EAR60x	0	1.23285e-05	1.23285e-05
R_EAR80x	0	1.23285e-05	1.23285e-05
R_KAS14	0	1.23285e-05	1.23285e-05
R_T2DECAI	0	1.2945e-05	1.2945e-05
R_ACOATA	-6.47248e-05	1.23285e-05	7.70533e-05
R_ACS	0	996.558	996.558
R_ADPT	0	0.000725863	0.000725863
R_DHAPT	0	0.865658	0.865658
R_DMPPS	0	0.0023469	0.0023469
R_F6PA	-5.17798e-05	0.865658	0.86571
R_FBA	-6.47248e-05	7.78425	7.78431
R_GRXR	0	0.243766	0.243766
R_GTHOr	0	0.243766	0.243766
R_NAt3pp	0	1000	1000
R_PAPSR2	0	0.243513	0.243513
R_PDX5POi	0	0.00021907	0.00021907
R_PFK	0	7.78426	7.78426
R_R15BPK	0	1000	1000
R_R1PK	0	1000	1000
R_SERt2rpp	-1000	0	1000
R_SERt4pp	0	1000	1000
R_AACPS3	0.125327	0.125443	0.000116
R_AACPS4	0.147725	0.147841	0.000116
R_AACPS7	0.0764006	0.0765171	0.0001165
R_ACACT1r	0.349595	0.34961	1.5e-05
R_ACACT2r	0.349595	0.34961	1.5e-05
R_ACACT3r	0.349595	0.349608	1.3e-05
R_ACACT4r	0.349582	0.349608	2.6e-05
R_ACOAD1f	-0.34961	-0.349595	1.5e-05
R_ACOAD2f	-0.34961	-0.349595	1.5e-05
R_ACOAD3f	-0.349608	-0.349595	1.3e-05
R_ACOAD4f	-0.349608	-0.349582	2.6e-05
R_CTECOAI7	-0.147793	-0.147725	6.8e-05
R_ECOAH1	0.349595	0.34961	1.5e-05
R_ECOAH2	0.349595	0.34961	1.5e-05
R_ECOAH3	0.349595	0.349608	1.3e-05
R_ECOAH4	0.349582	0.349608	2.6e-05
R_FACOAE120	0.0764006	0.0764782	7.76e-05
R_FACOAE160	0.125327	0.125403	7.6e-05
R_FACOAE161	0.147725	0.147801	7.6e-05
R_HACD1	0.349595	0.34961	1.5e-05
R_HACD2	0.349595	0.34961	1.5e-05
R_HACD3	0.349595	0.349608	1.3e-05
R_HACD4	0.349582	0.349608	2.6e-05
R_IPDPS	0	0.0023469	0.0023469
R_ABUTt2pp	0	1000	1000
R_ACACT5r	0.349556	0.349608	5.2e-05
R_ACACT6r	0.273129	0.273155	2.6e-05
R_ACACT7r	0.273103	0.273155	5.2e-05
R_ACOAD5f	-0.349608	-0.349556	5.2e-05
R_ACOAD6f	-0.273155	-0.273103	5.2e-05
R_ACOAD7f	-0.125379	-0.125327	5.2e-05
R_DHORDfum	0	0.324968	0.324968
R_ECOAH5	0.349556	0.349608	5.2e-05
R_ECOAH6	0.273129	0.273155	2.6e-05
R_ECOAH7	0.273103	0.273155	5.2e-05
R_FBA3	0	7.78426	7.78426
R_FTHFLi	0	0.00258237	0.00258237
R_GLUABUTt7pp	0	1000	1000
R_GLUt2rpp	-1000	1.52294e-05	1000
R_GLYCLTt2rpp	-1000	0	1000
R_GLYCLTt4pp	0	1000	1000
R_GLYCTO2	0	0.000743509	0.000743509
R_HACD5	0.349556	0.349608	5.2e-05
R_HACD6	0.273129	0.273155	2.6e-05
R_HACD7	0.273103	0.273155	5.2e-05
R_NADH16pp	0	31.0219	31.0219
R_PFK_3	0	7.78426	7.78426
R_3HAD100	0	2.58899e-05	2.58899e-05
R_3HAD120	0	5.17798e-05	5.17798e-05
R_3HAD121	0	1.2945e-05	1.2945e-05
R_3HAD140	0	2.58899e-05	2.58899e-05
R_3HAD141	0	1.2945e-05	1.2945e-05
R_3HAD160	0	5.17798e-05	5.17798e-05
R_3HAD161	0	5.17798e-05	5.17798e-05
R_3HAD40	0	1.23285e-05	1.23285e-05
R_3HAD60	0	1.23285e-05	1.23285e-05
R_3HAD80	0	1.23285e-05	1.23285e-05
R_3OAR100	0	2.58899e-05	2.58899e-05
R_3OAR120	0	5.17798e-05	5.17798e-05
R_3OAR121	0	1.2945e-05	1.2945e-05
R_3OAR141	0	1.2945e-05	1.2945e-05
R_3OAR160	0	5.17798e-05	5.17798e-05
R_3OAR161	0	5.17798e-05	5.17798e-05
R_3OAR40	0	1.23285e-05	1.23285e-05
R_3OAR60	0	1.23285e-05	1.23285e-05
R_3OAR80	0	1.23285e-05	1.23285e-05
R_3OAS100	0	2.58899e-05	2.58899e-05
R_3OAS120	0	5.17798e-05	5.17798e-05
R_3OAS121	0	1.2945e-05	1.2945e-05
R_3OAS141	0	1.2945e-05	1.2945e-05
R_3OAS160	0	5.17798e-05	5.17798e-05
R_3OAS161	0	5.17798e-05	5.17798e-05
R_3OAS60	0	1.23285e-05	1.23285e-05
R_3OAS80	0	1.23285e-05	1.23285e-05
R_EAR100x	0	2.58899e-05	2.58899e-05
R_EAR120x	0	5.17798e-05	5.17798e-05
R_EAR121x	0	1.2945e-05	1.2945e-05
R_EAR140x	0	2.58899e-05	2.58899e-05
R_EAR141x	0	1.2945e-05	1.2945e-05
R_EAR160x	0	5.17798e-05	5.17798e-05
R_EAR161x	0	5.17798e-05	5.17798e-05
R_EAR40x	0	1.23285e-05	1.23285e-05
R_EAR60x	0	1.23285e-05	1.23285e-05
R_EAR80x	0	1.23285e-05	1.23285e-05
R_KAS14	0	1.23285e-05	1.23285e-05
R_T2DECAI	0	1.2945e-05	1.2945e-05
R_ACOATA	-6.47248e-05	1.23285e-05	7.70533e-05
R_ACS	0	996.558	996.558
R_CRNDt2rpp	-8.62997e-05	1000	1000
R_CRNt2rpp	-1000	0	1000
R_CRNt8pp	0	1000	1000
R_DHORD2	0	0.324968	0.324968
R_DMPPS	0	0.0023469	0.0023469
R_FBA	-6.47248e-05	7.78425	7.78431
R_FRD3	0	31.0226	31.0226
R_GART	0	0.00258237	0.00258237
R_GLYCTO4	0	0.000743509	0.000743509
R_NADH18pp	0	31.0219	31.0219
R_PFK	0	7.78426	7.78426
R_R15BPK	0	1000	1000
R_R1PK	0	1000	1000
R_SERt2rpp	-1000	0	1000
R_SERt4pp	0	1000	1000
R_AACPS3	0.125327	0.125443	0.000116
R_AACPS4	0.147725	0.147841	0.000116
R_AACPS7	0.0764006	0.0765171	0.0001165
R_ACACT4r	0.349582	0.349608	2.6e-05
R_ACOAD4f	-0.349608	-0.349582	2.6e-05
R_CTECOAI7	-0.147793	-0.147725	6.8e-05
R_ECOAH4	0.349582	0.349608	2.6e-05
R_FACOAE120	0.0764006	0.0764782	7.76e-05
R_FACOAE160	0.125327	0.125403	7.6e-05
R_FACOAE161	0.147725	0.147801	7.6e-05
R_HACD4	0.349582	0.349608	2.6e-05
R_IPDPS	0	0.0023469	0.0023469
R_ABUTt2pp	0	1000	1000
R_ACACT5r	0.349556	0.349608	5.2e-05
R_ACACT6r	0.273129	0.273155	2.6e-05
R_ACACT7r	0.273103	0.273155	5.2e-05
R_ACOAD5f	-0.349608	-0.349556	5.2e-05
R_ACOAD6f	-0.273155	-0.273103	5.2e-05
R_ACOAD7f	-0.125379	-0.125327	5.2e-05
R_DHORDfum	0	0.324968	0.324968
R_ECOAH5	0.349556	0.349608	5.2e-05
R_ECOAH6	0.273129	0.273155	2.6e-05
R_ECOAH7	0.273103	0.273155	5.2e-05
R_FTHFLi	0	0.00258237	0.00258237
R_GLUABUTt7pp	0	1000	1000
R_HACD5	0.349556	0.349608	5.2e-05
R_HACD6	0.273129	0.273155	2.6e-05
R_HACD7	0.273103	0.273155	5.2e-05
R_3HAD100	0	2.58899e-05	2.58899e-05
R_3HAD120	0	5.17798e-05	5.17798e-05
R_3HAD121	0	1.2945e-05	1.2945e-05
R_3HAD140	0	2.58899e-05	2.58899e-05
R_3HAD141	0	1.2945e-05	1.2945e-05
R_3HAD160	0	5.17798e-05	5.17798e-05
R_3HAD161	0	5.17798e-05	5.17798e-05
R_3OAR100	0	2.58899e-05	2.58899e-05
R_3OAR120	0	5.17798e-05	5.17798e-05
R_3OAR121	0	1.2945e-05	1.2945e-05
R_3OAR141	0	1.2945e-05	1.2945e-05
R_3OAR160	0	5.17798e-05	5.17798e-05
R_3OAR161	0	5.17798e-05	5.17798e-05
R_3OAS100	0	2.58899e-05	2.58899e-05
R_3OAS120	0	5.17798e-05	5.17798e-05
R_3OAS121	0	1.2945e-05	1.2945e-05
R_3OAS141	0	1.2945e-05	1.2945e-05
R_3OAS160	0	5.17798e-05	5.17798e-05
R_3OAS161	0	5.17798e-05	5.17798e-05
R_AACPS9	0	6.47248e-05	6.47248e-05
R_EAR100x	0	2.58899e-05	2.58899e-05
R_EAR120x	0	5.17798e-05	5.17798e-05
R_EAR121x	0	1.2945e-05	1.2945e-05
R_EAR140x	0	2.58899e-05	2.58899e-05
R_EAR141x	0	1.2945e-05	1.2945e-05
R_EAR160x	0	5.17798e-05	5.17798e-05
R_EAR161x	0	5.17798e-05	5.17798e-05
R_FACOAE80	0	2.58899e-05	2.58899e-05
R_T2DECAI	0	1.2945e-05	1.2945e-05
R_ACS	0	996.558	996.558
R_DHORD2	0	0.324968	0.324968
R_DMPPS	0	0.0023469	0.0023469
R_EX_fe3_LPAREN_e_RPAREN_	-0.000172599	999.984	999.984
R_FE3tex	-999.984	0.000172599	999.984
R_FEROpp	0	249.996	249.996
R_GART	0	0.00258237	0.00258237
R_GLUt4pp	0	1000	1000
R_NAt3pp	0	1000	1000
R_R15BPK	0	1000	1000
R_R1PK	0	1000	1000
R_AACPS7	0.0764006	0.0765171	0.0001165
R_FACOAE120	0.0764006	0.0764782	7.76e-05
R_IPDPS	0	0.0023469	0.0023469
R_PAPSR	0	0.243513	0.243513
R_TRDR	0	0.243766	0.243766
R_ABUTt2pp	0	1000	1000
R_DHORDfum	0	0.324968	0.324968
R_FBA3	0	7.78426	7.78426
R_FTHFLi	0	0.00258237	0.00258237
R_GLUABUTt7pp	0	1000	1000
R_GLUt2rpp	-1000	1.52294e-05	1000
R_GLYCTO2	0	0.000743509	0.000743509
R_NADH16pp	0	31.0219	31.0219
R_PDX5PO2	0	0.00021907	0.00021907
R_PFK_3	0	7.78426	7.78426
R_3HAD120	0	5.17798e-05	5.17798e-05
R_3OAR120	0	5.17798e-05	5.17798e-05
R_3OAS120	0	5.17798e-05	5.17798e-05
R_AACPS8	0	6.47248e-05	6.47248e-05
R_EAR120x	0	5.17798e-05	5.17798e-05
R_FACOAE100	0	5.17798e-05	5.17798e-05
R_DHORD5	0	0.324968	0.324968
R_DMPPS	0	0.0023469	0.0023469
R_EX_fe3_LPAREN_e_RPAREN_	-0.000172599	999.984	999.984
R_FBA	-6.47248e-05	7.78425	7.78431
R_FE3tex	-999.984	0.000172599	999.984
R_FEROpp	0	249.996	249.996
R_FRD2	0	31.3476	31.3476
R_FRD3	0	31.0226	31.0226
R_GART	0	0.00258237	0.00258237
R_GLYCTO4	0	0.000743509	0.000743509
R_GRXR	0	0.243766	0.243766
R_GTHOr	0	0.243766	0.243766
R_NADH18pp	0	31.0219	31.0219
R_NAt3pp	0	1000	1000
R_PAPSR2	0	0.243513	0.243513
R_PDX5POi	0	0.00021907	0.00021907
R_PFK	0	7.78426	7.78426
R_R15BPK	0	1000	1000
R_R1PK	0	1000	1000
R_THRt2rpp	-1000	0.00012945	1000
R_THRt4pp	0	1000	1000
R_AACPS3	0.125327	0.125443	0.000116
R_FACOAE160	0.125327	0.125403	7.6e-05
R_ABUTt2pp	0	1000	1000
R_ACOAD7f	-0.125379	-0.125327	5.2e-05
R_FBA3	0	7.78426	7.78426
R_FTHFLi	0	0.00258237	0.00258237
R_GLUABUTt7pp	0	1000	1000
R_GLUt2rpp	-1000	1.52294e-05	1000
R_GLYCLTt2rpp	-1000	0	1000
R_GLYCLTt4pp	0	1000	1000
R_PDX5PO2	0	0.00021907	0.00021907
R_PFK_3	0	7.78426	7.78426
R_3HAD160	0	5.17798e-05	5.17798e-05
R_3OAR160	0	5.17798e-05	5.17798e-05
R_3OAS160	0	5.17798e-05	5.17798e-05
R_AACPS1	0	6.47248e-05	6.47248e-05
R_EAR160x	0	5.17798e-05	5.17798e-05
R_FACOAE140	0	5.17798e-05	5.17798e-05
R_ACS	0	996.558	996.558
R_EX_fe3_LPAREN_e_RPAREN_	-0.000172599	999.984	999.984
R_FBA	-6.47248e-05	7.78425	7.78431
R_FE3tex	-999.984	0.000172599	999.984
R_FEROpp	0	249.996	249.996
R_GART	0	0.00258237	0.00258237
R_NAt3pp	0	1000	1000
R_PDX5POi	0	0.00021907	0.00021907
R_PFK	0	7.78426	7.78426
R_PROt2rpp	-1000	0	1000
R_PROt4pp	0	1000	1000
R_THRt2rpp	-1000	0.00012945	1000
R_THRt4pp	0	1000	1000
R_AACPS4	0.147725	0.147841	0.000116
R_CTECOAI7	-0.147793	-0.147725	6.8e-05
R_FACOAE161	0.147725	0.147801	7.6e-05
R_IPDPS	0	0.0023469	0.0023469
R_GLYCTO2	0	0.000743509	0.000743509
R_PDX5PO2	0	0.00021907	0.00021907
R_PYK	0	0.865658	0.865658
R_3HAD161	0	5.17798e-05	5.17798e-05
R_3OAR161	0	5.17798e-05	5.17798e-05
R_3OAS161	0	5.17798e-05	5.17798e-05
R_AACPS2	0	6.47248e-05	6.47248e-05
R_CTECOAI6	-5.17798e-05	1.01529e-05	6.19327e-05
R_EAR161x	0	5.17798e-05	5.17798e-05
R_FACOAE141	0	5.17798e-05	5.17798e-05
R_ACS	0	996.558	996.558
R_DHAPT	0	0.865658	0.865658
R_DMPPS	0	0.0023469	0.0023469
R_EX_fe3_LPAREN_e_RPAREN_	-0.000172599	999.984	999.984
R_F6PA	-5.17798e-05	0.865658	0.86571
R_FE3tex	-999.984	0.000172599	999.984
R_FEROpp	0	249.996	249.996
R_FRD3	0	31.0226	31.0226
R_GLYCTO4	0	0.000743509	0.000743509
R_NAt3pp	0	1000	1000
R_PDX5POi	0	0.00021907	0.00021907
R_R15BPK	0	1000	1000
R_R1PK	0	1000	1000
R_THRt2rpp	-1000	0.00012945	1000
R_THRt4pp	0	1000	1000
R_FUM	4.82569	4.82616	0.00047
R_IPDPS	0	0.0023469	0.0023469
R_ABUTt2pp	0	1000	1000
R_ADNK1	0	0.000725863	0.000725863
R_AKGDH	3.80124	3.80163	0.00039
R_DHORDfum	0	0.324968	0.324968
R_FTHFLi	0	0.00258237	0.00258237
R_GLUABUTt7pp	0	1000	1000
R_GLUt2rpp	-1000	1.52294e-05	1000
R_GLYCTO2	0	0.000743509	0.000743509
R_PDX5PO2	0	0.00021907	0.00021907
R_PPM	-1000	6.47248e-05	1000
R_PUNP1	-0.000725863	6.47248e-05	0.000790588
R_PYK	0	0.865658	0.865658
R_SUCDi	3.80194	35.1497	31.3478
R_EX_succ_LPAREN_e_RPAREN_	0	0	0
R_SUCCtex	0	0	0
R_ACS	0	996.558	996.558
R_ADPT	0	0.000725863	0.000725863
R_CITt3pp	0	8.62997e-05	8.62997e-05
R_CITt7pp	0	8.62997e-05	8.62997e-05
R_DHORD5	0	0.324968	0.324968
R_DMPPS	0	0.0023469	0.0023469
R_FDH5pp	0	0.000517798	0.000517798
R_FLDR2	0	0.000258899	0.000258899
R_FORtppi	0	0.000517798	0.000517798
R_FRD2	0	31.3476	31.3476
R_GLCt2pp	0	0.000258899	0.000258899
R_GLYCTO3	0	0.000743509	0.000743509
R_HEX7	0	0.000258899	0.000258899
R_NADH17pp	0	31.0219	31.0219
R_NAt3pp	0	1000	1000
R_PDX5POi	0	0.00021907	0.00021907
R_PROt2rpp	-1000	0	1000
R_PROt4pp	0	1000	1000
R_XYLI2	-6.47248e-05	0.000258899	0.000323624
R_G3PAT160	0	0.0627045	0.0627045
R_IPDPS	0	0.0023469	0.0023469
R_ABUTt2pp	0	1000	1000
R_ALAt2pp	0	1000	1000
R_ALAt2rpp	-1000	0	1000
R_DHORDfum	0	0.324968	0.324968
R_FTHFLi	0	0.00258237	0.00258237
R_GLUABUTt7pp	0	1000	1000
R_GLUt2rpp	-1000	1.52294e-05	1000
R_GLYCLTt2rpp	-1000	0	1000
R_GLYCLTt4pp	0	1000	1000
R_GLYCTO2	0	0.000743509	0.000743509
R_NADH16pp	0	31.0219	31.0219
R_PDX5PO2	0	0.00021907	0.00021907
R_PYK	0	0.865658	0.865658
R_ACCOAL	0	1000	1000
R_ACPPAT160	0	0.062754	0.062754
R_APG3PAT160	0	0.0627045	0.0627045
R_DHAPT	0	0.865658	0.865658
R_DHORD5	0	0.324968	0.324968
R_DMPPS	0	0.0023469	0.0023469
R_F6PA	-5.17798e-05	0.865658	0.86571
R_FRD2	0	31.3476	31.3476
R_GART	0	0.00258237	0.00258237
R_GLYCTO3	0	0.000743509	0.000743509
R_NADH17pp	0	31.0219	31.0219
R_PDX5POi	0	0.00021907	0.00021907
R_PPAKr	0	1000	1000
R_PPCSCT	0	996.714	996.714
R_PROt2rpp	-1000	0	1000
R_PROt4pp	0	1000	1000
R_PTA2	0	1000	1000
R_G3PAT161	0	0.0739036	0.0739036
R_IPDPS	0	0.0023469	0.0023469
R_ABUTt2pp	0	1000	1000
R_ADNK1	0	0.000725863	0.000725863
R_ALAt2pp	0	1000	1000
R_ALAt2rpp	-1000	0	1000
R_DHORDfum	0	0.324968	0.324968
R_FBA3	0	7.78426	7.78426
R_GLUABUTt7pp	0	1000	1000
R_GLUt2rpp	-1000	1.52294e-05	1000
R_GLYCLTt2rpp	-1000	0	1000
R_GLYCLTt4pp	0	1000	1000
R_NADH16pp	0	31.0219	31.0219
R_PDX5PO2	0	0.00021907	0.00021907
R_PFK_3	0	7.78426	7.78426
R_PPM	-1000	6.47248e-05	1000
R_PUNP1	-0.000725863	6.47248e-05	0.000790588
R_PYK	0	0.865658	0.865658
R_ACPPAT161	0	0.0739531	0.0739531
R_ADPT	0	0.000725863	0.000725863
R_APG3PAT161	0	0.0739036	0.0739036
R_DHAPT	0	0.865658	0.865658
R_DHORD2	0	0.324968	0.324968
R_DMPPS	0	0.0023469	0.0023469
R_EX_fe3_LPAREN_e_RPAREN_	-0.000172599	999.984	999.984
R_F6PA	-5.17798e-05	0.865658	0.86571
R_FBA	-6.47248e-05	7.78425	7.78431
R_FE3tex	-999.984	0.000172599	999.984
R_FEROpp	0	249.996	249.996
R_FRD2	0	31.3476	31.3476
R_NADH17pp	0	31.0219	31.0219
R_NAt3pp	0	1000	1000
R_PDX5POi	0	0.00021907	0.00021907
R_PFK	0	7.78426	7.78426
R_SERt2rpp	-1000	0	1000
R_SERt4pp	0	1000	1000
R_THRt2rpp	-1000	0.00012945	1000
R_THRt4pp	0	1000	1000
R_G5SD	0.217099	0.217216	0.000117
R_GLU5K	0.217099	0.217216	0.000117
R_DHORDfum	0	0.324968	0.324968
R_FBA3	0	7.78426	7.78426
R_GLYCLTt2rpp	-1000	0	1000
R_GLYCLTt4pp	0	1000	1000
R_PFK_3	0	7.78426	7.78426
R_PYK	0	0.865658	0.865658
R_NACODA	0	6.47248e-05	6.47248e-05
R_DHAPT	0	0.865658	0.865658
R_DHORD2	0	0.324968	0.324968
R_F6PA	-5.17798e-05	0.865658	0.86571
R_FBA	-6.47248e-05	7.78425	7.78431
R_PFK	0	7.78426	7.78426
R_PROt2rpp	-1000	0	1000
R_PROt4pp	0	1000	1000
R_GARFT	0.437729	0.440318	0.002589
R_IPDPS	0	0.0023469	0.0023469
R_ABUTt2pp	0	1000	1000
R_ALAt2pp	0	1000	1000
R_FBA3	0	7.78426	7.78426
R_FTHFLi	0	0.00258237	0.00258237
R_GLUABUTt7pp	0	1000	1000
R_GLUt2rpp	-1000	1.52294e-05	1000
R_GLYCL	0.0535435	0.0538887	0.0003452
R_GLYCLTt2rpp	-1000	0	1000
R_GLYCLTt4pp	0	1000	1000
R_PDX5PO2	0	0.00021907	0.00021907
R_PFK_3	0	7.78426	7.78426
R_FTHFD	0	6.47248e-05	6.47248e-05
R_ACS	0	996.558	996.558
R_ACt2rpp	-1000	0	1000
R_ACt4pp	0	1000	1000
R_ALAt4pp	0	1000	1000
R_DMPPS	0	0.0023469	0.0023469
R_EX_fe3_LPAREN_e_RPAREN_	-0.000172599	999.984	999.984
R_FBA	-6.47248e-05	7.78425	7.78431
R_FE3tex	-999.984	0.000172599	999.984
R_FEROpp	0	249.996	249.996
R_GART	0	0.00258237	0.00258237
R_NAt3pp	0	1000	1000
R_PDX5POi	0	0.00021907	0.00021907
R_PFK	0	7.78426	7.78426
R_PFL	0	0.000172599	0.000172599
R_R15BPK	0	1000	1000
R_R1PK	0	1000	1000
R_GLCtex	-990	10	1000
R_IPDPS	0	0.0023469	0.0023469
R_PAPSR	0	0.243513	0.243513
R_TRDR	0	0.243766	0.243766
R_GLYCTO2	0	0.000743509	0.000743509
R_PYK	0	0.865658	0.865658
R_DHAPT	0	0.865658	0.865658
R_DMPPS	0	0.0023469	0.0023469
R_EX_fe3_LPAREN_e_RPAREN_	-0.000172599	999.984	999.984
R_F6PA	-5.17798e-05	0.865658	0.86571
R_FE3tex	-999.984	0.000172599	999.984
R_FEROpp	0	249.996	249.996
R_FRD3	0	31.0226	31.0226
R_GLCtexi	0	1000	1000
R_GLYCTO4	0	0.000743509	0.000743509
R_GRXR	0	0.243766	0.243766
R_GTHOr	0	0.243766	0.243766
R_NAt3pp	0	1000	1000
R_PAPSR2	0	0.243513	0.243513
R_PROt2rpp	-1000	0	1000
R_PROt4pp	0	1000	1000
R_R15BPK	0	1000	1000
R_R1PK	0	1000	1000
R_G5SD	0.217099	0.217216	0.000117
R_GLU5K	0.217099	0.217216	0.000117
R_NACODA	0	6.47248e-05	6.47248e-05
R_GLUDy	-8.40115	-8.40081	0.00034
R_IPDPS	0	0.0023469	0.0023469
R_ABUTt2pp	0	1000	1000
R_FTHFLi	0	0.00258237	0.00258237
R_GLUABUTt7pp	0	1000	1000
R_GLYCL	0.0535435	0.0538887	0.0003452
R_GLYCLTt2rpp	-1000	0	1000
R_GLYCLTt4pp	0	1000	1000
R_GLYCTO2	0	0.000743509	0.000743509
R_NADH16pp	0	31.0219	31.0219
R_PYK	0	0.865658	0.865658
R_GLUSy	0	6.47248e-05	6.47248e-05
R_ACCOAL	0	1000	1000
R_CRNDt2rpp	-8.62997e-05	1000	1000
R_CRNt2rpp	-1000	0	1000
R_CRNt8pp	0	1000	1000
R_DHAPT	0	0.865658	0.865658
R_DMPPS	0	0.0023469	0.0023469
R_F6PA	-5.17798e-05	0.865658	0.86571
R_FRD3	0	31.0226	31.0226
R_GART	0	0.00258237	0.00258237
R_GLUt4pp	0	1000	1000
R_GLYCTO4	0	0.000743509	0.000743509
R_NADH18pp	0	31.0219	31.0219
R_NAt3pp	0	1000	1000
R_PFL	0	0.000172599	0.000172599
R_PPCSCT	0	996.714	996.714
R_R15BPK	0	1000	1000
R_R1PK	0	1000	1000
R_THRt2rpp	-1000	0.00012945	1000
R_THRt4pp	0	1000	1000
R_AACPS3	0.125327	0.125443	0.000116
R_AACPS4	0.147725	0.147841	0.000116
R_AACPS7	0.0764006	0.0765171	0.0001165
R_ACACT1r	0.349595	0.34961	1.5e-05
R_ACACT2r	0.349595	0.34961	1.5e-05
R_ACACT3r	0.349595	0.349608	1.3e-05
R_ACACT4r	0.349582	0.349608	2.6e-05
R_ACOAD1f	-0.34961	-0.349595	1.5e-05
R_ACOAD2f	-0.34961	-0.349595	1.5e-05
R_ACOAD3f	-0.349608	-0.349595	1.3e-05
R_ACOAD4f	-0.349608	-0.349582	2.6e-05
R_CTECOAI7	-0.147793	-0.147725	6.8e-05
R_ECOAH1	0.349595	0.34961	1.5e-05
R_ECOAH2	0.349595	0.34961	1.5e-05
R_ECOAH3	0.349595	0.349608	1.3e-05
R_ECOAH4	0.349582	0.349608	2.6e-05
R_FACOAE120	0.0764006	0.0764782	7.76e-05
R_FACOAE160	0.125327	0.125403	7.6e-05
R_FACOAE161	0.147725	0.147801	7.6e-05
R_HACD1	0.349595	0.34961	1.5e-05
R_HACD2	0.349595	0.34961	1.5e-05
R_HACD3	0.349595	0.349608	1.3e-05
R_HACD4	0.349582	0.349608	2.6e-05
R_IPDPS	0	0.0023469	0.0023469
R_ABUTt2pp	0	1000	1000
R_ACACT5r	0.349556	0.349608	5.2e-05
R_ACACT6r	0.273129	0.273155	2.6e-05
R_ACACT7r	0.273103	0.273155	5.2e-05
R_ACOAD5f	-0.349608	-0.349556	5.2e-05
R_ACOAD6f	-0.273155	-0.273103	5.2e-05
R_ACOAD7f	-0.125379	-0.125327	5.2e-05
R_ALAt2pp	0	1000	1000
R_DHORDfum	0	0.324968	0.324968
R_ECOAH5	0.349556	0.349608	5.2e-05
R_ECOAH6	0.273129	0.273155	2.6e-05
R_ECOAH7	0.273103	0.273155	5.2e-05
R_FBA3	0	7.78426	7.78426
R_GLUABUTt7pp	0	1000	1000
R_GLUt2rpp	-1000	1.52294e-05	1000
R_GLYCLTt2rpp	-1000	0	1000
R_GLYCLTt4pp	0	1000	1000
R_HACD5	0.349556	0.349608	5.2e-05
R_HACD6	0.273129	0.273155	2.6e-05
R_HACD7	0.273103	0.273155	5.2e-05
R_NADH16pp	0	31.0219	31.0219
R_PDX5PO2	0	0.00021907	0.00021907
R_PFK_3	0	7.78426	7.78426
R_PYK	0	0.865658	0.865658
R_3HAD100	0	2.58899e-05	2.58899e-05
R_3HAD120	0	5.17798e-05	5.17798e-05
R_3HAD121	0	1.2945e-05	1.2945e-05
R_3HAD140	0	2.58899e-05	2.58899e-05
R_3HAD141	0	1.2945e-05	1.2945e-05
R_3HAD160	0	5.17798e-05	5.17798e-05
R_3HAD161	0	5.17798e-05	5.17798e-05
R_3HAD40	0	1.23285e-05	1.23285e-05
R_3HAD60	0	1.23285e-05	1.23285e-05
R_3HAD80	0	1.23285e-05	1.23285e-05
R_3OAR100	0	2.58899e-05	2.58899e-05
R_3OAR120	0	5.17798e-05	5.17798e-05
R_3OAR121	0	1.2945e-05	1.2945e-05
R_3OAR141	0	1.2945e-05	1.2945e-05
R_3OAR160	0	5.17798e-05	5.17798e-05
R_3OAR161	0	5.17798e-05	5.17798e-05
R_3OAR40	0	1.23285e-05	1.23285e-05
R_3OAR60	0	1.23285e-05	1.23285e-05
R_3OAR80	0	1.23285e-05	1.23285e-05
R_3OAS100	0	2.58899e-05	2.58899e-05
R_3OAS120	0	5.17798e-05	5.17798e-05
R_3OAS121	0	1.2945e-05	1.2945e-05
R_3OAS141	0	1.2945e-05	1.2945e-05
R_3OAS160	0	5.17798e-05	5.17798e-05
R_3OAS161	0	5.17798e-05	5.17798e-05
R_3OAS60	0	1.23285e-05	1.23285e-05
R_3OAS80	0	1.23285e-05	1.23285e-05
R_EAR100x	0	2.58899e-05	2.58899e-05
R_EAR120x	0	5.17798e-05	5.17798e-05
R_EAR121x	0	1.2945e-05	1.2945e-05
R_EAR140x	0	2.58899e-05	2.58899e-05
R_EAR141x	0	1.2945e-05	1.2945e-05
R_EAR160x	0	5.17798e-05	5.17798e-05
R_EAR161x	0	5.17798e-05	5.17798e-05
R_EAR40x	0	1.23285e-05	1.23285e-05
R_EAR60x	0	1.23285e-05	1.23285e-05
R_EAR80x	0	1.23285e-05	1.23285e-05
R_KAS15	0	1.23285e-05	1.23285e-05
R_T2DECAI	0	1.2945e-05	1.2945e-05
R_ACS	0	996.558	996.558
R_ALAt4pp	0	1000	1000
R_DHAPT	0	0.865658	0.865658
R_DHORD2	0	0.324968	0.324968
R_DMPPS	0	0.0023469	0.0023469
R_F6PA	-5.17798e-05	0.865658	0.86571
R_FBA	-6.47248e-05	7.78425	7.78431
R_FRD3	0	31.0226	31.0226
R_NADH18pp	0	31.0219	31.0219
R_NAt3pp	0	1000	1000
R_PDX5POi	0	0.00021907	0.00021907
R_PFK	0	7.78426	7.78426
R_R15BPK	0	1000	1000
R_R1PK	0	1000	1000
R_THRt2rpp	-1000	0.00012945	1000
R_THRt4pp	0	1000	1000
R_AACPS3	0.125327	0.125443	0.000116
R_AACPS4	0.147725	0.147841	0.000116
R_AACPS7	0.0764006	0.0765171	0.0001165
R_ACACT1r	0.349595	0.34961	1.5e-05
R_ACACT2r	0.349595	0.34961	1.5e-05
R_ACACT3r	0.349595	0.349608	1.3e-05
R_ACACT4r	0.349582	0.349608	2.6e-05
R_ACOAD1f	-0.34961	-0.349595	1.5e-05
R_ACOAD2f	-0.34961	-0.349595	1.5e-05
R_ACOAD3f	-0.349608	-0.349595	1.3e-05
R_ACOAD4f	-0.349608	-0.349582	2.6e-05
R_CTECOAI7	-0.147793	-0.147725	6.8e-05
R_ECOAH1	0.349595	0.34961	1.5e-05
R_ECOAH2	0.349595	0.34961	1.5e-05
R_ECOAH3	0.349595	0.349608	1.3e-05
R_ECOAH4	0.349582	0.349608	2.6e-05
R_FACOAE120	0.0764006	0.0764782	7.76e-05
R_FACOAE160	0.125327	0.125403	7.6e-05
R_FACOAE161	0.147725	0.147801	7.6e-05
R_HACD1	0.349595	0.34961	1.5e-05
R_HACD2	0.349595	0.34961	1.5e-05
R_HACD3	0.349595	0.349608	1.3e-05
R_HACD4	0.349582	0.349608	2.6e-05
R_IPDPS	0	0.0023469	0.0023469
R_ABUTt2pp	0	1000	1000
R_ACACT5r	0.349556	0.349608	5.2e-05
R_ACACT6r	0.273129	0.273155	2.6e-05
R_ACACT7r	0.273103	0.273155	5.2e-05
R_ACOAD5f	-0.349608	-0.349556	5.2e-05
R_ACOAD6f	-0.273155	-0.273103	5.2e-05
R_ACOAD7f	-0.125379	-0.125327	5.2e-05
R_ADNK1	0	0.000725863	0.000725863
R_DHORDfum	0	0.324968	0.324968
R_ECOAH5	0.349556	0.349608	5.2e-05
R_ECOAH6	0.273129	0.273155	2.6e-05
R_ECOAH7	0.273103	0.273155	5.2e-05
R_FTHFLi	0	0.00258237	0.00258237
R_GLUABUTt7pp	0	1000	1000
R_GLUt2rpp	-1000	1.52294e-05	1000
R_GLYCLTt2rpp	-1000	0	1000
R_GLYCLTt4pp	0	1000	1000
R_HACD5	0.349556	0.349608	5.2e-05
R_HACD6	0.273129	0.273155	2.6e-05
R_HACD7	0.273103	0.273155	5.2e-05
R_PDX5PO2	0	0.00021907	0.00021907
R_PPM	-1000	6.47248e-05	1000
R_PUNP1	-0.000725863	6.47248e-05	0.000790588
R_PYK	0	0.865658	0.865658
R_3HAD100	0	2.58899e-05	2.58899e-05
R_3HAD120	0	5.17798e-05	5.17798e-05
R_3HAD121	0	1.2945e-05	1.2945e-05
R_3HAD140	0	2.58899e-05	2.58899e-05
R_3HAD141	0	1.2945e-05	1.2945e-05
R_3HAD160	0	5.17798e-05	5.17798e-05
R_3HAD161	0	5.17798e-05	5.17798e-05
R_3HAD40	0	1.23285e-05	1.23285e-05
R_3HAD60	0	1.23285e-05	1.23285e-05
R_3HAD80	0	1.23285e-05	1.23285e-05
R_3OAR100	0	2.58899e-05	2.58899e-05
R_3OAR120	0	5.17798e-05	5.17798e-05
R_3OAR121	0	1.2945e-05	1.2945e-05
R_3OAR141	0	1.2945e-05	1.2945e-05
R_3OAR160	0	5.17798e-05	5.17798e-05
R_3OAR161	0	5.17798e-05	5.17798e-05
R_3OAR40	0	1.23285e-05	1.23285e-05
R_3OAR60	0	1.23285e-05	1.23285e-05
R_3OAR80	0	1.23285e-05	1.23285e-05
R_3OAS100	0	2.58899e-05	2.58899e-05
R_3OAS120	0	5.17798e-05	5.17798e-05
R_3OAS121	0	1.2945e-05	1.2945e-05
R_3OAS141	0	1.2945e-05	1.2945e-05
R_3OAS160	0	5.17798e-05	5.17798e-05
R_3OAS161	0	5.17798e-05	5.17798e-05
R_3OAS60	0	1.23285e-05	1.23285e-05
R_3OAS80	0	1.23285e-05	1.23285e-05
R_EAR100x	0	2.58899e-05	2.58899e-05
R_EAR120x	0	5.17798e-05	5.17798e-05
R_EAR121x	0	1.2945e-05	1.2945e-05
R_EAR140x	0	2.58899e-05	2.58899e-05
R_EAR141x	0	1.2945e-05	1.2945e-05
R_EAR160x	0	5.17798e-05	5.17798e-05
R_EAR161x	0	5.17798e-05	5.17798e-05
R_EAR40x	0	1.23285e-05	1.23285e-05
R_EAR60x	0	1.23285e-05	1.23285e-05
R_EAR80x	0	1.23285e-05	1.23285e-05
R_KAS14	0	1.23285e-05	1.23285e-05
R_T2DECAI	0	1.2945e-05	1.2945e-05
R_ACOATA	-6.47248e-05	1.23285e-05	7.70533e-05
R_ACt2rpp	-1000	0	1000
R_ACt4pp	0	1000	1000
R_ADPT	0	0.000725863	0.000725863
R_DHAPT	0	0.865658	0.865658
R_DHORD2	0	0.324968	0.324968
R_DMPPS	0	0.0023469	0.0023469
R_EX_fe3_LPAREN_e_RPAREN_	-0.000172599	999.984	999.984
R_F6PA	-5.17798e-05	0.865658	0.86571
R_FE3tex	-999.984	0.000172599	999.984
R_FEROpp	0	249.996	249.996
R_GART	0	0.00258237	0.00258237
R_GLCP	0	996.558	996.558
R_GLCS1	0	996.558	996.558
R_GLGC	0	996.558	996.558
R_PDX5POi	0	0.00021907	0.00021907
R_AACPS3	0.125327	0.125443	0.000116
R_AACPS4	0.147725	0.147841	0.000116
R_AACPS7	0.0764006	0.0765171	0.0001165
R_ACACT1r	0.349595	0.34961	1.5e-05
R_ACACT2r	0.349595	0.34961	1.5e-05
R_ACACT3r	0.349595	0.349608	1.3e-05
R_ACACT4r	0.349582	0.349608	2.6e-05
R_ACOAD1f	-0.34961	-0.349595	1.5e-05
R_ACOAD2f	-0.34961	-0.349595	1.5e-05
R_ACOAD3f	-0.349608	-0.349595	1.3e-05
R_ACOAD4f	-0.349608	-0.349582	2.6e-05
R_CTECOAI7	-0.147793	-0.147725	6.8e-05
R_ECOAH1	0.349595	0.34961	1.5e-05
R_ECOAH2	0.349595	0.34961	1.5e-05
R_ECOAH3	0.349595	0.349608	1.3e-05
R_ECOAH4	0.349582	0.349608	2.6e-05
R_FACOAE120	0.0764006	0.0764782	7.76e-05
R_FACOAE160	0.125327	0.125403	7.6e-05
R_FACOAE161	0.147725	0.147801	7.6e-05
R_HACD1	0.349595	0.34961	1.5e-05
R_HACD2	0.349595	0.34961	1.5e-05
R_HACD3	0.349595	0.349608	1.3e-05
R_HACD4	0.349582	0.349608	2.6e-05
R_IPDPS	0	0.0023469	0.0023469
R_ABUTt2pp	0	1000	1000
R_ACACT5r	0.349556	0.349608	5.2e-05
R_ACACT6r	0.273129	0.273155	2.6e-05
R_ACACT7r	0.273103	0.273155	5.2e-05
R_ACOAD5f	-0.349608	-0.349556	5.2e-05
R_ACOAD6f	-0.273155	-0.273103	5.2e-05
R_ACOAD7f	-0.125379	-0.125327	5.2e-05
R_ECOAH5	0.349556	0.349608	5.2e-05
R_ECOAH6	0.273129	0.273155	2.6e-05
R_ECOAH7	0.273103	0.273155	5.2e-05
R_FTHFLi	0	0.00258237	0.00258237
R_GLUABUTt7pp	0	1000	1000
R_GLUt2rpp	-1000	1.52294e-05	1000
R_GLYCTO2	0	0.000743509	0.000743509
R_HACD5	0.349556	0.349608	5.2e-05
R_HACD6	0.273129	0.273155	2.6e-05
R_HACD7	0.273103	0.273155	5.2e-05
R_NADH16pp	0	31.0219	31.0219
R_PYK	0	0.865658	0.865658
R_3HAD100	0	2.58899e-05	2.58899e-05
R_3HAD120	0	5.17798e-05	5.17798e-05
R_3HAD121	0	1.2945e-05	1.2945e-05
R_3HAD140	0	2.58899e-05	2.58899e-05
R_3HAD141	0	1.2945e-05	1.2945e-05
R_3HAD160	0	5.17798e-05	5.17798e-05
R_3HAD161	0	5.17798e-05	5.17798e-05
R_3HAD40	0	1.23285e-05	1.23285e-05
R_3HAD60	0	1.23285e-05	1.23285e-05
R_3HAD80	0	1.23285e-05	1.23285e-05
R_3OAR100	0	2.58899e-05	2.58899e-05
R_3OAR120	0	5.17798e-05	5.17798e-05
R_3OAR121	0	1.2945e-05	1.2945e-05
R_3OAR141	0	1.2945e-05	1.2945e-05
R_3OAR160	0	5.17798e-05	5.17798e-05
R_3OAR161	0	5.17798e-05	5.17798e-05
R_3OAR40	0	1.23285e-05	1.23285e-05
R_3OAR60	0	1.23285e-05	1.23285e-05
R_3OAR80	0	1.23285e-05	1.23285e-05
R_3OAS100	0	2.58899e-05	2.58899e-05
R_3OAS120	0	5.17798e-05	5.17798e-05
R_3OAS121	0	1.2945e-05	1.2945e-05
R_3OAS141	0	1.2945e-05	1.2945e-05
R_3OAS160	0	5.17798e-05	5.17798e-05
R_3OAS161	0	5.17798e-05	5.17798e-05
R_3OAS60	0	1.23285e-05	1.23285e-05
R_3OAS80	0	1.23285e-05	1.23285e-05
R_EAR100x	0	2.58899e-05	2.58899e-05
R_EAR120x	0	5.17798e-05	5.17798e-05
R_EAR121x	0	1.2945e-05	1.2945e-05
R_EAR140x	0	2.58899e-05	2.58899e-05
R_EAR141x	0	1.2945e-05	1.2945e-05
R_EAR160x	0	5.17798e-05	5.17798e-05
R_EAR161x	0	5.17798e-05	5.17798e-05
R_EAR40x	0	1.23285e-05	1.23285e-05
R_EAR60x	0	1.23285e-05	1.23285e-05
R_EAR80x	0	1.23285e-05	1.23285e-05
R_KAS15	0	1.23285e-05	1.23285e-05
R_T2DECAI	0	1.2945e-05	1.2945e-05
R_ACCOAL	0	1000	1000
R_ACS	0	996.558	996.558
R_DHAPT	0	0.865658	0.865658
R_DMPPS	0	0.0023469	0.0023469
R_F6PA	-5.17798e-05	0.865658	0.86571
R_FRD3	0	31.0226	31.0226
R_GART	0	0.00258237	0.00258237
R_GLYCTO4	0	0.000743509	0.000743509
R_NADH18pp	0	31.0219	31.0219
R_NAt3pp	0	1000	1000
R_PPCSCT	0	996.714	996.714
R_R15BPK	0	1000	1000
R_R1PK	0	1000	1000
R_THRt2rpp	-1000	0.00012945	1000
R_THRt4pp	0	1000	1000
R_AACPS3	0.125327	0.125443	0.000116
R_AACPS4	0.147725	0.147841	0.000116
R_AACPS7	0.0764006	0.0765171	0.0001165
R_ACACT4r	0.349582	0.349608	2.6e-05
R_ACOAD4f	-0.349608	-0.349582	2.6e-05
R_CTECOAI7	-0.147793	-0.147725	6.8e-05
R_ECOAH4	0.349582	0.349608	2.6e-05
R_FACOAE120	0.0764006	0.0764782	7.76e-05
R_FACOAE160	0.125327	0.125403	7.6e-05
R_FACOAE161	0.147725	0.147801	7.6e-05
R_HACD4	0.349582	0.349608	2.6e-05
R_IPDPS	0	0.0023469	0.0023469
R_ABUTt2pp	0	1000	1000
R_ACACT5r	0.349556	0.349608	5.2e-05
R_ACACT6r	0.273129	0.273155	2.6e-05
R_ACACT7r	0.273103	0.273155	5.2e-05
R_ACOAD5f	-0.349608	-0.349556	5.2e-05
R_ACOAD6f	-0.273155	-0.273103	5.2e-05
R_ACOAD7f	-0.125379	-0.125327	5.2e-05
R_DHORDfum	0	0.324968	0.324968
R_ECOAH5	0.349556	0.349608	5.2e-05
R_ECOAH6	0.273129	0.273155	2.6e-05
R_ECOAH7	0.273103	0.273155	5.2e-05
R_FBA3	0	7.78426	7.78426
R_GLUABUTt7pp	0	1000	1000
R_GLUt2rpp	-1000	1.52294e-05	1000
R_GLYCLTt2rpp	-1000	0	1000
R_GLYCLTt4pp	0	1000	1000
R_HACD5	0.349556	0.349608	5.2e-05
R_HACD6	0.273129	0.273155	2.6e-05
R_HACD7	0.273103	0.273155	5.2e-05
R_PFK_3	0	7.78426	7.78426
R_3HAD100	0	2.58899e-05	2.58899e-05
R_3HAD120	0	5.17798e-05	5.17798e-05
R_3HAD121	0	1.2945e-05	1.2945e-05
R_3HAD140	0	2.58899e-05	2.58899e-05
R_3HAD141	0	1.2945e-05	1.2945e-05
R_3HAD160	0	5.17798e-05	5.17798e-05
R_3HAD161	0	5.17798e-05	5.17798e-05
R_3OAR100	0	2.58899e-05	2.58899e-05
R_3OAR120	0	5.17798e-05	5.17798e-05
R_3OAR121	0	1.2945e-05	1.2945e-05
R_3OAR141	0	1.2945e-05	1.2945e-05
R_3OAR160	0	5.17798e-05	5.17798e-05
R_3OAR161	0	5.17798e-05	5.17798e-05
R_3OAS100	0	2.58899e-05	2.58899e-05
R_3OAS120	0	5.17798e-05	5.17798e-05
R_3OAS121	0	1.2945e-05	1.2945e-05
R_3OAS141	0	1.2945e-05	1.2945e-05
R_3OAS160	0	5.17798e-05	5.17798e-05
R_3OAS161	0	5.17798e-05	5.17798e-05
R_AACPS9	0	6.47248e-05	6.47248e-05
R_EAR100x	0	2.58899e-05	2.58899e-05
R_EAR120x	0	5.17798e-05	5.17798e-05
R_EAR121x	0	1.2945e-05	1.2945e-05
R_EAR140x	0	2.58899e-05	2.58899e-05
R_EAR141x	0	1.2945e-05	1.2945e-05
R_EAR160x	0	5.17798e-05	5.17798e-05
R_EAR161x	0	5.17798e-05	5.17798e-05
R_FACOAE80	0	2.58899e-05	2.58899e-05
R_T2DECAI	0	1.2945e-05	1.2945e-05
R_ACt2rpp	-1000	0	1000
R_ACt4pp	0	1000	1000
R_DHORD2	0	0.324968	0.324968
R_DMPPS	0	0.0023469	0.0023469
R_EX_fe3_LPAREN_e_RPAREN_	-0.000172599	999.984	999.984
R_FBA	-6.47248e-05	7.78425	7.78431
R_FE3tex	-999.984	0.000172599	999.984
R_FEROpp	0	249.996	249.996
R_GLCP	0	996.558	996.558
R_GLCS1	0	996.558	996.558
R_GLGC	0	996.558	996.558
R_PFK	0	7.78426	7.78426
R_R15BPK	0	1000	1000
R_R1PK	0	1000	1000
R_I2FE2SS	0.000234844	0.000280959	4.6115e-05
R_I2FE2SS2	0.000223055	0.000255418	3.2363e-05
R_I2FE2ST	0	2.75065e-05	2.75065e-05
R_I4FE4SR	0.000223055	0.000255418	3.2363e-05
R_I4FE4ST	0.000223055	0.000255418	3.2363e-05
R_IPDPS	0	0.0023469	0.0023469
R_FBA3	0	7.78426	7.78426
R_GLYCLTt2rpp	-1000	0	1000
R_GLYCLTt4pp	0	1000	1000
R_GLYCTO2	0	0.000743509	0.000743509
R_NADH16pp	0	31.0219	31.0219
R_PFK_3	0	7.78426	7.78426
R_S2FE2SS	0	4.61156e-05	4.61156e-05
R_S2FE2SS2	0	3.23624e-05	3.23624e-05
R_S2FE2ST	0	2.75065e-05	2.75065e-05
R_S4FE4SR	0	3.23624e-05	3.23624e-05
R_S4FE4ST	0	3.23624e-05	3.23624e-05
R_ACCOAL	0	1000	1000
R_ACS	0	996.558	996.558
R_DMPPS	0	0.0023469	0.0023469
R_FBA	-6.47248e-05	7.78425	7.78431
R_FRD3	0	31.0226	31.0226
R_GLYCTO4	0	0.000743509	0.000743509
R_NADH18pp	0	31.0219	31.0219
R_PFK	0	7.78426	7.78426
R_PPCSCT	0	996.714	996.714
R_PROt2rpp	-1000	0	1000
R_PROt4pp	0	1000	1000
[truncated: 507 more rows]
