# Supplementary material for: Metabolic plasticity in synthetic lethal mutants: Viability at higher cost
Source: PLoS Comput Biol. 2018 Jan 30;14(1):e1005949. doi: 10.1371/journal.pcbi.1005949 (PMC5806928; doi:10.1371/journal.pcbi.1005949)
Supplement: S2 Table — The table reports FBA solution, PSL Clusters, control clusters, gene clusters and cluster entanglement for the organism S. sonnei in minimal medium. (XLSX) [file pcbi.1005949.s002.xlsx]

## Sheet: FBA_solution
Reaction	Flux Value
R_CTPS2	0.157739
R_BALAtex	0
R_SPODMpp	0
R_ADCS	0
R_TDPAGTA	0
R_GPDDA3pp	0
R_NAt3pp	0
R_PGP180abcpp	0
R_GUR1PPpp	0
R_GLUtex	0
R_DOPAtex	0
R_PPAtex	0
R_SUCASPtpp	0
R_ADCL	0
R_DAGK120	0
R_SUCMALtpp	0
R_DC6PH	0
R_EX_abt__D_e	0
R_N2Otpp	0
R_RMPA	0
R_SUCCt2_3pp	0
R_R1PK	0
R_FMNAT	0.00021913
R_NNATr	0.00223847
R_EX_anhgm_e	0
R_L_LACt2rpp	0
R_CHITOBpts	0
R_DM_mththf_c	0.000440225
R_ATPS4rpp	55.8611
R_PPAt4pp	0
R_DASYN141	0
R_DASYN140	0
R_CAt6pp	-1000
R_ALAt2pp_copy2	-1000
R_ALAt2pp_copy1	1000
R_LPLIPAL2G141	0
R_EX_cl_e	-0.00511467
R_GALURtex	0
R_DURIPP	0
R_EX_mal__L_e	0
R_DXYLUDtpp	0
R_ATPM	3.15
R_EX_3ntym_e	0
R_ACACT7r	0.27323
R_FACOAE60	0
R_AACPS9	0
R_AACPS8	0
R_AACPS7	0.0764734
R_AACPS6	0
R_AACPS5	0
R_AACPS4	0.147817
R_AACPS3	0.125413
R_AACPS2	0
R_AACPS1	0
R_NTD2pp	0
R_MLTGY2pp	0
R_GLYBt2pp_copy2	-1000
R_MALCOAMT	0
R_ICHORS_copy1	0
R_OCTNLL	0
R_GLYCLTDx	0
R_GLYCLTDy	0
R_GUAD	0
R_CFAS160G	0
R_DM_aacald_c	0
R_HXAtex	0
R_AACTOOR	0
R_LPLIPAL1G120pp	0
R_GLCTR3	0
R_EX_feoxam_un_e	0
R_2AGPEAT160	0
R_2AGPEAT161	0
R_EX_no2_e	0
R_THYMtex	0
R_EX_23cgmp_e	0
R_SALCHS2FEexs	0
R_EX_frulys_e	0
R_IDOND	0
R_PGPP141pp	0
R_2AGPG161tipp	0
R_THRtex	0
R_EX_enlipa_e	0
R_CBMD	0
R_2AGPEAT180	0
R_2AGPEAT181	0
R_HYD3pp	0
R_UDPG4E	0
R_DMPPS	0.00234754
R_PDXPP	0
R_GPDDA4pp	0
R_ALPATE160pp	0
R_EX_idon__L_e	0
R_ACPS1	0
R_PSD181	0
R_HSTPT	0.0930938
R_EX_so4_e	-0.247833
R_12PPDStpp_copy1	0
R_12PPDStpp_copy2	-1000
R_ECOAH3	0.349704
R_AEPtex	0
R_ADSL2r	0.439582
R_ACNAMt2pp	0
R_RNDR3	0
R_PROt4pp	0
R_H2tex	0
R_LALDO3	0
R_HEPK1	0
R_GALt2pp	0
R_UACGALPpp	0
R_DHAtpp	0
R_LYSDC	0
R_H2Stex	0
R_DPCOAK	0.000566004
R_G3PT	0
R_EX_3hcinnm_e	0
R_EX_h2o_e	545.61
R_TMAOR1pp	0
R_FECRMtonex	0
R_LPLIPAL2E140	0
R_GALUi	0
R_GLCURtex	0
R_EX_so2_e	0
R_EX_12ppd__R_e	0
R_MANPGH	0
R_GGPTRCO	0
R_4HOXPACDtex	0
R_HEPT1	0
R_ADOCBLPP	0
R_DHDPRy	0.364511
R_MANGLYCptspp	0
R_MTHTHFSs	0.000440225
R_MAN6Pt6_2pp	0
R_FALDtpp	0
R_FRUpts2pp	0
R_EX_ump_e	0
R_HSK	0.534771
R_EX_ura_e	0
R_CBLAT	0
R_CLPNS141pp	0
R_EX_halipa_e	0
R_DARBabcpp	0
R_ACCOAL	0
R_2AGPGAT140	0
R_2AGPGAT141	0
R_CYANSTpp	0
R_4HOXPACMOF	0
R_EX_glcur1p_e	0
R_FUMtex	0
R_GLCRtex	0
R_INSt2pp	0
R_GAM6Pt6_2pp	0
R_THZPSN3	0.00021913
R_BUTt2rpp	0
R_LACZ	0
R_EX_gua_e	0
R_CRNDt2rpp	0
R_GDPTPDP	0
R_LALADGLUtpp	0
R_TUNGSabcpp	0
R_EX_fe2_e	-1000
R_UAGCVT	0.0273057
R_EX_3amp_e	0
R_GSNK	0
R_FEENTERabcpp	0
R_EX_uacgam_e	0
R_OGMEACPD	0
R_NAMNPP	0.00223847
R_CU1Opp	0
R_UAGPT3	0.0273057
R_OGMEACPS	0
R_GTHRDabc2pp	0
R_EX_skm_e	0
R_CHITPH	0
R_HOPNTAL	0
R_DAAD	0
R_CTECOAI8_copy2	0
R_CYANtex	0
R_SCYSDS	0
R_EX_galctn__D_e	0
R_AGPAT161	0.0739087
R_ICL	0
R_NI2uabcpp	0
R_PPNCL2	0.000566004
R_DMSOtpp	0
R_CRNDCAL2	0
R_5MTRtex	0
R_FCLT	0.00021913
R_G2PP	0
R_HG2abcpp	0
R_METOX1s	0
R_PYAM5PO	0
R_EX_meoh_e	0
R_MG2tex	0.00852445
R_MOCOS	0.000119883
R_EX_rib__D_e	0
R_EX_pppn_e	0
R_UGMDDS	0.0273057
R_MDDCP5pp	0
R_CPH4S	0
R_ALLTNtex	0
R_DHCINDO	0
R_NI2tpp	0.000317394
R_3HCINNMH	0
R_EX_nmn_e	0
R_ACOAD1f	-0.349704
R_EX_cpgn_e	0
R_AGMPTRCtpp	-1000
R_EX_gthox_e	0
R_3HAD40	0
R_MDH	4.81674
R_CU2tex	0.000696695
R_GLUCYS	0
R_PSCLYStex	0
R_PGM	-14.5248
R_PGL	4.11195
R_PGK	-16.2683
R_PGI	5.88805
R_EX_rfamp_e	0
R_THRPtex	0
R_UAPGR	0.0273057
R_CU1abcpp	0
R_GRXR	0
R_ETHAt2pp	0
R_EX_udcpo5_e	0
R_EX_damp_e	0
R_PTRCt2pp	0
R_ACNAMtex	0
R_GUAt2pp	0
R_AGPR	-0.290659
R_ARGtex	0
R_SHKK	0.373847
R_AMMQLT8	0
R_PIuabcpp	0
R_PPK2r	0
R_G6Ptex	0
R_GDMANE	0
R_3HPPPNH	0
R_EX_gmp_e	0
R_LPLIPAL2ATE120	0
R_VALtex	0
R_GLCRt2rpp	0
R_EX_g3ps_e	0
R_PLIPA2E181pp	0
R_EX_pyr_e	0
R_CPGNUtpp	0
R_MEPCT	0.00234754
R_ACACCT	0
R_GLYCtpp	0
R_FACOAE140	0
R_FACOAE141	0
R_ACGAL1Ptex	0
R_SUCBZL	0
R_RNTR4c2	0.0257119
R_AGt3	0
R_PROGLYabcpp	0
R_FECRMabcpp	0
R_EX_n2o_e	0
R_SULabcpp	0
R_NADS1	0.00223847
R_SPMDtex	0
R_MAN6Ptex	0
R_ADOCBIK	0
R_IMPD	0.238829
R_IMPC	-0.532676
R_CCGS	0
R_ACtex	0
R_23CGMPtex	0
R_PA181abcpp	0
R_ACt4pp	1000
R_A5PISO	0.0382367
R_NTD7pp	0
R_PUNP7	0
R_ETOHtex	0
R_PUNP1	-0.00066132
R_O16AT	0
R_HIStex	0
R_PUNP2	0
R_EAR120y	0
R_EAR120x	0
R_ACACT6r	0.27323
R_HG2tex	0
R_DHORDfum	0
R_SADT2	0.24357
R_GAL1PPpp	0
R_AOBUTDs	0
R_ALATA_L2	0
R_EX_3pg_e	0
R_DCMPtex	0
R_UNK3	0
R_CYStex	0
R_COBALT2tex	2.45661e-05
R_EX_gthrd_e	0
R_TSULabcpp	0
R_AMANK	0
R_FDMO	0
R_PNTOt4pp	0
R_RNDR4	0
R_PGP141abcpp	0
R_RNDR2	0
R_ARGt3pp	0
R_EX_thymd_e	0
R_PYDXNtpp	0
R_PA160abcpp	0
R_3HAD161	0
R_3HAD160	0
R_CHORS	0.373847
R_OPHHX3	0
R_LIPAabcpp	0
R_SADH	0
R_SERTRS2	0
R_CHORM	0.317772
R_G6Pt6_2pp	0
R_DGMPtex	0
R_RBFSa	0.000876519
R_PAPA140	0
R_BMOGDS1	0.000119883
R_LPLIPAL2G140	0
R_GOFUCR	0
R_SALCNtex	0
R_EX_indole_e	0
R_SPODM	0
R_EAR80y	0
R_EAR80x	0
R_GLCtex_copy2	0
R_LIPAMPL	0
R_CYStpp	0
R_5DGLCNt2rpp	0
R_PPNDH	0.18205
R_LYSTRS	0
R_DTARTD	0
R_BTNt2ipp	0
R_TTDCEAtexi	0
R_EX_peamn_e	0
R_PUNP3	0
R_EX_csn_e	0
R_GLCt2pp	0
R_ACPPAT180	0
R_ACPPAT181	0
R_ACOTA	-0.290659
R_CPMPS	0.000239765
R_LPLIPAL1E141pp	0
R_URAtex	0
R_ACLS	0.859096
R_TREptspp	0
R_FA160ACPHi	0
R_COBALT2t3pp	0
R_LYStex	0
R_OCDCEAt2pp	0
R_GTPDPK	0
R_AKGtex	0
R_OCDCEAtexi	0
R_GLYC3Pt6pp	0
R_EAR180y	0
R_EAR180x	0
R_D_LACt2pp	0
R_EX_thym_e	0
R_SULFACtex	0
R_23PDE7pp	0
R_PSD161	0.0739087
R_PSD160	0.0627065
R_CUtex	0
R_THRS	0.534771
R_GLUABUTt7pp	0
R_PLIPA2A140pp	0
R_P5CR	0.217219
R_PDH	7.96633
R_DCAtex	0
R_KARA1	-0.859096
R_KARA2	0.285487
R_THRD	0
R_PItex	0.94789
R_P5CD	0
R_FLVR	0
R_SGSAD	0
R_CTBTCAL2	0
R_PG160abcpp	0
R_LPLIPAL1G181pp	0
R_DM_4crsol_c	0.00021913
R_GTHRDabcpp	0
R_PLIPA1A120pp	0
R_FE3abcpp	0
R_6APAt1	0
R_EX_dms_e	0
R_IGPDH	0.0930938
R_GK1	0.238829
R_SALCHS2FEabcpp	0
R_FLDR	0
R_TDP	0
R_LIPOS	0
R_ECOAH5	0.349704
R_ECOAH4	0.349704
R_ECOAH7	0.27323
R_ECOAH6	0.27323
R_ECOAH1	0.349704
R_GLYCLTt2rpp	0
R_GLCURt2rpp	0
R_ECOAH2	0.349704
R_PE181abcpp	0
R_EX_airs_e	0
R_ECOAH8	0
R_UREAtpp	0
R_PLIPA1A161pp	0
R_OHPBAT	0.00021913
R_CLPNS181pp	0
R_ACMUMtex	0
R_RMNtex	0
R_ALR3	0
R_H2SO	0
R_EX_lyx__L_e	0
R_12DGR120tipp	0
R_DASYN161	0.0739087
R_DASYN160	0.0627065
R_PLIPA1E181pp	0
R_PSCVT	0.373847
R_EX_lac__D_e	0
R_DHFR	0.0257119
R_GLYBtex	0
R_IPDPS	0
R_HYD2pp	0
R_MALTHXabcpp	0
R_MPTSS	0.000479531
R_EAR121x	0
R_EAR121y	0
R_EX_duri_e	0
R_MANGLYCtex	0
R_CLt3_2pp	0.00255733
R_AMPTASECG	0
R_ACACT1r	0.349704
R_ICHORS_copy2	0
R_FUSAtex	0
R_LPLIPAL1A161pp	0
R_METTRS	0
R_LPADSS	0.0191183
R_URIDK2r	-0.0257119
R_TCBt2ex	0
R_EX_eca4colipa_e	0
R_DMStex	0
R_CYSabcpp	0
R_AP5AH	0
R_SKMt2pp	0
R_PFK	7.7746
R_PFL	0
R_CMtex	0
R_CPGNR1	0
R_EX_tsul_e	0
R_CPGNR2	0
R_NADPHQR3	0
R_NADPHQR2	0
R_GLYBt2pp_copy1	1000
R_HEXt2rpp	0
R_NADPHQR4	0
R_UAG2E	0
R_5DGLCNR	0
R_MPTAT	0.000239765
R_2AGPA141tipp	0
R_FA161ACPHi	0
R_TMAOtex	0
R_DRPA	0
R_EX_ser__D_e	0
R_CGLYabcpp	0
R_MANptspp	0
R_PLIPA2E140pp	0
R_ASPt2pp_copy2	-1000
R_CLPNS140pp	0
R_ASPt2pp_copy1	1000
R_EX_fald_e	0
R_SBTtex	0
R_PMANM	0
R_BWCOS	0
R_MTHFD	0.970944
R_MTHFC	0.970944
R_NADH10	0
R_NTD9pp	0
R_EX_acmum_e	0
R_KDOCT2	0.0382367
R_FORt2pp	0
R_QMO2	0
R_QMO3	0
R_PGPP120	0
R_LPLIPAL1G160pp	0
R_GALCTLO	0
R_TREtex	0
R_PRAMPC	0.0930938
R_OPHBDC	0.00021913
R_FLVRx	0
R_PLIPA1E120pp	0
R_ACMUMptspp	0
R_PMPK	0.00021913
R_LIPOtex	0
R_GLYCDH	0
R_OAAtex	0
R_RBFK	0.00021913
R_GLNS	1.77656
R_LPLIPAL1A120pp	0
R_GLYCDx	0
R_PLIPA2G140pp	0
R_FRUtex	0
R_DARBt2rpp	0
R_FUMt2_3pp	0
R_ME1	0
R_ME2	0
R_LPLIPAL2E181	0
R_LPLIPAL2E180	0
R_EX_agm_e	0
R_EX_acgam1p_e	0
R_DHPTDCs	0
R_EAR181x	0
R_EAR181y	0
R_UPLA4NT	0
R_GHMT2r	1.09546
R_EX_urea_e	0
R_URACPAH	0
R_METSOXR2	0
R_LPLIPAL2ATG180	0
R_LPLIPAL2ATG181	0
R_TKT1	1.17673
R_TKT2	0.802666
R_DHAD1	0.859096
R_HYD1pp	0
R_DHAD2	0.285487
R_EX_4hphac_e_copy2	0
R_EX_4hphac_e_copy1	0
R_LPLIPAL1A160pp	0
R_DCYTtex	0
R_SUCCtex	0
R_MALTHXtexi	0
R_EX_pheme_e	0
R_LPLIPAL1E181pp	0
R_ENLIPIDAt1ex	0
R_MALDDH	0
R_GLCptspp	10
R_3AMPtex	0
R_MDDCP2pp	0
R_ADNtex	0
R_DHPPD	0
R_AGM4Pt2pp	0
R_EX_thrp_e	0
R_PTRCTA	0
R_SULFACabcpp	0
R_PE161abcpp	0.0206945
R_FE3Ri	0
R_ASNS2	0.236872
R_ASNS1	0
R_EX_ddca_e	0
R_PAPA180	0
R_TDSR1	0
R_GGGABAH	0
R_TDSR2	0
R_EX_acgal_e	0
R_EX_rnam_e	0
R_SCYSSL	0
R_23CCMPtex	0
R_TPRDCOAS	0
R_PFK_2	0
R_PFK_3	0
R_EX_diact_e	0
R_U23GAAT	0.0382367
R_PAPA161	0
R_PAPA160	0
R_FBP	0
R_TAURabcpp	0
R_DCTPD	0
R_ACKr	-996.013
R_K2L4Aabctex	0.0191183
R_FBA	7.7746
R_DHORD2	0.325054
R_3HOXPACt2pp	0
R_FMNRx	0
R_ADNCYC	0
R_EX_salchsx_e	0
R_PLIPA1E141pp	0
R_ACOAD3f	-0.349704
R_23DAPPAtex	0
R_RPE	1.9794
R_EX_cd2_e	0
R_EX_akg_e	0
R_EX_adocbl_e	0
R_CITt7pp	0
R_SUCCt2_2pp	0
R_METSOX1tex	0
R_NTP3	0
R_LALGP	0
R_INDOLEt2rpp	0
R_EX_LalaDgluMdap_e	0
R_MCTP2App	0
R_3OAR100	0
R_GALCTND	0
R_EX_h_e	-990.966
R_MECDPDH2	0.00234754
R_GART	0
R_PROt2rpp	0
R_DCYTt2pp	0
R_PA140abcpp	0
R_EX_dxyl_e	0
R_SELtpp	0
R_CFAS180G	0
R_DXYLK	0
R_CRNt8pp	0
R_CYTBD2pp	0
R_MLTP1	0
R_FE3DHBZStonex	0
R_GLDBRAN2	0
R_ADOCBLPS	0
R_EPMEACPR	0
R_FRD2	0
R_CRNDtex	0
R_PLIPA1G181pp	0
R_TMAOR2pp	0
R_DARBtex	0
R_FACOAE160	0.125413
R_FACOAE161	0.147817
R_UM4PL	0
R_X5PL3E	0
R_GLNtex	0
R_FACOAL160t2pp	0
R_EX_fe_e	0
R_GLUNpp	0
R_FUCtex	0
R_SBDH	0
R_NADH16pp	31.0501
R_PE180abcpp	0
R_ADA	0
R_EX_arab__D_e	0
R_ADD	0
R_EX_hdca_e	0
R_PAPA181	0
R_RBP4E	0
R_EX_LalaDglu_e	0
R_MALTTRabcpp	0
R_ARBTNR2	0
R_AMPtex	0
R_SELNPS	0
R_XYLI1	0
R_XYLI2	0
R_PPM	-0.00066132
R_PYNP2r	0
R_MMCD	0
R_DXPRIi	0.00234754
R_HPYRI	-1000
R_PHETRS	0
R_FACOAL141t2pp	0
R_PLIPA1E140pp	0
R_EX_g1p_e	0
R_CPPPGO2	0
R_FE3HOXabcpp	0
R_3NTD2pp	0
R_EX_peng_e	0
R_EX_isetac_e	0
R_EX_acon_C_e	0
R_PRPPS	0.916044
R_DSBCGT	0
R_MG2t3_2pp	0.00852445
R_PE120abcpp	0
R_LPLIPAL1E140pp	0
R_PYDXNK	0
R_FBA3	0
R_ALATRS	0
R_ECAtpp	0
R_MMM2	0
R_H2tpp	0
R_MDDCP4pp	0
R_EX_lcts_e	0
R_MOAT	0.0191183
R_GGPTRCS	0
R_UACMAMO	0
R_DHNCOAT	0
R_LPLIPAL2E141	0
R_DHNCOAS	0
R_DHPS2	0
R_COLIPAPabctex	0
R_FADRx_copy1	2.14795
R_FADRx_copy2	0
R_EX_pacald_e	0
R_PPALtpp	0
R_PLIPA1G160pp	0
R_G1Ptex	0
R_AGM4PCPpp	0
R_EAR100y	0
R_EAR100x	0
R_PLIPA1G180pp	0
R_FE3HOXexs	0
R_NOtex	0
R_PLIPA2A141pp	0
R_FE2tpp	0.0157823
R_OMPHHX	0
R_PAPA141pp	0
R_WCOS	0
R_SHK3Dr	0.373847
R_LPLIPAL1G180pp	0
R_CRNCAL2	0
R_ZN2abcpp	0
R_EX_mmet_e	0
R_ACOAD2f	-0.349704
R_OROTt2_2pp	0
R_LIPOt2pp	0
R_NADH17pp	0
R_LPLIPAL2A181	0
R_LPLIPAL2A180	0
R_GTHRDHpp	0
R_3HAD100	0
R_ARBtex	0
R_SKMtex	0
R_EX_enter_e	0
R_NTP11	0
R_GAL1Ptex	0
R_ACODA	0.290659
R_NTP12	0
R_FA140ACPHi	0
R_EX_sulfac_e	0
R_TRE6PS	0
R_CTECOAI6_copy2	0
R_HEPT3	0
R_FEENTERexs	0
R_PDE4	0
R_HEPT2	0
R_NOVBCNtex	0
R_CLPNS180pp	0
R_QUIN2tex	0
R_PROD2	0
R_MLTGY4pp	0
R_DADK_copy2	-1000
R_DADK_copy1	1000
R_2AGPE141tipp	0
R_EX_metsox_S__L_e	0
R_ASP1DC	0.000566004
R_MOGDS	0
R_EX_salchs2_e	0
R_DHORD5	0
R_ASNNpp	0
R_GLUTRS	0.00350608
R_GLUTRR	0.00350608
R_EX_asp__L_e	0
R_EX_sucr_e	0
R_EX_udpgal_e	0
R_2AGPA140tipp	0
R_COLIPAabcpp	0
R_12PPDt	1000
R_HISabcpp	0
R_EX_3ump_e	0
R_RNDR1b	0
R_UDPGLCURtex	0
R_EX_metsox_R__L_e	0
R_USHD	0.0191183
R_PGP160abcpp	0
R_NTD10pp	0
R_NAt3_2pp	0
R_IG3PS	0.0930938
R_D_LACtex	0
R_ARBTNtonex	0
R_FRUK	0
R_PNTK	0.000566004
R_FCLPA	0
R_ZN2tpp	0.000335082
R_SALCHSXtex	0
R_EX_cu2_e	-0.000696695
R_PSSA120	0
R_ACCOAC	0.0764793
R_TRE6PH	0
R_CLPNH180pp	0
R_3GMPtex	0
R_SUCRtex	0
R_EX_tcynt_e	0
R_2DGULRx	0
R_2DGULRy	0
R_EX_cpgn_un_e	0
R_23PDE2pp	0
R_SALCNH	0
R_EX_23camp_e	0
R_PROTRS	0
R_FEOXAMR1	0
R_FEOXAMR3	0
R_FEOXAMR2	0
R_FE3DCITtonex	0
R_EX_fe3dhbzs3_e	0
R_EX_phe__L_e	0
R_FESR	0.00767249
R_PAPA140pp	0
R_EX_gln__L_e	0
R_PLIPA2E141pp	0
R_ASPTA	-2.87397
R_ACACT3r	0.349704
R_CTECOAI8_copy1	0
R_2AGPE160tipp	0
R_FACOAE80	0
R_3OAR40	0
R_ASCBptspp	0
R_M1PD	0
R_LA4NTpp	0
R_EX_15dap_e	0
R_SARCOX	0
R_LEUTAi	0.442712
R_FOAMtex	0
R_NTD1pp	0
R_RIBtex	0
R_UMPtex	0
R_S4FE4ST	0
R_CRNt2rpp	0
R_G6PDA	0
R_S4FE4SR	0
R_ORNabcpp	0
R_EX_succ_e	0
R_MLDCP1Bpp	0
R_METDabcpp	0
R_NTD8pp	0
R_EX_5mtr_e	0
R_CRNtex	0
R_GLCP2	0
R_EX_23ccmp_e	0
R_PTAr	996.013
R_OCBT	0.290659
R_CYTDK2	0
R_ADOCBLS	0
R_GLCOAS	0
R_IPDDI	-0.00207436
R_EX_xmp_e	0
R_LSERDHr	0
R_DURIt2pp	0
R_GMPR	0
R_URItex	0
R_4PEPTtex	0
R_PLIPA1E180pp	0
R_PGPP140	0
R_HSST	0.15124
R_DSBDR	0
R_ENTCS	0
R_PRASCSi_copy1	1000
R_NH4tpp	10.6065
R_CPGNexs	0
R_METtex	0
R_PLIPA1A181pp	0
R_NADN	0
R_EDTXS4	0
R_EDTXS3	0
R_EDTXS2	0
R_EDTXS1	0
R_NADK	0.000439242
R_PLIPA2G180pp	0
R_FALDH2	0
R_FE2t2pp	0
R_ARGSS	0.290659
R_BPNT	0.24357
R_SUCtpp	0
R_EX_spmd_e	0
R_EX_arbtn_fe3_e	0
R_PHETA1	-0.18205
R_NTD12	0
R_HETZK	0
R_PPBNGS	0.00175304
R_MDDEP1pp	0
R_CYTK1	0.177765
R_DDGALK	0
R_LPLIPAL1A181pp	0
R_2AGPGAT180	0
R_CLPNH140pp	0
R_2AGPE140tipp	0
R_EX_dimp_e	0
R_EX_ppa_e	0
R_ACGAM1PPpp	0
R_THMDtex	0
R_NO3t7pp	0
R_HMBS	0.00043826
R_EX_r5p_e	0
R_EX_14glucan_e	0
R_F6PP	0
R_DHPTDCs2	0.000440225
R_HDCAt2pp	0
R_F6PA	0
R_NH4tex	10.6065
R_AOXSr2	0
R_ThDPAT	0
R_3OAS181	0
R_3OAS180	0
R_GPDDA5pp	0
R_ACALDtex	0
R_GMPS2	0.238829
R_ACOATA	0
R_MMETtex	0
R_FACOAL100t2pp	0
R_EX_colipaOA_e	0
R_EX_ile__L_e	0
R_HXAND	0
R_CTECOAI7_copy2	0
R_AGPAT181	0
R_AGPAT180	0
R_ECAP3pp	0
R_GUACYC	0
R_EX_chol_e	0
R_MLTP2	0
R_DURIK1	0
R_PRMICI	0.0930938
R_UDPGD	0
R_TTRCYCtpp	0
R_CPGNUtex	0
R_APPLDHr	0
R_EX_dgmp_e	0
R_NTPP1	0
R_ASPTRS	0
R_AGPAT160	0.0627065
R_MAN6PI	0
R_GMHEPPA	0
R_GLCR1TRB1	0
R_AM3PA	0
R_GALBDtex	0
R_APRAUR	0.00043826
R_EX_crn_e	0
R_EX_tungs_e	0
R_GALCTNLtex	0
R_EX_ag_e	0
R_GALR1TRB2	0
R_GALR1TRB1	0
R_ASCBtex	0
R_FEOXAMUtex	0
R_NMNN	0
R_ASPtex	0
R_ICITtex	0
R_PROtex	0
R_THIORDXi	0
R_4PCP	0
R_DHORTS	-0.325054
R_PAPA141	0
R_3HAD80	0
R_ACGAL1PPpp	0
R_HEX1	0
R_EX_ac_e	0
R_HEX7	0
R_HEX4	0
R_SERt2rpp	0
R_FDH5pp	0
R_PLIPA2G181pp	0
R_G3PD6	0
R_GP4GH	0
R_LALALGLUtex	0
R_MALDt2_2pp	0
R_EX_doxrbcn_e	0
R_MALTTTRtexi	0
R_SUCCt3pp	0
R_ACGAM1Ptex	0
R_GLCUR1Ptex	0
R_CDPMEK	0.00234754
R_GALR1TRA1	0
R_LPLIPAL1A180pp	0
R_2HH24DDH	0
R_EX_cit_e	0
R_GTPDPDP	0
R_SUCR	0
R_PG180abcpp	0
R_CLPNH141pp	0
R_3OAR120	0
R_3OAR121	0
R_BMOCOS	0.000119883
R_TMDK1	0
R_EX_quin_e	0
R_EX_4hoxpacd_e	0
R_MN2tpp	0.000679008
R_GAPD	16.2683
R_NADH9	0
R_ARBabcpp	0
R_CFAS180E	0
R_FE3HOXUtpp	0
R_CBMKr	0.615713
R_LPLIPAL2ATE160	0
R_LPLIPAL2ATE161	0
R_PYK	0.805773
R_EX_acolipa_e	0
R_GLYOX	0
R_ACGK	0.290659
R_PGAMT	-0.0928482
R_EX_fe3hox_un_e	0
R_MEOHtex	0
R_ACGS	0.290659
R_3OAS80	0
R_EX_6apa_e	0
R_MALDtex	0
R_FECRMexs	0
R_PGSA120	0
R_EX_udpg_e	0
R_ADOCBLtonex	0
R_PTRCtex	0
R_FORtppi	0
R_G1PPpp	0
R_ARBTNR3	0
R_CTBTt2rpp	0
R_ARBTNR1	0
R_HCINNMt2rpp	0
R_EX_orn_e	0
R_ADNt2pp	0
R_EX_feoxam_e	0
R_MACPD	0
R_FDH4pp	0
R_FACOAE100	0
R_URIH	0
R_TUNGStex	0
R_DSBGGT	0
R_ASNTRS	0
R_DTMPK	0.0257119
R_DOXRBCNtex	0
R_APH181	0
R_APH180	0
R_MNtex	0.000679008
R_ETHAtex	0
R_SERt4pp	0
R_FRULYSE	0
R_TRE6PP	0
R_PAPA181pp	0
R_O2tpp	17.5903
R_EX_glyc2p_e	0
R_SLNTtex	0
R_MGSA	0
R_CYTDt2pp_copy2	-1000
R_CYTDt2pp_copy1	1000
R_EX_lipoate_e	0
R_12DGR181tipp	0
R_DHQS	0.373847
R_GLCS1	0
R_INSTt2	0
R_GLCDpp	0
R_LCTSt3ipp	0
R_LYXI	0
R_PGPP120pp	0
R_MLDCP2App	0
R_LEUtex	0
R_GHBDHx	0
R_PAPPT3	0.0273057
R_XYLK2	0
R_ILETRS	0
R_RNTR1c2	0.0257119
R_2AGPE120tipp	0
R_ACACT2r	0.349704
R_CYTK2	0
R_FMNRx2	0
R_EX_hacolipa_e	0
R_GLYCTO3	0
R_EX_trp__L_e	0
R_CMPN	0
R_GLYCTO4	0
R_EX_glyb_e	0
R_EX_4hoxpac_e	0
R_OGMEACPR	0
R_SPMDt3pp	0
R_LIPAHT2ex	0
R_EX_for_e	0
R_23PDE9pp	0
R_G3PD7	0
R_G3PD5	0
R_G3PD2	-0.136615
R_ACANTHAT	0
R_MMETt2pp	0
R_CU2abcpp	0
R_4H2KPILY	0
R_FE3DCITabcpp	0
R_FRUURtex	0
R_EX_dopa_e	0
R_CYANST	0
R_DBTS	0
R_CHLtex	0
R_THYMt3pp	0
R_FRD3	0
R_KAS14	0
R_DAPDC	0.337205
R_PHEtex	0
R_VALabcpp	0
R_PPPNt2rpp	0
R_ALAALAtex	0
R_PE141abcpp	0
R_RIBabcpp	0
R_EX_fe3dcit_e	0
R_ENLIPIDAt2ex	0
R_EX_aso3_e	0
R_APG3PAT120	0
R_I4FE4ST	0.000255488
R_I4FE4SR	0.000255488
R_XTSNt2rpp	0
R_EX_mnl_e	0
R_4PEPTabcpp	0
R_EX_cbi_e	0
R_PLIPA2A180pp	0
R_FE3HOXUtex	0
R_GLYCLTtex	0
R_EX_pac_e	0
R_EX_remnant1_e	0
R_PMDPHT	0.00043826
R_INDOLEtex	0
R_MOCDS	0
R_GLUt2rpp	-1000
R_URIC	0
R_ARBTNtpp	0
R_TDPGDH	0
R_LEUabcpp	0
R_FTHFD	0
R_IDONtex	0
R_DKGLCNR2y	0
R_DKGLCNR2x	0
R_3HAD121	0
R_3HAD120	0
R_LPLIPAL2A161	0
R_LPLIPAL2A160	0
R_METS	0.15168
R_FEOXAMexs	0
R_HPPK2	0
R_3hoxpactex	0
R_PGLYCP	0
R_UAAGDS	0.0273057
R_ICDHyr	4.85236
R_PG141abcpp	0
R_PROabcpp	0
R_LIPOCT	0
R_PSUDS	0
R_EX_orot_e	0
R_DTMPtex	0
R_PDX5PS	0.00021913
R_FECRMR1	0
R_FECRMR3	0
R_FECRMR2	0
R_PETNT161pp	0
R_FE3HOXR2	0
R_FE3HOXR3	0
R_FE3HOXR1	0
R_PSD120	0
R_TARTRtpp	0
R_MG2tpp	0
R_12PPDStex	-1000
R_DDPA	0.373847
R_DHPTPE	0
R_DKGLCNR1	0
R_CLPNH181pp	0
R_ARGSL	0.290659
R_PA141abcpp	0
R_OMBZLM	0
R_MCTP1Bpp	0
R_EX_amp_e	0
R_EX_mn2_e	-0.000679008
R_EX_feroxE_e	0
R_THRt4pp	0
R_3AMACHYD	0
R_RNAMtpp	0
R_EX_maltpt_e	0
R_CYTD	0
R_MDH2	0
R_MDH3	0
R_XPPT	0
R_CRNabcpp	0
R_PGCD	1.74355
R_GALCTtex	0
R_MECDPS	0.00234754
R_TARTt2_3pp	0
R_RNDR3b	0
R_ILEabcpp	0
R_F6Pt6_2pp	0
R_AP4AH	0
R_PGMT	0
R_DHPTDNR	0
R_AIRStex	0
R_AP4AS	0
R_EX_cytd_e	0
R_DASYN180	0
R_DPR	0.000566004
R_BUTSO3abcpp	0
R_SO3tex	0
R_CRNt7pp	0
R_MALTptspp	0
R_EX_guln__L_e	0
R_MLDCP1App	0
R_PLIPA2G160pp	0
R_PSSA141	0
R_PLIPA2A181pp	0
R_DUMPtex	0
R_LPLIPAL2G161	0
R_TYMtex	0
R_DHBS	0
R_ALTRH	0
R_ARBTtex	0
R_CMCMSAD	0
R_DASYN120	0
R_GLCNt2rpp	0
R_EX_hxan_e	0
R_EX_ppal_e	0
R_GALabcpp	0
R_IPPMIa	-0.442712
R_IPPMIb	-0.442712
R_LPLIPAL2G120	0
R_UAGAAT	0.0382367
R_DHBD	0
R_EX_AEP_e	0
R_ARBt3ipp	0
R_HACD4i	0
R_QUINDH	0
R_ASO3t8pp	0
R_FA120ACPHi	0
R_THFAT	0
R_THZPSN	0
R_EX_pro__L_e	0
R_EX_crn__D_e	0
R_NTD6	0
R_LIPATPT	0
R_3OAR60	0
R_DAGK180	0
R_DAGK181	0
R_ACMANAtex	0
R_OXPTNDH	0
R_EX_pydxn_e	0
R_GLCR1TRA1	0
R_HACD8	0
R_GLUabcpp	0
R_PLIPA1A180pp	0
R_HACD1	0.349704
R_HACD2	0.349704
R_HACD3	0.349704
R_HACD4	0.349704
R_HACD5	0.349704
R_3OAR80	0
R_GLYOX3	0
R_BIOMASS_Ec_iJO1366_WT_53p95M	0
R_HPAtex	0
R_ADK1	1000
R_ADK3	-0.837007
R_ADK4	0
R_ARBTptspp	0
R_TARTRtex	0
R_ACGALtex	0
R_HYPOE	0
R_PPTtex	0
R_ASPabcpp	0
R_MN6PP	0
R_ENTERH	0
R_CYNTtex	0
R_EX_g6p_e	0
R_CLB6PH	0
R_MDDEP2pp	0
R_ACS	996.586
R_PLIPA2G141pp	0
R_EX_cmp_e	0
R_FUMt2_2pp	0
R_EX_3gmp_e	0
R_HACD8i	0
R_LIPAHTex	0
R_EX_4abut_e	0
R_ALATA_L	-0.571267
R_EX_ocdcea_e	0
R_3PEPTtex	0
R_PGPP160	0
R_PGPP161	0
R_Kt2pp	0.191805
R_CYTDH	0
R_DALAt2pp	0.0136529
R_ISETACtex	0
R_EX_glcur_e	0
R_EX_LalaDgluMdapDala_e	0
R_FACOAL60t2pp	0
R_G3PCtex	0
R_CYSTRS	0
R_GLUSy	0
R_NTD3pp	0
R_EX_rbt_e	0
R_GALCTt2rpp	0
R_PGPP181	0
R_URAt2pp_copy1	1000
R_URAt2pp_copy2	-1000
R_DHNAOT4	0
R_GALKr	0
R_ECAP2pp	0
R_HISTD	0.0930938
R_MICITDr	0
R_ALCD2x	0
R_GLCRD	0
R_OPHHX	0.00021913
R_FECRMUtex	0
R_TRDR	0.24357
R_GLYCAtex	0
R_PSP_Lpp	0
R_EX_xyl__D_e	0
R_MDDCP3pp	0
R_EX_no_e	0
R_POAACR	0
R_EX_dca_e	0
R_DXYLUDtex	0
R_AMALT1	0
R_AMALT2	0
R_AMALT3	0
R_AMALT4	0
R_SERtex	0
R_PG140abcpp	0
R_PGP120abcpp	0
R_PMEACPE	0
R_EX_colipa20Oag_e	0
R_HEMEOS	0
R_GALCTNtex	0
R_HPYRRx	1000
R_HPYRRy	0
R_BSORx	0
R_EX_pep_e	0
R_CBIAT	0
R_UGLT	0
R_BSORy	0
R_EX_mobd_e	-0.000126761
R_SPMDabcpp	0
R_CYSDDS	0
R_XTSNtex	0
R_PPM2	0
R_G1PACT	0.0928482
R_EX_acac_e	0
R_GBBTNtex	0
R_PHEMEtiex	0
R_PPRDNDH	0
R_EX_mso3_e	0
R_CLIPAabctex	0
R_LPLIPAL2ATG140	0
R_EX_tartr__L_e	0
R_CLBH	0
R_PGSA180	0
R_PGSA181	0
R_UAGDP	0.0928482
R_SHSL1	0.15124
R_EX_tym_e	0
R_TETtex	0
R_EX_drib_e	0
R_AGPAT141	0
R_AGPAT140	0
R_CYNTt2pp	0
R_PSP_L	1.74355
R_MCPST	0
R_3HPPtpp	0
R_SUCOAS	-3.28073
R_MDDEP3pp	0
R_LPLIPAL1E161pp	0
R_RNDR2b	0
R_PPCK	0
R_AHCYSNS	0.000440225
R_THD2pp	0
R_METSOX1abcpp	0
R_SLCYSS	0
R_UACGAMPpp	0
5	0.982645
R_TDPADGAT	0
R_GLUN	0
R_AGMHE	0
R_GLCTR2	0
R_GLCTR1	0
R_SHCHD2	0.00021913
R_PAPA120	0
R_EX_met__D_e	0
R_UDPGALtex	0
R_TSULtex	0
R_EX_mal__D_e	0
R_T2DECAI	0
R_NTD4pp	0
R_ALAGLUE	0
R_FACOAL181t2pp	0
R_AST	0
R_ASPT	0
R_3OAS141	0
R_3OAS140	0.0764734
R_LPLIPAL1E180pp	0
R_RMK	0
R_RMI	0
R_NO3R2pp	0
R_DCYTD	0
R_ASPK	1.05052
R_EX_12ppd__S_e	0
R_EX_cys__L_e	0
R_MTRPOX	0
R_ACNML	0
R_NTRIR3pp	0
R_TMK	0
R_OCTAtex	0
R_NACODA	0
R_TDSK	0.0191183
R_EX_kdo2lipid4_e	0
R_TRPTA	0
R_EX_glc__D_e	-10
R_CFAS160E	0
R_3OAR140	0.0764734
R_3OAR141	0
R_DDGLCNtex	0
R_GLUt4pp	1000
R_DINStex	0
R_XANtpp	0
R_DADNt2pp	0
R_EX_kokdolipidA_e	0
R_GLYCL	0.0536568
R_GLYCK	0
R_GLYtex	0
R_TAG1PK	0
R_ALCD3ir	0
R_NTP3pp	0
R_DAPAL	0
R_LPLIPAL2ATE140	0
R_LPLIPAL2ATE141	0
R_UHGADA	0.0382367
R_MALTTRtexi	0
R_DHQTi	0.373847
R_DNTPPA	0
R_PG181abcpp	0
R_COLIPAabctex	0
R_FE2abcpp	0
R_EX_uri_e	0
R_PGPP180	0
R_EX_fe3_e	999.984
R_EX_feroxG_e	0
R_SERTRS	0
R_COBALT2abcpp	0
R_MECDPDH5	0
R_FE2tex	1000
R_EDD	0
R_FCLK	0
R_EDA	0
R_PTRCORNt7pp	-1000
R_EX_glyclt_e	0
R_FACOAE120	0.0764734
R_EX_galct__D_e	0
R_FFSD	0
R_EX_fuc__L_e	0
R_EX_tet_e	0
R_LIPACabcpp	0
R_PPGPPDP	0
R_DGK1	0
R_CHRPL	0.00021913
R_EX_tre_e	0
R_MG2uabcpp	0
R_LALDO2x	0
R_ACACtex	0
R_ACGAMK	0
R_GSNt2pp	0
R_EAR160y	0
R_EAR160x	0
R_ACMAMUT	0
R_ACGAMT	0
R_ARBt2rpp	0
R_PRFGS	0.439801
R_CLPNS120pp	0
R_PLIPA2E120pp	0
R_ILEtex	0
R_PPND	0.135722
R_ALLtex	0
R_GUAPRT	0
R_DDCAt2pp	0
R_TAUDO	0
R_GDPDPK	0
R_Htex	990.966
R_GLUDC	0
R_GLUDy	-8.45494
R_SBTptspp	0
R_PLIPA1A141pp	0
R_OHPHM	0
R_2AGPA180tipp	0
R_APCS	0
R_MNabc_1	0
R_DM_amob_c	0
R_FALDtex	0
R_NTRIR2x	0
R_PYRtex	0
R_UROCANH	0
R_PANTS	0.000566004
R_UM4PCP	0
R_ACHBS	0.285487
R_FE3DHBZSabcpp	0
R_RNTR2c2	0.0265481
R_CRNCAR	0
R_EX_4hthr_e	0
R_RFAMPtpp	0
R_CITt3pp	0
R_EX_lys__L_e	0
R_TAGURr	0
R_G5SD	0.217219
R_PYDXtex	0
R_ANS	0.0558565
R_APH141	0
R_APH140	0
R_3NTD4pp	0
R_SO4tex	0.247833
R_EX_gam_e	0
R_PTRCabcpp	0
R_GLU5K	0.217219
R_CBL1tonex	0
R_GSNtex	0
R_FEENTERtex	0
R_APG3PAT140	0
R_APG3PAT141	0
R_GLCP	0
R_ICHORT	0
R_PPKr	-1000
R_EX_malttr_e	0
R_EX_pnto__R_e	0
R_PROGLYtex	0
R_HACD7i	0
R_DHAtex	0
R_CTECOAI6_copy1	0
R_IDOND2	0
R_ORNDC	0
R_EX_dgsn_e	0
R_MSO3tex	0
R_GF6PTA	0.0928482
R_SUCptspp	0
R_EX_cellb_e	0
R_TYRtex	0
R_PERD	0.00021913
R_MCOATA	0.0764773
R_MALTabcpp	0
R_EX_bz_e	0
R_TPI	7.63799
R_DHNPA2r	0
R_EX_mg2_e	-0.00852445
R_NMNAT	0
R_EX_tag__D_e	0
R_LPLIPAL2A141	0
R_LPLIPAL2A140	0
R_DMSOtex	0
R_EAR60y	0
R_EAR60x	0
R_NAt3_1p5pp	0
R_HISTP	0.0930938
R_2AGPE161tipp	0
R_2AGPE180tipp	0
R_EX_xylu__L_e	0
R_S2FE2ST	0
R_TYRTA	-0.135722
R_S2FE2SS	0
R_S2FE2SR	0
R_ASAD	-1.05052
R_GALR1TRA2	0
R_AMAOTr	0
R_GMHEPAT	0
R_TRPtex	0
R_UGLCURPpp	0
R_LCARR	0
R_LCARS	0
R_HPPPNt2rpp	0
R_PYDXK	0
R_PLIPA2E180pp	0
R_3PGtex	0
R_2PGtex	0
R_G3PAT120	0
R_AGM4PCP	0
R_MPTG	0.0136529
R_FRULYSK	0
R_CLPNS161pp	0
R_CHLabcpp	0
R_GLYCTO2	0
R_MPTS	0.000239765
R_O16A4COLIPAabctex	0
R_3CMPtex	0
R_MLTGY1pp	0
R_CINNDO	0
R_NTP7	0
R_RNDR1	0
R_GLCabcpp	0
R_EX_cm_e	0
R_METabcpp	0
R_OMPHHX3	0
R_MINCYCtex	0
R_DSBAO1	0
R_DSBAO2	0
R_EX_cysi__L_e	0
R_UDCPPtppi	0
R_SUCBZS	0
R_FEOXAMUtpp	0
R_LALALGLUtpp	0
R_EX_23dappa_e	0
R_EX_hg2_e	0
R_ACOAD8f	0
R_EX_feroxGfe_e	0
R_EX_manglyc_e	0
R_EX_tartr__D_e	0
R_CYSSADS	0
R_5DOAN	0.000221095
R_EX_icit_e	0
R_ENTERES	0
R_LALADGLUtex	0
R_PSSA160	0.0627065
R_PSSA161	0.0739087
R_OMMBLHX	0
R_DMQMT	0
R_INOSTtpp	0
R_UDCPDPpp	0
R_G3PStex	0
R_ACt2rpp	-1000
R_AGM4PApp	0
R_EX_dcyt_e	0
R_GUI1	0
R_GUI2	0
R_EX_g3pg_e	0
R_ARGDC	0
R_EX_g3pi_e	0
R_THRt2pp	0
R_MALTPTabcpp	0
R_NMNR	0
R_ASR	0
R_EX_cyan_e	0
R_EX_galctn__L_e	0
R_LACZpp	0
R_TRPS3	0
R_TRPS2	0
R_TRPS1	0.0558565
R_ABUTtex	0
R_EX_g3pc_e	0
R_IMPtex	0
R_AMANAPEr	0
R_PLIPA1G141pp	0
R_23PDE4pp	0
R_PGPP161pp	0
R_NACtex	0.00223847
R_12DGR141tipp	0
R_EX_g3pe_e	0
R_4PCPpp	0
R_L_LACtex	0
R_EX_so3_e	0
R_CHTBStex	0
R_DSERtex	0
R_NADDP	0
R_2AGPA120tipp	0
R_EX_2pg_e	0
R_AADDGT	0
R_DAGK140	0
R_DAGK141	0
R_OAAt2_2pp	0
R_XMPtex	0
R_G3PEtex	0
R_ATPHs	0
R_EX_cu_e	0
R_ANHGMtex	0
R_RBK_L1	0
R_NADTRHD	0
R_EX_hdcea_e	0
R_MLDEP1pp	0
R_GLYALDtex	0
R_R15BPK	0
R_HISt2rpp	0
R_CLPNS160pp	0
R_LGTHL	0
R_EX_lac__L_e	0
R_GAMAN6Ptex	0
R_EX_colipa_e	0
R_DSERt2pp	0
R_12PPDRtex	0
R_METSOX2tex	0
R_DHMPTR	0
R_HACD6i	0
R_12DGR140tipp	0
R_EX_cgly_e	0
R_CYTBO3_4pp	35.1723
R_SERASr	0
R_SDPDS	0.364511
R_DB4PS	0.000876519
R_EX_hom__L_e	0
R_DHNPTE	0
R_ADPRDP	0
R_2AGPG120tipp	0
R_DHBSH	0
R_FRULYSt2pp	0
R_ACOAD7f	-0.125413
R_26DAHtex	0
R_UMPK	0.371478
R_12DGR180tipp	0
R_EAR161x	0
R_EAR161y	0
R_DDGLK	0
R_EX_salchs2fe_e	0
R_GLYC2Ptex	0
R_NTRIR4pp	0
R_NNDMBRT	0
R_GTPtex	0
R_DATPHs	0
R_NOtpp	0
R_FESD1s	0.00383625
R_12DGR161tipp	0
R_EX_34dhpac_e	0
R_SO2tpp	0
R_MTHFR2	0.15168
R_ANPRT	0.0558565
R_CYSDS	0
R_MDDEP4pp	0
R_MOX	0.00383625
R_BIOMASS_Ec_iJO1366_core_53p95M	0.982645
R_GPDDA5	0
R_GPDDA4	0
R_GPDDA3	0
R_GPDDA2	0
R_GPDDA1	0
R_HOMt2pp	0
R_FE3tex	-999.984
R_Kt3pp	0
R_DURItex	0
R_GTHPi_copy1	0
R_AGM4PH	0
R_NTPP9	0
R_ETHSO3abcpp	0
R_NTPP7	0
R_NTPP4	0
R_EX_fruur_e	0
R_NTPP2	0
R_NTPP3	0
R_AB6PGH	0
R_PRAGSr	0.439801
R_UPPRT	0
R_PSSA140	0
R_THDPS	0.364511
R_CSNtex	0
R_OPMEACPS	0
R_LCTStex	0
R_ALDD4	0
R_EX_LalaLglu_e	0
R_OPMEACPD	0
R_EX_dad_2_e	0
R_LYSt2pp	0
R_AGM3PApp	0
R_ACONTb	4.85236
R_EX_tyr__L_e	0
R_ACONTa	4.85236
R_LPLIPAL1G141pp	0
R_LPLIPAL2ATG160	0
R_LPLIPAL2ATG161	0
R_EX_glcn_e	0
R_LPLIPAL2E120	0
R_GTPCI	0
R_R5PP	0
R_DOXRBCNtpp	0
R_EX_2ddglcn_e	0
R_AAMYL	0
R_AGPAT120	0
R_CA2tex	0.00511467
R_EX_pi_e	-0.94789
R_PGSA140	0
R_PGSA141	0
R_EX_tyrp_e	0
R_GULNLtex	0
R_UAMAGS	0.0273057
R_G6PP	0
R_FACOAL120t2pp	0
R_EX_ascb__L_e	0
R_FE3HOXtonex	0
R_RNDR4b	0
R_NTP5	0
R_COBALT2tpp	2.45661e-05
R_EX_acmana_e	0
R_NTP1	0
R_EX_lipa_e	0
R_XYLtex	0
R_EX_malthx_e	0
R_3UMPtex	0
R_PACALDt2rpp	0
R_I2FE2SS2	0.000255488
R_DINSt2pp	0
R_NAtex	0
R_DHPDO	0
R_DNMPPA	0
R_BMOGDS2	0.000119883
R_DGUNC	0
R_HPPPNDO	0
R_PUNP5	0
R_FA141ACPHi	0
R_ARGTRS	0
R_PUNP4	0
R_PUNP6	0
R_MANAO	0
R_EX_xtsn_e	0
R_AMPMS2	0.00021913
R_FACOAL161t2pp	0
R_TRPTRS	0
R_23CAMPtex	0
R_PPA2	0
R_ASNabcpp	0
R_PAPSR	0.24357
R_UDPGPpp	0
R_MELIBtex	0
R_EX_ser__L_e	0
R_3OAS161	0
R_3OAS160	0
R_2MAHMP	0
R_GALtex	0
R_CTBTabcpp	0
R_14GLUCANabcpp	0
R_UPP3MT	0.00021913
R_LYSabcpp	0
R_EX_glyc3p_e	0
R_NO3R2bpp	0
R_2AGPA160tipp	0
R_MNLtex	0
R_2HH24DDH1_copy2	-1000
R_2HH24DDH1_copy1	1000
R_AKGt2rpp	0
R_3OAR160	0
R_3OAR161	0
R_EX_glu__L_e	0
R_GLYAT	0
R_EX_arbt_e	0
R_LEUTRS	0
R_EX_ocdca_e	0
R_GLYTRS	0
R_CGLYtex	0
R_FORCT	0
R_GAMtex	0
R_CDGS	0
R_CDGR	0
R_OMMBLHX3	0
R_LDH_D2	0
R_EX_co2_e	19.6899
R_LPLIPAL1G140pp	0
R_HG2t3pp	0
R_NTP10	0
R_UM3PL	0
R_PLIPA2E160pp	0
R_GTHRDtex	0
R_SUCDi	3.79714
R_GLCNtex	0
R_TTDCAt2pp	0
R_O16GLCT2	0
R_VALt2rpp	0
R_DDCAtexi	0
R_HPPPNtex	0
R_DGSNtex	0
R_HMPK1	0
R_NTD3	0
R_GALCTD	0
R_EX_ttrcyc_e	0
R_EX_acgam_e	0
R_EX_ptrc_e	0
R_CYSItex	0
R_NTD4	0
R_THRabcpp	0
R_LPLIPAL1A141pp	0
R_PGP161abcpp	0
R_MALt3pp	0
R_PYRt2rpp	0
R_CO2tpp	-19.6899
R_ALLabcpp	0
R_PLIPA1E161pp	0
R_GLYCK2	0
R_GTHOXtex	0
R_INSTtex	0
R_N2Otex	0
R_SOTA	0
R_RMNtpp	0
R_EX_h2o2_e	0
R_ZNabcpp	0
R_LPLIPAL2ATE180	0
R_LPLIPAL2ATE181	0
R_PFOR	0
R_SLNTtpp	0
R_CLBtex	0
R_SDPTA	-0.364511
R_FADRx2	0
R_PDE1	0
R_2AGPG181tipp	0
R_THMabcpp	0
R_PLIPA1A160pp	0
R_EX_pydx_e	0
R_EX_raffin_e	0
R_Ktex	0.191805
R_HEPKB2	0
R_DAMPtex	0
R_LYXt2pp	0
R_URIt2pp_copy1	1000
R_URIt2pp_copy2	-1000
R_AGMt2pp	0
R_FEENTERR1	0
R_FEENTERR3	0
R_FEENTERR2	0
R_EX_acgal1p_e	0
R_EX_cobalt2_e	-2.45661e-05
R_EX_ala__D_e	0
R_TAURtex	0
R_GTHS	0
R_APH161	0
R_APH160	0
R_EX_ethso3_e	0
R_EAR140y	0
R_EAR140x	0
R_PPCSCT	0
R_EX_din_e	0
R_EX_fum_e	0
R_MOBDabcpp	0.000126761
R_PTHRpp	0
R_CDAPPA120	0
R_PHEMEabcpp	0
R_APG3PAT160	0
R_APG3PAT161	0.0739087
R_EX_dha_e	0
R_PAPA180pp	0
R_CBItonex	0
R_FECRMUtpp	0
R_MNt2pp	0
R_ENTERES2	0
R_MLTG1	0
R_MLTG2	0
R_MLTG3	0
R_MLTG4	0
R_MLTG5	0
R_FRULYSDG	0
R_NO2tex	0
R_EX_ala__L_e	0
R_HACD5i	0
R_SHCHCS3	0
R_ALATA_D2	0
R_PLIPA2E161pp	0
R_CUt3	0
R_PLIPA2A160pp	0
R_2AGPG160tipp	0
R_GALCTNLt2pp	0
R_TYRPpp	0
R_ULA4Ntppi	0
R_PA120abcpp	0
R_MI1PP	0
R_ACACT4r	0.349704
R_CYSIabcpp	0
R_DHPTDNRN	0
R_EX_feroxEfe_e	0
R_SERAT	0.24357
R_CSNt2pp	0
R_PRASCSi_copy2	-999.56
R_RBK	0
R_DAPabcpp	0
R_ALR2	0
R_LPLIPAL2A120	0
R_URIK2	0
R_GLTPD	0
R_PLIPA2A120pp	0
R_UPPDC1	0.00021913
R_PPPGO3	0.00021913
R_HACD6	0.27323
R_HACD7	0.27323
R_METAT	0.000882415
R_EX_cbl1_e	0
R_NTPP8	0
R_NTD12pp	0
R_FTHFLi	0.00175304
R_ZN2t3pp	0
R_PLIPA1E160pp	0
R_NTPP6	0
R_3HAD181	0
R_3HAD180	0
R_NPHS	0
R_CBPS	0
R_NTPP5	0
R_PYDAMK	0
R_MOAT2	0.0191183
R_ORPT	-0.325054
R_BUTtex	0
R_EX_tmao_e	0
R_TMAtex	0
R_GLYALDtpp	0
R_EX_13ppd_e	0
R_AGM4PA	0
R_OPTCCL	0
R_PLIPA2G161pp	0
R_DARBt3ipp	0
R_14GLUCANtexi	0
R_KAS15	0
R_G3PAT141	0
R_G3PAT140	0
R_RPI	-2.09344
R_OBTFL	0
R_LPLIPAL1E160pp	0
R_TARTRt7pp	0
R_IPPS	0.442712
R_GALM2pp	0
R_4HTHRtex	0
R_ALCD19	0
R_CPGNR3	0
R_EX_sbt__D_e	0
R_LEUt2rpp	1000
R_EX_glcr_e	0
R_ACPPAT120	0
R_2AGPG140tipp	0
R_SO4t2pp	0.247833
R_PLIPA1G140pp	0
R_OPMEACPR	0
R_METDtex	0
R_EAR40y	0
R_EAR40x	0
R_EX_arab__L_e	0
R_EX_ade_e	0
R_ILEt2rpp	0
R_PSSA180	0
R_PSSA181	0
R_EX_thr__L_e	0
R_DMATT	0.000273175
R_ADNK1	0.00066132
R_G1SAT	0.00350608
R_EX_5dglcn_e	0
R_PSCLYSt2pp	0
R_PYDXPP	0
R_SULRi	0.24357
R_EX_chtbs_e	0
R_MANtex	0
R_TYRTRS	0
R_XANtex	0
R_ADEtex	0
R_5DGLCNtex	0
R_ATPPRT	0.0930938
R_G3PGtex	0
R_RBFSb	0.00043826
R_TCYNTtex	0
R_SEPHCHCS	0
R_ACGAtex	0
R_ENLIPAabctex	0
R_QUIN2tpp	0
R_PTA2	0
R_DHPPDA2	0.00043826
R_NADH5	0
R_5MTRtpp	0
[truncated: 696 more rows]

## Sheet: PSL_clusters
Switch	Av. WT flux	Av. WT flux per Active	Av. KO flux	Av. KO flux per Active	ATP prod. ratio	React. type	Module reaction	WT flux	KO flux	Degree Cen.
R_FACOAE120	1.19138	3.21672	76.436	121.398	0.999936	Switch	R_FACOAE120	0.0764734	0	0.692308
						Backup	R_3OAR120	0	0.0764425	0.615385
						Backup	R_3OAS120	0	0.0764425	0.692308
						Backup	R_3HAD120	0	0.0764425	0.230769
						Non-coessential	R_R15BPK	0	999.999	0.192308
						Non-coessential	R_FACOAE100	0	0.0764425	0.692308
						Non-coessential	R_GTHOr	0	0.243472	0.615385
						Non-coessential	R_NADH18pp	0	31.0915	0.653846
						Non-coessential	R_GRXR	0	0.243472	0.0769231
						Non-coessential	R_ACPPAT161	0.0739087	0	0.730769
						Non-coessential	R_NADH16pp	31.0501	0	0.653846
						Non-coessential	R_MECDPDH2	0.00234754	0	0.269231
						Non-coessential	R_GART	0	0.00175233	0.730769
						Non-coessential	R_PAPSR	0.24357	0	0.576923
						Non-coessential	R_MECDPDH5	0	0.00234659	0.653846
						Non-coessential	R_AACPS8	0	0.0764425	0.346154
						Non-coessential	R_FTHFLi	0.00175304	0	0.269231
						Non-coessential	R_PAPSR2	0	0.243472	0.615385
						Non-coessential	R_APG3PAT161	0.0739087	0	0.653846
						Non-coessential	R_DHORD2	0.325054	0	0.0769231
						Non-coessential	R_TRDR	0.24357	0	0.576923
						Non-coessential	R_R1PK	0	999.999	0.730769
						Non-coessential	R_EAR120x	0	0.0764425	0.692308
						Non-coessential	R_FRD3	0	31.0915	0.0769231
						Non-coessential	R_DHORDfum	0	0.324923	0.0769231
						Non-coessential	R_AACPS7	0.0764734	0	0.384615
						Non-coessential	R_G3PAT161	0	0.0738788	0.192308
R_NI2tpp	403.581	655.819	230.769	600	15.2121	Switch	R_NI2tpp	0.000317394	0	0.125
						Backup	R_NI2uabcpp	0	0.000317394	0.75
						Non-coessential	R_R1PK	0	999.999	0.625
						Non-coessential	R_R15BPK	0	999.999	0.375
						Non-coessential	R_FE3tex	-999.984	0	0.125
						Non-coessential	R_PDX5POi	0	0.00021913	0.25
						Non-coessential	R_EX_fe3_e	999.984	0	N/A
						Non-coessential	R_ACS	996.586	0	0.375
						Non-coessential	R_FEROpp	249.996	0	0.625
						Non-coessential	R_12PPDStex	-1000	0	N/A
						Non-coessential	R_PDX5PO2	0.00021913	0	0.5
						Non-coessential	R_12PPDt	1000	0	N/A
						Non-coessential	R_12PPDStpp_copy1	0	1000	N/A
R_FACOAE160	69.4187	167.762	138.166	235.696	0.999895	Switch	R_FACOAE160	0.125413	0	0.75
						Backup	R_3OAS160	0	0.12533	0.714286
						Backup	R_3OAR160	0	0.12533	0.642857
						Backup	R_3HAD160	0	0.12533	0.142857
						Non-coessential	R_GTHOr	0	0.243409	0.642857
						Non-coessential	R_ACS	996.586	0	0.321429
						Non-coessential	R_EAR160x	0	0.12533	0.678571
						Non-coessential	R_FBA	7.7746	0	0.0714286
						Non-coessential	R_NAt3pp	0	999.995	0.607143
						Non-coessential	R_GRXR	0	0.243409	0.0714286
						Non-coessential	R_ACPPAT161	0.0739087	0	0.785714
						Non-coessential	R_GLGC	0	996.588	0.785714
						Non-coessential	R_GART	0	0.00175188	0.785714
						Non-coessential	R_PFK_3	0	7.75365	0.785714
						Non-coessential	R_PAPSR	0.24357	0	0.607143
						Non-coessential	R_GLCS1	0	996.588	0.678571
						Non-coessential	R_FTHFLi	0.00175304	0	0.392857
						Non-coessential	R_FBA3	0	7.75365	0.0714286
						Non-coessential	R_PAPSR2	0	0.243409	0.642857
						Non-coessential	R_AACPS3	0.125413	0	0.428571
						Non-coessential	R_AACPS1	0	0.12533	0.392857
						Non-coessential	R_APG3PAT161	0.0739087	0	0.714286
						Non-coessential	R_GLCP	0	996.588	0.214286
						Non-coessential	R_PFK	7.7746	0	0.785714
						Non-coessential	R_TRDR	0.24357	0	0.607143
						Non-coessential	R_ACOAD7f	-0.125413	0	0.0357143
						Non-coessential	R_CA2t3pp	999.995	0	0.607143
						Non-coessential	R_G3PAT161	0	0.0738598	0.178571
						Non-coessential	R_FACOAE140	0	0.12533	0.714286
R_FACOAE161	43.5039	125.074	88.1822	135.213	0.999877	Switch	R_FACOAE161	0.147817	0	0.727273
						Backup	R_3OAR161	0	0.147702	0.590909
						Backup	R_3HAD161	0	0.147702	0.272727
						Backup	R_3OAS161	0	0.147702	0.681818
						Non-coessential	R_AACPS4	0.147817	0	0.454545
						Non-coessential	R_R1PK	0	999.999	0.727273
						Non-coessential	R_FTHFLi	0.00175304	0	0.318182
						Non-coessential	R_INOSTtpp	0	9.02712	0.590909
						Non-coessential	R_INSTt2	0	-9.02712	0.590909
						Non-coessential	R_AACPS2	0	0.147702	0.409091
						Non-coessential	R_INSTtex	0	9.02712	0.0909091
						Non-coessential	R_EAR161x	0	0.147702	0.727273
						Non-coessential	R_R15BPK	0	999.999	0.227273
						Non-coessential	R_MECDPDH2	0.00234754	0	0.227273
						Non-coessential	R_GART	0	0.00175167	0.727273
						Non-coessential	R_APG3PAT161	0.0739087	0	0.636364
						Non-coessential	R_CA2t3pp	999.995	0	0.545455
						Non-coessential	R_CTECOAI6_copy1	0	-0.147702	0.0454545
						Non-coessential	R_ACPPAT161	0.0739087	0	0.727273
						Non-coessential	R_FACOAE141	0	0.147702	0.727273
						Non-coessential	R_CTECOAI7_copy1	-0.147817	0	0.0454545
						Non-coessential	R_G3PAT161	0	0.0738511	0.272727
						Non-coessential	R_MECDPDH5	0	0.00234571	0.636364
R_MECDPDH2	471.839	707.758	0.573023	1.71907	15.2121	Switch	R_MECDPDH2	0.00234754	0	0.285714
						Backup	R_MECDPDH5	0	0.00234754	0.571429
						Non-coessential	R_CA2t3pp	999.995	0	0.428571
						Non-coessential	R_R15BPK	0	2.57743	0.285714
						Non-coessential	R_R1PK	0	2.57743	0.714286
						Non-coessential	R_FE3tex	-999.984	0	0.142857
						Non-coessential	R_EX_fe3_e	999.984	0	N/A
						Non-coessential	R_ACS	996.586	0	0.285714
						Non-coessential	R_FEROpp	249.996	0	0.714286
R_I2FE2ST	45.3625	104.334	90.3359	159.825	1	Switch	R_I2FE2ST	2.75141e-05	0	0.545455
						Backup	R_S2FE2ST	0	2.75141e-05	0.545455
						Backup	R_SCYSDS	0	5.50281e-05	0.0454545
						Backup	R_S2FE2SS	0	2.75141e-05	0.772727
						Non-coessential	R_PFK_3	0	7.7746	0.727273
						Non-coessential	R_PDX5PO2	0.00021913	0	0.636364
						Non-coessential	R_R1PK	0	999.999	0.681818
						Non-coessential	R_FTHFLi	0.00175304	0	0.409091
						Non-coessential	R_FBA3	0	7.7746	0.0909091
						Non-coessential	R_NADH18pp	0	31.0501	0.636364
						Non-coessential	R_PDX5POi	0	0.00021913	0.0454545
						Non-coessential	R_R15BPK	0	999.999	0.318182
						Non-coessential	R_ACPPAT161	0.0739087	0	0.636364
						Non-coessential	R_NADH16pp	31.0501	0	0.590909
						Non-coessential	R_MECDPDH2	0.00234754	0	0.227273
						Non-coessential	R_FRD3	0	31.0501	0.0454545
						Non-coessential	R_MECDPDH5	0	0.00234754	0.590909
						Non-coessential	R_APG3PAT161	0.0739087	0	0.636364
						Non-coessential	R_ACS	996.586	0	0.318182
						Non-coessential	R_PFK	7.7746	0	0.727273
						Non-coessential	R_FBA	7.7746	0	0.0909091
						Non-coessential	R_G3PAT161	0	0.0739087	0.0909091
						Non-coessential	R_GART	0	0.00175304	0.681818
R_I2FE2SS	69.5149	155.072	69.5281	126.02	1	Switch	R_I2FE2SS	0.000281036	0	0.6
						Backup	R_S4FE4ST	0	0.000253522	0.6
						Backup	R_SCYSDS	0	0.00106912	0.08
						Backup	R_S4FE4SR	0	0.000253522	0.6
						Backup	R_S2FE2ST	0	2.7514e-05	0.6
						Backup	R_S2FE2SS2	0	0.000253522	0.76
						Backup	R_S2FE2SS	0	0.000281036	0.76
						Non-coessential	R_ACt2rpp	-1000	0	0.64
						Non-coessential	R_I2FE2ST	2.75141e-05	0	0.6
						Non-coessential	R_PDX5PO2	0.00021913	0	0.64
						Non-coessential	R_FBA3	0	7.77461	0.08
						Non-coessential	R_I4FE4ST	0.000255488	0	0.6
						Non-coessential	R_SERt4pp	0	1000	0.16
						Non-coessential	R_TRPS3	0	0.0558564	0.12
						Non-coessential	R_TRPS2	0	0.0558564	0.24
						Non-coessential	R_TRPS1	0.0558565	0	0.28
						Non-coessential	R_I2FE2SS2	0.000255488	0	0.6
						Non-coessential	R_GART	0	0.00175303	0.64
						Non-coessential	R_PFK_3	0	7.77461	0.68
						Non-coessential	R_FTHFLi	0.00175304	0	0.2
						Non-coessential	R_PDX5POi	0	0.000219129	0.04
						Non-coessential	R_I4FE4SR	0.000255488	0	0.6
						Non-coessential	R_SERt2rpp	0	-1000	0.72
						Non-coessential	R_PFK	7.7746	0	0.68
						Non-coessential	R_FBA	7.7746	0	0.16
						Non-coessential	R_DHORD2	0.325054	0	N/A
						Non-coessential	R_ACt4pp	1000	0	0.08
						Non-coessential	R_DHORD5	0	0.325053	N/A
						Non-coessential	R_FRD2	0	0.325053	N/A
R_PRPPS	100.731	309.942	302.043	447.471	1	Switch	R_PRPPS	0.916044	0	0.589744
						Backup	R_R15BPK	0	0.916044	0.128205
						Non-coessential	R_ACt2rpp	-1000	0	0.589744
						Non-coessential	R_GLYCLTt4pp	0	1000	0.153846
						Non-coessential	R_GLUABUTt7pp	0	1000	0.0512821
						Non-coessential	R_INSTt2	0	-9.03416	0.564103
						Non-coessential	R_THRt4pp	0	1000	0.153846
						Non-coessential	R_INSTtex	0	9.03416	0.0512821
						Non-coessential	R_GTHOr	0	0.24357	0.564103
						Non-coessential	R_ACS	996.586	0	0.153846
						Non-coessential	R_ABUTt2pp	0	1000	0.564103
						Non-coessential	R_PDX5PO2	0.00021913	0	0.589744
						Non-coessential	R_TRPS3	0	0.0558565	0.0512821
						Non-coessential	R_NAt3pp	0	1000	0.666667
						Non-coessential	R_GRXR	0	0.24357	0.0512821
						Non-coessential	R_GLUt4pp	1000	0	0.153846
						Non-coessential	R_ACPPAT161	0.0739087	0	0.589744
						Non-coessential	R_NADH16pp	31.0501	0	0.564103
						Non-coessential	R_MECDPDH2	0.00234754	0	0.153846
						Non-coessential	R_MECDPDH5	0	0.00234754	0.615385
						Non-coessential	R_NADH17pp	0	31.0501	0.589744
						Non-coessential	R_PAPSR	0.24357	0	0.538462
						Non-coessential	R_GLCS1	0	996.586	0.589744
						Non-coessential	R_GLGC	0	996.586	0.615385
						Non-coessential	R_PAPSR2	0	0.24357	0.564103
						Non-coessential	R_PDX5POi	0	0.00021913	0.025641
						Non-coessential	R_APG3PAT161	0.0739087	0	0.589744
						Non-coessential	R_PROt2rpp	0	-1000	0.564103
						Non-coessential	R_GLYCLTt2rpp	0	-1000	0.564103
						Non-coessential	R_GLCP	0	996.586	0.102564
						Non-coessential	R_PROt4pp	0	1000	0.153846
						Non-coessential	R_ACt4pp	1000	0	0.179487
						Non-coessential	R_TRDR	0.24357	0	0.538462
						Non-coessential	R_R1PK	0	0.916044	0.589744
						Non-coessential	R_THRt2rpp	0	-1000	0.564103
						Non-coessential	R_FRD2	0	31.0501	0.025641
						Non-coessential	R_TRPS2	0	0.0558565	0.102564
						Non-coessential	R_INOSTtpp	0	9.03416	0.564103
						Non-coessential	R_TRPS1	0.0558565	0	0.102564
						Non-coessential	R_G3PAT161	0	0.0739087	0.0512821
R_HACD1	53.6725	111.913	61.3193	117.829	14.8357	Switch	R_HACD1	0.349704	0	0.489583
						Backup	R_3HAD60	0	0.346024	0.25
						Backup	R_3OAS100	0	0.346024	0.510417
						Backup	R_3OAR100	0	0.346024	0.479167
						Backup	R_3HAD40	0	0.346024	0.25
						Backup	R_3HAD80	0	0.346024	0.25
						Backup	R_3OAR40	0	0.346024	0.479167
						Backup	R_3OAS80	0	0.346024	0.510417
						Backup	R_3OAS60	0	0.346024	0.510417
						Backup	R_3OAR60	0	0.346024	0.479167
						Backup	R_3HAD100	0	0.346024	0.260417
						Backup	R_3OAR80	0	0.346024	0.479167
						Non-coessential	R_ABUTt2pp	0	1000	0.479167
						Non-coessential	R_SERt4pp	0	1000	0.0625
						Non-coessential	R_3OAR141	0	0.146262	0.479167
						Non-coessential	R_GLUt4pp	1000	0	0.0416667
						Non-coessential	R_ACACT5r	0.349704	0	0.125
						Non-coessential	R_FTHFLi	0.00175304	0	0.0625
						Non-coessential	R_HACD2	0.349704	0	0.489583
						Non-coessential	R_HACD3	0.349704	0	0.489583
						Non-coessential	R_HACD4	0.349704	0	0.489583
						Non-coessential	R_HACD5	0.349704	0	0.489583
						Non-coessential	R_HACD6	0.27323	0	0.489583
						Non-coessential	R_HACD7	0.27323	0	0.489583
						Non-coessential	R_3OAS161	0	0.146262	0.510417
						Non-coessential	R_3OAS160	0	0.124093	0.510417
						Non-coessential	R_EAR100x	0	0.199762	0.489583
						Non-coessential	R_ACOAD1f	-0.349704	0	0.0833333
						Non-coessential	R_EAR141x	0	0.146262	0.479167
						Non-coessential	R_KAS14	0	0.346024	0.510417
						Non-coessential	R_ACt2rpp	-1000	0	0.479167
						Non-coessential	R_GLUABUTt7pp	0	1000	0.0208333
						Non-coessential	R_FACOAE120	0.0764734	0	0.770833
						Non-coessential	R_ACACT2r	0.349704	0	0.125
						Non-coessential	R_EX_fe3_e	999.984	0	N/A
						Non-coessential	R_3OAR160	0	0.124093	0.479167
						Non-coessential	R_3OAR161	0	0.146262	0.479167
						Non-coessential	R_TRPS3	0	0.0552687	0.0208333
						Non-coessential	R_TRPS2	0	0.0552687	0.260417
						Non-coessential	R_TRPS1	0.0558565	0	0.260417
						Non-coessential	R_EAR160x	0	0.124093	0.489583
						Non-coessential	R_ACOAD2f	-0.349704	0	0.0833333
						Non-coessential	R_ACACT7r	0.27323	0	0.125
						Non-coessential	R_EAR40x	0	0.346024	0.479167
						Non-coessential	R_AACPS7	0.0764734	0	0.1875
						Non-coessential	R_AACPS4	0.147817	0	0.1875
						Non-coessential	R_AACPS3	0.125413	0	0.1875
						Non-coessential	R_ECOAH5	0.349704	0	0.25
						Non-coessential	R_ECOAH4	0.349704	0	0.25
						Non-coessential	R_ECOAH7	0.27323	0	0.260417
						Non-coessential	R_ECOAH6	0.27323	0	0.25
						Non-coessential	R_ECOAH1	0.349704	0	0.25
						Non-coessential	R_GLYCLTt2rpp	0	-1000	0.479167
						Non-coessential	R_ECOAH3	0.349704	0	0.25
						Non-coessential	R_ECOAH2	0.349704	0	0.25
						Non-coessential	R_ADPT	0	0.000654361	0.0520833
						Non-coessential	R_CTECOAI7_copy1	-0.147817	0	0.03125
						Non-coessential	R_ADNK1	0.00066132	0	0.53125
						Non-coessential	R_ACOAD3f	-0.349704	0	0.0833333
						Non-coessential	R_ACACT4r	0.349704	0	0.125
						Non-coessential	R_ACOATA	0	0.346024	0.229167
						Non-coessential	R_ACOAD4f	-0.349704	0	0.0833333
						Non-coessential	R_EAR121x	0	0.146262	0.479167
						Non-coessential	R_3HAD121	0	0.146262	0.25
						Non-coessential	R_3HAD120	0	0.199762	0.25
						Non-coessential	R_GART	0	0.00173459	0.520833
						Non-coessential	R_ACACT1r	0.349704	0	0.114583
						Non-coessential	R_3HAD141	0	0.146262	0.25
						Non-coessential	R_3HAD140	0	0.124093	0.239583
						Non-coessential	R_EAR161x	0	0.146262	0.489583
						Non-coessential	R_SERt2rpp	0	-1000	0.5
						Non-coessential	R_3OAS121	0	0.146262	0.520833
						Non-coessential	R_3OAS120	0	0.199762	0.510417
						Non-coessential	R_ACt4pp	1000	0	0.0416667
						Non-coessential	R_PUNP1	-0.00066132	0	0.0520833
						Non-coessential	R_ACOAD5f	-0.349704	0	0.09375
						Non-coessential	R_EAR120x	0	0.199762	0.489583
						Non-coessential	R_ACACT6r	0.27323	0	0.125
						Non-coessential	R_GLYCLTt4pp	0	1000	0.0416667
						Non-coessential	R_FACOAE160	0.125413	0	0.770833
						Non-coessential	R_FACOAE161	0.147817	0	0.770833
						Non-coessential	R_PDX5PO2	0.00021913	0	0.479167
						Non-coessential	R_3OAR120	0	0.199762	0.479167
						Non-coessential	R_3OAR121	0	0.146262	0.479167
						Non-coessential	R_ACACT3r	0.349704	0	0.125
						Non-coessential	R_FE3tex	-999.984	0	0.0104167
						Non-coessential	R_EAR60x	0	0.346024	0.479167
						Non-coessential	R_EAR140x	0	0.124093	0.479167
						Non-coessential	R_ACOAD6f	-0.27323	0	0.0833333
						Non-coessential	R_3HAD161	0	0.146262	0.25
						Non-coessential	R_3HAD160	0	0.124093	0.25
						Non-coessential	R_PDX5POi	0	0.000216824	0.0208333
						Non-coessential	R_T2DECAI	0	0.146262	0.03125
						Non-coessential	R_FEROpp	249.996	0	0.6875
						Non-coessential	R_ACOAD7f	-0.125413	0	0.09375
						Non-coessential	R_3OAS141	0	0.146262	0.510417
						Non-coessential	R_EAR80x	0	0.346024	0.479167
						Non-coessential	R_PPM	-0.00066132	0	0.0104167
R_I2FE2SS2	0.697342	2.00486	174.336	267.315	1	Switch	R_I2FE2SS2	0.000255488	0	0.636364
						Backup	R_S4FE4ST	0	0.000255487	0.636364
						Backup	R_SCYSDS	0	0.00101998	0.0909091
						Backup	R_S2FE2SS2	0	0.000255487	0.818182
						Backup	R_S2FE2SS	0	0.000253522	0.818182
						Backup	R_S4FE4SR	0	0.000255487	0.636364
						Non-coessential	R_PPCSCT	0	996.719	0.0454545
						Non-coessential	R_FBA	7.7746	0	0.0909091
						Non-coessential	R_R1PK	0	999.999	0.772727
						Non-coessential	R_R15BPK	0	999.999	0.363636
						Non-coessential	R_ACCOAL	0	996.719	0.409091
						Non-coessential	R_GRXR	0	0.24357	0.0909091
						Non-coessential	R_PAPSR2	0	0.24357	0.681818
						Non-coessential	R_FBA3	0	7.77461	0.0909091
						Non-coessential	R_GTHOr	0	0.24357	0.681818
						Non-coessential	R_FTHFLi	0.00175304	0	0.363636
						Non-coessential	R_GART	0	0.00175304	0.772727
						Non-coessential	R_I4FE4ST	0.000255488	0	0.636364
						Non-coessential	R_PFK	7.7746	0	0.818182
						Non-coessential	R_PFK_3	0	7.77461	0.818182
						Non-coessential	R_PAPSR	0.24357	0	0.636364
						Non-coessential	R_I4FE4SR	0.000255488	0	0.636364
						Non-coessential	R_TRDR	0.24357	0	0.636364
R_IPDDI	193.894	328.128	182.23	445.452	15.2121	Switch	R_IPDDI	-0.00207436	0	0.05
						Backup	R_IPDPS	0	0.00207436	0.45
						Non-coessential	R_ACt2rpp	-1000	0	0.45
						Non-coessential	R_FBA	7.7746	0	0.1
						Non-coessential	R_SERt4pp	0	1000	0.1
						Non-coessential	R_ACPPAT161	0.0739087	0	0.55
						Non-coessential	R_ADNK1	0.00066132	0	0.55
						Non-coessential	R_EX_fe3_e	999.984	0	N/A
						Non-coessential	R_FE3tex	-999.984	0	0.05
						Non-coessential	R_PPCSCT	0	996.719	0.05
						Non-coessential	R_FBA3	0	7.7746	0.1
						Non-coessential	R_FEROpp	249.996	0	0.45
						Non-coessential	R_APG3PAT161	0.0739087	0	0.55
						Non-coessential	R_SERt2rpp	0	-1000	0.45
						Non-coessential	R_ADPT	0	0.00066132	0.1
						Non-coessential	R_PUNP1	-0.00066132	0	0.3
						Non-coessential	R_PPM	-0.00066132	0	0.05
						Non-coessential	R_PFK_3	0	7.7746	0.5
						Non-coessential	R_ACCOAL	0	996.719	0.35
						Non-coessential	R_ACt4pp	1000	0	0.1
						Non-coessential	R_G3PAT161	0	0.0739087	0.1
						Non-coessential	R_PFK	7.7746	0	0.5
R_ASNS2	332.655	855.398	555.569	909.112	13.4567	Switch	R_ASNS2	0.236872	0	0.625
						Backup	R_ASNS1	0	0.236635	0.6875
						Non-coessential	R_ACt2rpp	-1000	0	0.6875
						Non-coessential	R_GLYCLTt4pp	0	1000	0.375
						Non-coessential	R_GLUt2rpp	-1000	0	0.625
						Non-coessential	R_NAt3pp	0	1000	0.875
						Non-coessential	R_INSTt2	0	-1000	0.625
						Non-coessential	R_GLUt4pp	1000	0	0.4375
						Non-coessential	R_INSTtex	0	1000	0.125
						Non-coessential	R_PROt4pp	0	1000	0.375
						Non-coessential	R_ACS	996.586	0	0.25
						Non-coessential	R_GLYCLTt2rpp	0	-1000	0.625
						Non-coessential	R_PROt2rpp	0	-1000	0.625
						Non-coessential	R_SERt2rpp	0	-1000	0.625
						Non-coessential	R_EX_h_e	-990.966	0	N/A
						Non-coessential	R_INOSTtpp	0	1000	0.625
						Non-coessential	R_ACt4pp	1000	0	0.4375
						Non-coessential	R_SERt4pp	0	1000	0.375
R_PIt2rpp	133.344	304.785	281.522	500.483	15.1032	Switch	R_PIt2rpp	0.94789	0	0.5
						Backup	R_PIuabcpp	0	0.945053	0.633333
						Non-coessential	R_ACt2rpp	-1000	0	0.466667
						Non-coessential	R_R15BPK	0	999.165	0.233333
						Non-coessential	R_FBA3	0	7.79323	0.0666667
						Non-coessential	R_ACCOAL	0	996.657	0.366667
						Non-coessential	R_PFK	7.7746	0	0.566667
						Non-coessential	R_SERt4pp	0	1000	0.2
						Non-coessential	R_TRPS3	0	0.0556893	0.1
						Non-coessential	R_NAt3pp	0	1000	0.533333
						Non-coessential	R_TRPS1	0.0558565	0	0.3
						Non-coessential	R_FE3tex	-999.984	0	0.0333333
						Non-coessential	R_ACPPAT161	0.0739087	0	0.533333
						Non-coessential	R_MECDPDH2	0.00234754	0	0.166667
						Non-coessential	R_GART	0	0.00174779	0.533333
						Non-coessential	R_PROt2rpp	0	-1000	0.466667
						Non-coessential	R_PFK_3	0	7.79323	0.566667
						Non-coessential	R_MECDPDH5	0	0.00234051	0.533333
						Non-coessential	R_PPCSCT	0	996.657	0.0666667
						Non-coessential	R_FTHFLi	0.00175304	0	0.333333
						Non-coessential	R_PROt4pp	0	1000	0.133333
						Non-coessential	R_FEROpp	249.996	0	0.566667
						Non-coessential	R_SERt2rpp	0	-1000	0.533333
						Non-coessential	R_APG3PAT161	0.0739087	0	0.533333
						Non-coessential	R_DHORD2	0.325054	0	0.0333333
						Non-coessential	R_ACt4pp	1000	0	0.133333
						Non-coessential	R_FBA	7.7746	0	0.133333
						Non-coessential	R_R1PK	0	999.165	0.533333
						Non-coessential	R_EX_fe3_e	999.984	0	N/A
						Non-coessential	R_TRPS2	0	0.0556893	0.266667
						Non-coessential	R_DHORDfum	0	0.324081	0.0666667
						Non-coessential	R_G3PAT161	0	0.0736875	0.0666667
R_RNTR3c2	0.00884937	0.0265481	0.0176983	0.0265474	0.999993	Switch	R_RNTR3c2	0.0265481	0	1
						Backup	R_NDPK7	0	0.0265474	1
						Non-coessential	R_RNDR3	0	0.0265474	1
R_O2tex	45.9908	96.5807	82.0235	156.59		Switch	R_O2tex	267.586	0	0.12
						Backup	R_CPPPGO2	0	5.3888e-05	0.1
						Non-coessential	R_EX_etoh_e	0	8.07663	N/A
						Non-coessential	R_EX_o2_e	-267.586	0	N/A
						Non-coessential	R_R15BPK	0	1000	0.2
						Non-coessential	R_FESD1s	0.00383625	0	0.44
						Non-coessential	R_EX_for_e	0	17.2843	N/A
						Non-coessential	R_PPCSCT	0	1000	0.12
						Non-coessential	R_I2FE2ST	2.75141e-05	0	0.4
						Non-coessential	R_ACALD	0	-8.07663	0.5
						Non-coessential	R_TARTRt7pp	0	0.0800984	0.1
						Non-coessential	R_MOX	0.00383625	0	0.14
						Non-coessential	R_PGL	4.11195	0	0.42
						Non-coessential	R_ACCOAL	0	1000	0.36
						Non-coessential	R_GLGC	0	7.22778	0.5
						Non-coessential	R_SUCCtex	0	-0.0800984	0.08
						Non-coessential	R_COBALT2tpp	2.45661e-05	0	N/A
						Non-coessential	R_FESR	0.00767249	0	0.04
						Non-coessential	R_SERt4pp	0	8.20861	0.02
						Non-coessential	R_G3PAT161	0	0.0181755	0.04
						Non-coessential	R_ALCD2x	0	-8.07663	0.5
						Non-coessential	R_ACPPAT161	0.0739087	0	0.5
						Non-coessential	R_CYTBO3_4pp	35.1723	0	0.52
						Non-coessential	R_NADH16pp	31.0501	0	0.5
						Non-coessential	R_ETOHtrpp	0	-8.07663	0.04
						Non-coessential	R_GART	0	0.0268215	0.56
						Non-coessential	R_FE3abcpp	0	0.00188681	0.5
						Non-coessential	R_GLYCL	0.0536568	0	0.22
						Non-coessential	R_12PPDt	1000	0	N/A
						Non-coessential	R_12PPDStpp_copy1	0	1000	N/A
						Non-coessential	R_GLCS1	0	7.22778	0.48
						Non-coessential	R_O2tpp	17.5903	0	0.12
						Non-coessential	R_PDH	7.96633	0	0.24
						Non-coessential	R_R1PK	0	1000	0.48
						Non-coessential	R_FTHFLi	0.00175304	0	0.34
						Non-coessential	R_CPPPGO	0.00021913	0	0.58
						Non-coessential	R_ACtex	0	-8.20861	N/A
						Non-coessential	R_APG3PAT161	0.0739087	0	0.5
						Non-coessential	R_DHORDfum	0	0.0799367	0.1
						Non-coessential	R_THD2pp	0	2.96923	0.48
						Non-coessential	R_EX_ac_e	0	8.20861	N/A
						Non-coessential	R_GLCP	0	7.22778	0.2
						Non-coessential	R_ADPT	0	0.000270407	0.08
						Non-coessential	R_SERt2rpp	0	-8.20861	0.42
						Non-coessential	R_ETOHtex	0	-8.07663	0.04
						Non-coessential	R_G6PDH2r	4.11195	0	0.42
						Non-coessential	R_DHORD2	0.325054	0	0.08
						Non-coessential	R_AKGDH	3.79649	0	0.26
						Non-coessential	R_PUNP1	-0.00066132	0	0.22
						Non-coessential	R_OPHHX3	0	5.3888e-05	0.58
						Non-coessential	R_ADNK1	0.00066132	0	0.5
						Non-coessential	R_EX_succ_e	0	0.0800984	N/A
						Non-coessential	R_EX_cobalt2_e	-2.45661e-05	0	N/A
						Non-coessential	R_TARTRtpp	0	-0.0800984	0.02
						Non-coessential	R_GND	4.11195	0	0.16
						Non-coessential	R_FORtex	0	-17.2843	0.08
						Non-coessential	R_FEROpp	249.996	0	0.5
						Non-coessential	R_12PPDStex	-1000	0	N/A
						Non-coessential	R_SUCDi	3.79714	0	0.14
						Non-coessential	R_COBALT2tex	2.45661e-05	0	N/A
						Non-coessential	R_PFL	0	17.3107	0.16
						Non-coessential	R_OPHHX	0.00021913	0	0.14
						Non-coessential	R_FORtppi	0	17.2843	0.08
R_I4FE4ST	34.3871	83.1021	69.928	119.289	1	Switch	R_I4FE4ST	0.000255488	0	0.642857
						Backup	R_S4FE4ST	0	0.000255487	0.642857
						Backup	R_SCYSDS	0	0.00101998	0.0714286
						Backup	R_S2FE2SS2	0	0.000255487	0.821429
						Backup	R_S2FE2SS	0	0.000253522	0.821429
						Backup	R_S4FE4SR	0	0.000255487	0.642857
						Non-coessential	R_R15BPK	0	1000	0.214286
						Non-coessential	R_INSTt2	0	-9.03414	0.678571
						Non-coessential	R_INSTtex	0	9.03414	0.0714286
						Non-coessential	R_GTHOr	0	0.24357	0.678571
						Non-coessential	R_ACS	996.586	0	0.214286
						Non-coessential	R_PDX5PO2	0.00021913	0	0.714286
						Non-coessential	R_ACPPAT161	0.0739087	0	0.714286
						Non-coessential	R_GRXR	0	0.24357	0.0714286
						Non-coessential	R_I2FE2SS2	0.000255488	0	0.642857
						Non-coessential	R_MECDPDH2	0.00234754	0	0.142857
						Non-coessential	R_MECDPDH5	0	0.00234753	0.678571
						Non-coessential	R_PAPSR	0.24357	0	0.642857
						Non-coessential	R_PAPSR2	0	0.24357	0.678571
						Non-coessential	R_PDX5POi	0	0.000219129	0.0357143
						Non-coessential	R_APG3PAT161	0.0739087	0	0.714286
						Non-coessential	R_ADPT	0	0.000661319	0.142857
						Non-coessential	R_I4FE4SR	0.000255488	0	0.642857
						Non-coessential	R_TRDR	0.24357	0	0.642857
						Non-coessential	R_PUNP1	-0.00066132	0	0.25
						Non-coessential	R_R1PK	0	1000	0.75
						Non-coessential	R_ADNK1	0.00066132	0	0.785714
						Non-coessential	R_INOSTtpp	0	9.03414	0.678571
						Non-coessential	R_G3PAT161	0	0.0739085	0.0714286
R_ACOAD4f	15.9168	37.1392	47.5547	83.2208	0.998966	Switch	R_ACOAD4f	-0.349704	0	0.0806452
						Backup	R_3OAR100	0	0.347419	0.548387
						Backup	R_3HAD100	0	0.347419	0.274194
						Backup	R_3OAS100	0	0.347419	0.596774
						Non-coessential	R_EAR161x	0	0.146852	0.564516
						Non-coessential	R_GLCS1	0	996.608	0.564516
						Non-coessential	R_FACOAE120	0.0764734	0	0.822581
						Non-coessential	R_FACOAE160	0.125413	0	0.822581
						Non-coessential	R_FACOAE161	0.147817	0	0.822581
						Non-coessential	R_GTHOr	0	0.241979	0.548387
						Non-coessential	R_ACS	996.586	0	0.241935
						Non-coessential	R_3OAR160	0	0.124594	0.548387
						Non-coessential	R_3OAR161	0	0.146852	0.548387
						Non-coessential	R_3OAR120	0	0.200568	0.548387
						Non-coessential	R_3OAR121	0	0.146852	0.548387
						Non-coessential	R_AACPS9	0	0.347419	0.225806
						Non-coessential	R_3OAR141	0	0.146852	0.548387
						Non-coessential	R_TRDR	0.24357	0	0.532258
						Non-coessential	R_GRXR	0	0.241979	0.0322581
						Non-coessential	R_EAR121x	0	0.146852	0.548387
						Non-coessential	R_EAR160x	0	0.124594	0.564516
						Non-coessential	R_GLGC	0	996.608	0.645161
						Non-coessential	R_3HAD121	0	0.146852	0.258065
						Non-coessential	R_3HAD120	0	0.200568	0.258065
						Non-coessential	R_GART	0	0.00174159	0.645161
						Non-coessential	R_HACD5	0.349704	0	0.564516
						Non-coessential	R_ACACT5r	0.349704	0	0.16129
						Non-coessential	R_PAPSR	0.24357	0	0.532258
						Non-coessential	R_ACACT7r	0.27323	0	0.16129
						Non-coessential	R_ACOAD6f	-0.27323	0	0.0806452
						Non-coessential	R_3HAD141	0	0.146852	0.258065
						Non-coessential	R_3HAD140	0	0.124594	0.241935
						Non-coessential	R_PAPSR2	0	0.241979	0.548387
						Non-coessential	R_3HAD161	0	0.146852	0.258065
						Non-coessential	R_3HAD160	0	0.124594	0.258065
						Non-coessential	R_FTHFLi	0.00175304	0	0.145161
						Non-coessential	R_AACPS4	0.147817	0	0.241935
						Non-coessential	R_AACPS3	0.125413	0	0.241935
						Non-coessential	R_T2DECAI	0	0.146852	0.0483871
						Non-coessential	R_ECOAH5	0.349704	0	0.258065
						Non-coessential	R_ECOAH4	0.349704	0	0.258065
						Non-coessential	R_ECOAH7	0.27323	0	0.274194
						Non-coessential	R_ECOAH6	0.27323	0	0.258065
						Non-coessential	R_GLCP	0	996.608	0.0645161
						Non-coessential	R_FACOAE80	0	0.347419	0.806452
						Non-coessential	R_EAR140x	0	0.124594	0.548387
						Non-coessential	R_3OAS121	0	0.146852	0.612903
						Non-coessential	R_3OAS120	0	0.200568	0.596774
						Non-coessential	R_HACD4	0.349704	0	0.564516
						Non-coessential	R_CTECOAI7_copy1	-0.147817	0	0.0483871
						Non-coessential	R_HACD6	0.27323	0	0.564516
						Non-coessential	R_HACD7	0.27323	0	0.564516
						Non-coessential	R_ACOAD7f	-0.125413	0	0.0967742
						Non-coessential	R_ACOAD5f	-0.349704	0	0.0967742
						Non-coessential	R_3OAS141	0	0.146852	0.596774
						Non-coessential	R_EAR120x	0	0.200568	0.564516
						Non-coessential	R_3OAS161	0	0.146852	0.596774
						Non-coessential	R_3OAS160	0	0.124594	0.596774
						Non-coessential	R_ACACT6r	0.27323	0	0.16129
						Non-coessential	R_ACACT4r	0.349704	0	0.145161
						Non-coessential	R_EAR100x	0	0.200568	0.564516
						Non-coessential	R_AACPS7	0.0764734	0	0.241935
						Non-coessential	R_EAR141x	0	0.146852	0.548387
R_ACACT3r	22.2581	49.4021	66.1278	120.353	0.998332	Switch	R_ACACT3r	0.349704	0	0.144444
						Backup	R_3HAD60	0	0.346024	0.277778
						Backup	R_3OAS100	0	0.346024	0.511111
						Backup	R_3OAR100	0	0.346024	0.488889
						Backup	R_3HAD40	0	0.346024	0.277778
						Backup	R_3HAD80	0	0.346024	0.277778
						Backup	R_3OAR40	0	0.346024	0.488889
						Backup	R_3OAS80	0	0.346024	0.511111
						Backup	R_3OAS60	0	0.346024	0.511111
						Backup	R_3OAR60	0	0.346024	0.488889
						Backup	R_3HAD100	0	0.346024	0.288889
						Backup	R_3OAR80	0	0.346024	0.488889
						Non-coessential	R_EAR161x	0	0.146262	0.511111
						Non-coessential	R_KAS15	0	0.346024	0.566667
						Non-coessential	R_ACt2rpp	-1000	0	0.488889
						Non-coessential	R_HACD2	0.349704	0	0.511111
						Non-coessential	R_FACOAE120	0.0764734	0	0.811111
						Non-coessential	R_R15BPK	0	999.999	0.0777778
						Non-coessential	R_FACOAE160	0.125413	0	0.811111
						Non-coessential	R_FACOAE161	0.147817	0	0.811111
						Non-coessential	R_ACACT2r	0.349704	0	0.144444
						Non-coessential	R_SERt2rpp	0	-1000	0.511111
						Non-coessential	R_FBA3	0	7.38595	0.0222222
						Non-coessential	R_3OAR160	0	0.124093	0.488889
						Non-coessential	R_3OAR161	0	0.146262	0.488889
						Non-coessential	R_FBA	7.7746	0	0.0444444
						Non-coessential	R_3OAR120	0	0.199762	0.488889
						Non-coessential	R_3OAR121	0	0.146262	0.488889
						Non-coessential	R_HACD3	0.349704	0	0.511111
						Non-coessential	R_3OAS120	0	0.199762	0.511111
						Non-coessential	R_ACOAD4f	-0.349704	0	0.0888889
						Non-coessential	R_3OAR141	0	0.146262	0.488889
						Non-coessential	R_TRPS3	0	0.0552687	0.0333333
						Non-coessential	R_TRPS2	0	0.0552687	0.288889
						Non-coessential	R_TRPS1	0.0558565	0	0.3
						Non-coessential	R_EAR121x	0	0.146262	0.5
						Non-coessential	R_ACOAD2f	-0.349704	0	0.0888889
						Non-coessential	R_EAR160x	0	0.124093	0.511111
						Non-coessential	R_MECDPDH2	0.00234754	0	0.444444
						Non-coessential	R_3HAD120	0	0.199762	0.277778
						Non-coessential	R_MECDPDH5	0	0.00232283	0.7
						Non-coessential	R_EAR60x	0	0.346024	0.5
						Non-coessential	R_ACACT5r	0.349704	0	0.144444
						Non-coessential	R_ACACT7r	0.27323	0	0.144444
						Non-coessential	R_ACOAD6f	-0.27323	0	0.0888889
						Non-coessential	R_ACACT1r	0.349704	0	0.133333
						Non-coessential	R_3HAD141	0	0.146262	0.277778
						Non-coessential	R_3HAD140	0	0.124093	0.266667
						Non-coessential	R_PPCSCT	0	996.955	0.0111111
						Non-coessential	R_AACPS4	0.147817	0	0.188889
						Non-coessential	R_3OAS121	0	0.146262	0.522222
						Non-coessential	R_EAR40x	0	0.346024	0.5
						Non-coessential	R_3HAD161	0	0.146262	0.277778
						Non-coessential	R_3HAD160	0	0.124093	0.277778
						Non-coessential	R_AACPS7	0.0764734	0	0.188889
						Non-coessential	R_CTECOAI7_copy1	-0.147817	0	0.0333333
						Non-coessential	R_3HAD121	0	0.146262	0.277778
						Non-coessential	R_AACPS3	0.125413	0	0.188889
						Non-coessential	R_T2DECAI	0	0.146262	0.0333333
						Non-coessential	R_ECOAH5	0.349704	0	0.277778
						Non-coessential	R_ECOAH4	0.349704	0	0.277778
						Non-coessential	R_ECOAH7	0.27323	0	0.288889
						Non-coessential	R_ECOAH6	0.27323	0	0.277778
						Non-coessential	R_ECOAH1	0.349704	0	0.277778
						Non-coessential	R_R1PK	0	999.999	0.533333
						Non-coessential	R_ECOAH3	0.349704	0	0.277778
						Non-coessential	R_ECOAH2	0.349704	0	0.277778
						Non-coessential	R_SERt4pp	0	1000	0.0444444
						Non-coessential	R_ACCOAL	0	996.955	0.211111
						Non-coessential	R_PFK	7.7746	0	0.544444
						Non-coessential	R_HACD4	0.349704	0	0.511111
						Non-coessential	R_ACt4pp	1000	0	0.0222222
						Non-coessential	R_HACD5	0.349704	0	0.511111
						Non-coessential	R_HACD7	0.27323	0	0.511111
						Non-coessential	R_ACOAD7f	-0.125413	0	0.1
						Non-coessential	R_PFK_3	0	7.38595	0.544444
						Non-coessential	R_HACD1	0.349704	0	0.511111
						Non-coessential	R_ACOAD5f	-0.349704	0	0.1
						Non-coessential	R_3OAS141	0	0.146262	0.511111
						Non-coessential	R_EAR120x	0	0.199762	0.511111
						Non-coessential	R_3OAS161	0	0.146262	0.511111
						Non-coessential	R_3OAS160	0	0.124093	0.511111
						Non-coessential	R_ACACT6r	0.27323	0	0.144444
						Non-coessential	R_EAR140x	0	0.124093	0.5
						Non-coessential	R_ACOAD3f	-0.349704	0	0.0888889
						Non-coessential	R_EAR100x	0	0.199762	0.511111
						Non-coessential	R_ACACT4r	0.349704	0	0.144444
						Non-coessential	R_EAR80x	0	0.346024	0.5
						Non-coessential	R_ACOAD1f	-0.349704	0	0.0888889
						Non-coessential	R_HACD6	0.27323	0	0.511111
						Non-coessential	R_EAR141x	0	0.146262	0.5
R_TRPS1	78.7488	186.134	118.164	204.817	1	Switch	R_TRPS1	0.0558565	0	0.136364
						Backup	R_TRPS3	0	0.0558565	0.136364
						Backup	R_TRPS2	0	0.0558565	0.0909091
						Non-coessential	R_GTHOr	0	0.24357	0.454545
						Non-coessential	R_PDX5PO2	0.00021913	0	0.454545
						Non-coessential	R_ACCOAL	0	996.719	0.227273
						Non-coessential	R_NADH18pp	0	31.0501	0.454545
						Non-coessential	R_FBA	7.7746	0	0.181818
						Non-coessential	R_GRXR	0	0.24357	0.0909091
						Non-coessential	R_FBA3	0	7.7746	0.0909091
						Non-coessential	R_NADH16pp	31.0501	0	0.454545
						Non-coessential	R_GART	0	0.00175304	0.5
						Non-coessential	R_PFK_3	0	7.7746	0.545455
						Non-coessential	R_PAPSR	0.24357	0	0.409091
						Non-coessential	R_12PPDStpp_copy1	0	1000	N/A
						Non-coessential	R_PPCSCT	0	996.719	0.136364
						Non-coessential	R_FTHFLi	0.00175304	0	0.181818
						Non-coessential	R_PAPSR2	0	0.24357	0.454545
						Non-coessential	R_PDX5POi	0	0.00021913	0.0454545
						Non-coessential	R_PFK	7.7746	0	0.545455
						Non-coessential	R_DHORD2	0.325054	0	0.0909091
						Non-coessential	R_TRDR	0.24357	0	0.409091
						Non-coessential	R_12PPDt	1000	0	N/A
						Non-coessential	R_FRD3	0	31.0501	0.136364
						Non-coessential	R_12PPDStex	-1000	0	N/A
						Non-coessential	R_DHORDfum	0	0.325054	0.136364
R_G5SD	87.5241	223.673	217.888	357.958	0.999854	Switch	R_G5SD	0.217219	0	0.727273
						Backup	R_NACODA	0	0.21702	0.0909091
						Non-coessential	R_GLCS1	0	996.589	0.727273
						Non-coessential	R_PFK_3	0	7.78031	0.772727
						Non-coessential	R_GLUABUTt7pp	0	999.995	0.0909091
						Non-coessential	R_FTHFLi	0.00175304	0	0.5
						Non-coessential	R_R1PK	0	2.57507	0.727273
						Non-coessential	R_R15BPK	0	2.57507	0.409091
						Non-coessential	R_GRXR	0	0.243347	0.0909091
						Non-coessential	R_PAPSR2	0	0.243347	0.590909
						Non-coessential	R_FBA3	0	7.78031	0.0909091
						Non-coessential	R_GTHOr	0	0.243347	0.590909
						Non-coessential	R_ACS	996.586	0	0.409091
						Non-coessential	R_ABUTt2pp	0	999.995	0.590909
						Non-coessential	R_GART	0	0.00175143	0.772727
						Non-coessential	R_CA2t3pp	999.995	0	0.545455
						Non-coessential	R_GLCP	0	996.589	0.227273
						Non-coessential	R_PFK	7.7746	0	0.772727
						Non-coessential	R_FBA	7.7746	0	0.0909091
						Non-coessential	R_PAPSR	0.24357	0	0.545455
						Non-coessential	R_GLU5K	0.217219	0	0.5
						Non-coessential	R_TRDR	0.24357	0	0.545455
						Non-coessential	R_GLGC	0	996.589	0.772727
R_NDPK1	148.762	308.967	222.84	429.763	1	Switch	R_NDPK1	-0.0607609	0	0.0952381
						Non-coessential	R_GLYCLTt4pp	0	1000	0.190476
						Non-coessential	R_GTHOr	0	0.24357	0.619048
						Non-coessential	R_GLUt2rpp	-1000	0	0.619048
						Non-coessential	R_PDX5PO2	0.00021913	0	0.619048
						Non-coessential	R_ACPPAT161	0.0739087	0	0.619048
						Non-coessential	R_PFK	7.7746	0	0.666667
						Non-coessential	R_SERt4pp	0	1000	0.190476
						Non-coessential	R_NAt3pp	0	1000	0.714286
						Non-coessential	R_GRXR	0	0.24357	0.0952381
						Non-coessential	R_GLUt4pp	1000	0	0.190476
						Non-coessential	R_FBA3	0	7.7746	0.0952381
						Non-coessential	R_PFK_3	0	7.7746	0.666667
						Non-coessential	R_PAPSR	0.24357	0	0.571429
						Non-coessential	R_12PPDStpp_copy1	0	1000	N/A
						Non-coessential	R_PAPSR2	0	0.24357	0.619048
						Non-coessential	R_PDX5POi	0	0.00021913	0.047619
						Non-coessential	R_APG3PAT161	0.0739087	0	0.619048
						Non-coessential	R_GLYCLTt2rpp	0	-1000	0.619048
						Non-coessential	R_SERt2rpp	0	-1000	0.619048
						Non-coessential	R_FBA	7.7746	0	0.0952381
						Non-coessential	R_DHORD2	0.325054	0	N/A
						Non-coessential	R_TRDR	0.24357	0	0.571429
						Non-coessential	R_12PPDt	1000	0	N/A
						Non-coessential	R_12PPDStex	-1000	0	N/A
						Non-coessential	R_DHORDfum	0	0.325054	N/A
						Non-coessential	R_G3PAT161	0	0.0739087	0.0952381
R_ACPPAT161	67.7453	145.168	134.423	252.044	1	Switch	R_ACPPAT161	0.0739087	0	0.714286
						Backup	R_G3PAT161	0	0.0739087	0.142857
						Non-coessential	R_FBA	7.7746	0	0.142857
						Non-coessential	R_CA2t3pp	999.995	0	0.642857
						Non-coessential	R_R15BPK	0	999.999	0.214286
						Non-coessential	R_GRXR	0	0.24357	0.142857
						Non-coessential	R_PAPSR2	0	0.24357	0.714286
						Non-coessential	R_FBA3	0	7.7746	0.142857
						Non-coessential	R_GTHOr	0	0.24357	0.714286
						Non-coessential	R_R1PK	0	999.999	0.714286
						Non-coessential	R_APG3PAT161	0.0739087	0	0.714286
						Non-coessential	R_PFK	7.7746	0	0.785714
						Non-coessential	R_PFK_3	0	7.7746	0.785714
						Non-coessential	R_PAPSR	0.24357	0	0.642857
						Non-coessential	R_TRDR	0.24357	0	0.642857
R_ACOAD2f	30.259	67.2423	90.2435	164.079	0.998332	Switch	R_ACOAD2f	-0.349704	0	0.0824742
						Backup	R_3HAD60	0	0.346024	0.216495
						Backup	R_3OAS100	0	0.346024	0.556701
						Backup	R_3OAR100	0	0.346024	0.515464
						Backup	R_3HAD40	0	0.346024	0.216495
						Backup	R_3HAD80	0	0.346024	0.216495
						Backup	R_3OAR40	0	0.346024	0.515464
						Backup	R_3OAS80	0	0.346024	0.556701
						Backup	R_3OAS60	0	0.346024	0.556701
						Backup	R_3OAR60	0	0.346024	0.515464
						Backup	R_3HAD100	0	0.346024	0.226804
						Backup	R_3OAR80	0	0.346024	0.515464
						Non-coessential	R_ABUTt2pp	0	1000	0.515464
						Non-coessential	R_PFK	7.7746	0	0.556701
						Non-coessential	R_3OAR141	0	0.146262	0.515464
						Non-coessential	R_NAt3pp	0	1000	0.556701
						Non-coessential	R_GLUt4pp	1000	0	0.0618557
						Non-coessential	R_FBA3	0	7.38595	0.0206186
						Non-coessential	R_ACACT5r	0.349704	0	0.123711
						Non-coessential	R_FTHFLi	0.00175304	0	0.0824742
						Non-coessential	R_HACD1	0.349704	0	0.525773
						Non-coessential	R_HACD2	0.349704	0	0.525773
						Non-coessential	R_HACD3	0.349704	0	0.525773
						Non-coessential	R_HACD4	0.349704	0	0.525773
						Non-coessential	R_HACD5	0.349704	0	0.525773
						Non-coessential	R_HACD6	0.27323	0	0.525773
						Non-coessential	R_HACD7	0.27323	0	0.525773
						Non-coessential	R_ACACT2r	0.349704	0	0.123711
						Non-coessential	R_3OAS160	0	0.124093	0.556701
						Non-coessential	R_EAR100x	0	0.199762	0.525773
						Non-coessential	R_ACOAD1f	-0.349704	0	0.0824742
						Non-coessential	R_EAR141x	0	0.146262	0.515464
						Non-coessential	R_KAS14	0	0.346024	0.556701
						Non-coessential	R_ACt2rpp	-1000	0	0.515464
						Non-coessential	R_GLUABUTt7pp	0	1000	0.0206186
						Non-coessential	R_FACOAE120	0.0764734	0	0.783505
						Non-coessential	R_3OAS161	0	0.146262	0.556701
						Non-coessential	R_3OAR160	0	0.124093	0.515464
						Non-coessential	R_3OAR161	0	0.146262	0.515464
						Non-coessential	R_EAR160x	0	0.124093	0.525773
						Non-coessential	R_PFK_3	0	7.38595	0.556701
						Non-coessential	R_ACACT7r	0.27323	0	0.123711
						Non-coessential	R_EAR40x	0	0.346024	0.515464
						Non-coessential	R_AACPS7	0.0764734	0	0.206186
						Non-coessential	R_AACPS4	0.147817	0	0.206186
						Non-coessential	R_AACPS3	0.125413	0	0.206186
						Non-coessential	R_ECOAH5	0.349704	0	0.216495
						Non-coessential	R_ECOAH4	0.349704	0	0.216495
						Non-coessential	R_ECOAH7	0.27323	0	0.226804
						Non-coessential	R_ECOAH6	0.27323	0	0.216495
						Non-coessential	R_ECOAH1	0.349704	0	0.216495
						Non-coessential	R_GLYCLTt2rpp	0	-1000	0.515464
						Non-coessential	R_ECOAH3	0.349704	0	0.216495
						Non-coessential	R_ECOAH2	0.349704	0	0.216495
						Non-coessential	R_FBA	7.7746	0	0.0206186
						Non-coessential	R_DHORD2	0.325054	0	N/A
						Non-coessential	R_CTECOAI7_copy1	-0.147817	0	0.0309278
						Non-coessential	R_ACOAD3f	-0.349704	0	0.0824742
						Non-coessential	R_ACACT4r	0.349704	0	0.123711
						Non-coessential	R_ACOATA	0	0.346024	0.247423
						Non-coessential	R_ACOAD4f	-0.349704	0	0.0824742
						Non-coessential	R_EAR121x	0	0.146262	0.515464
						Non-coessential	R_3HAD121	0	0.146262	0.216495
						Non-coessential	R_3HAD120	0	0.199762	0.216495
						Non-coessential	R_GART	0	0.00173459	0.546392
						Non-coessential	R_ACACT1r	0.349704	0	0.113402
						Non-coessential	R_PROt2rpp	0	-1000	0.515464
						Non-coessential	R_3HAD141	0	0.146262	0.216495
						Non-coessential	R_3HAD140	0	0.124093	0.206186
						Non-coessential	R_PROt4pp	0	1000	0.0618557
						Non-coessential	R_EAR161x	0	0.146262	0.536082
						Non-coessential	R_3OAS121	0	0.146262	0.56701
						Non-coessential	R_3OAS120	0	0.199762	0.556701
						Non-coessential	R_ACt4pp	1000	0	0.0618557
						Non-coessential	R_ACOAD5f	-0.349704	0	0.0927835
						Non-coessential	R_EAR120x	0	0.199762	0.525773
						Non-coessential	R_ACACT6r	0.27323	0	0.123711
						Non-coessential	R_DHORDfum	0	0.321633	N/A
						Non-coessential	R_G3PAT161	0	0.0731309	0.164948
						Non-coessential	R_GLYCLTt4pp	0	1000	0.0618557
						Non-coessential	R_FACOAE160	0.125413	0	0.783505
						Non-coessential	R_FACOAE161	0.147817	0	0.783505
						Non-coessential	R_THRt4pp	0	1000	0.0618557
						Non-coessential	R_PDX5PO2	0.00021913	0	0.515464
						Non-coessential	R_3OAR120	0	0.199762	0.515464
						Non-coessential	R_3OAR121	0	0.146262	0.515464
						Non-coessential	R_ACACT3r	0.349704	0	0.123711
						Non-coessential	R_ACPPAT161	0.0739087	0	0.56701
						Non-coessential	R_EAR60x	0	0.346024	0.515464
						Non-coessential	R_EAR140x	0	0.124093	0.515464
						Non-coessential	R_ACOAD6f	-0.27323	0	0.0824742
						Non-coessential	R_3HAD161	0	0.146262	0.216495
						Non-coessential	R_3HAD160	0	0.124093	0.216495
						Non-coessential	R_PDX5POi	0	0.000216824	0.0103093
						Non-coessential	R_T2DECAI	0	0.146262	0.0309278
						Non-coessential	R_APG3PAT161	0.0739087	0	0.525773
						Non-coessential	R_ACOAD7f	-0.125413	0	0.0927835
						Non-coessential	R_3OAS141	0	0.146262	0.556701
						Non-coessential	R_THRt2rpp	0	-1000	0.515464
						Non-coessential	R_EAR80x	0	0.346024	0.515464
R_PPKr	329.881	549.802	80.2936	200.734	14.7082	Switch	R_PPKr	-1000	0	0.391304
						Backup	R_PPA	0	3.36592	0.608696
						Non-coessential	R_ACt2rpp	-1000	0	0.434783
						Non-coessential	R_GLUt4pp	1000	0	0.0869565
						Non-coessential	R_GLUt2rpp	-1000	0	0.391304
						Non-coessential	R_PDX5PO2	0.00021913	0	0.434783
						Non-coessential	R_ACCOAL	0	1000	0.434783
						Non-coessential	R_FE3tex	-999.984	0	0.0434783
						Non-coessential	R_ACPPAT161	0.0739087	0	0.565217
						Non-coessential	R_MECDPDH2	0.00234754	0	0.173913
						Non-coessential	R_GART	0	0.00172813	0.608696
						Non-coessential	R_MECDPDH5	0	0.00231418	0.391304
						Non-coessential	R_PPCSCT	0	996.425	0.173913
						Non-coessential	R_FTHFLi	0.00175304	0	0.391304
						Non-coessential	R_PDX5POi	0	0.000216016	0.0869565
						Non-coessential	R_PTA2	0	3.57518	0.434783
						Non-coessential	R_APG3PAT161	0.0739087	0	0.565217
						Non-coessential	R_FEROpp	249.996	0	0.478261
						Non-coessential	R_DHORD2	0.325054	0	0.0434783
						Non-coessential	R_ACt4pp	1000	0	0.130435
						Non-coessential	R_PPAKr	0	3.57518	0.304348
						Non-coessential	R_ACS	996.586	0	0.391304
						Non-coessential	R_EX_fe3_e	999.984	0	N/A
						Non-coessential	R_DHORDfum	0	0.320435	0.0869565
						Non-coessential	R_G3PAT161	0	0.0728583	0.0869565
R_PPPGO3	56.4544	127.022	167.482	301.468	1	Switch	R_PPPGO3	0.00021913	0	1
						Backup	R_PPPGO	0	0.000219129	1
						Non-coessential	R_FBA	7.7746	0	N/A
						Non-coessential	R_CA2t3pp	999.995	0	N/A
						Non-coessential	R_R15BPK	0	999.163	N/A
						Non-coessential	R_NAt3pp	0	999.995	N/A
						Non-coessential	R_GRXR	0	0.24357	N/A
						Non-coessential	R_PAPSR2	0	0.24357	N/A
						Non-coessential	R_ACPPAT161	0.0739087	0	N/A
						Non-coessential	R_GTHOr	0	0.24357	N/A
						Non-coessential	R_FBA3	0	7.77462	N/A
						Non-coessential	R_R1PK	0	999.163	N/A
						Non-coessential	R_APG3PAT161	0.0739087	0	N/A
						Non-coessential	R_PFK	7.7746	0	N/A
						Non-coessential	R_PFK_3	0	7.77462	N/A
						Non-coessential	R_PAPSR	0.24357	0	N/A
						Non-coessential	R_G3PAT161	0	0.0739085	N/A
						Non-coessential	R_TRDR	0.24357	0	N/A
R_SO4t2pp	48.3808	127	144.908	234.082	0.999873	Switch	R_SO4t2pp	0.247833	0	0.55
						Backup	R_SULabcpp	0	0.247639	0.75
						Non-coessential	R_CA2t3pp	999.995	0	0.55
						Non-coessential	R_PFK_3	0	7.77948	0.7
						Non-coessential	R_FTHFLi	0.00175304	0	0.4
						Non-coessential	R_R1PK	0	999.999	0.65
						Non-coessential	R_TRPS3	0	0.0558127	0.15
						Non-coessential	R_NAt3pp	0	999.995	0.55
						Non-coessential	R_TRPS1	0.0558565	0	0.2
						Non-coessential	R_INSTt2	0	-9.02708	0.6
						Non-coessential	R_INSTtex	0	9.02708	0.1
						Non-coessential	R_ACPPAT161	0.0739087	0	0.65
						Non-coessential	R_R15BPK	0	999.999	0.3
						Non-coessential	R_FBA3	0	7.77948	0.1
						Non-coessential	R_GART	0	0.00175166	0.65
						Non-coessential	R_APG3PAT161	0.0739087	0	0.65
						Non-coessential	R_TRPS2	0	0.0558127	0.15
						Non-coessential	R_PFK	7.7746	0	0.7
						Non-coessential	R_FBA	7.7746	0	0.2
						Non-coessential	R_INOSTtpp	0	9.02708	0.6
						Non-coessential	R_G3PAT161	0	0.0738507	0.1
R_ACACT1r	45.6546	95.3673	43.2757	83.0187	14.8357	Switch	R_ACACT1r	0.349704	0	0.130435
						Backup	R_3HAD60	0	0.346024	0.23913
						Backup	R_3OAS100	0	0.346024	0.565217
						Backup	R_3OAR100	0	0.346024	0.532609
						Backup	R_3HAD40	0	0.346024	0.23913
						Backup	R_3HAD80	0	0.346024	0.23913
						Backup	R_3OAR40	0	0.346024	0.532609
						Backup	R_3OAS80	0	0.346024	0.565217
						Backup	R_3OAS60	0	0.346024	0.565217
						Backup	R_3OAR60	0	0.346024	0.532609
						Backup	R_3HAD100	0	0.346024	0.25
						Backup	R_3OAR80	0	0.346024	0.532609
						Non-coessential	R_EAR161x	0	0.146262	0.554348
						Non-coessential	R_KAS15	0	0.346024	0.608696
						Non-coessential	R_ACt2rpp	-1000	0	0.532609
						Non-coessential	R_FACOAE120	0.0764734	0	0.815217
						Non-coessential	R_EAR121x	0	0.146262	0.532609
						Non-coessential	R_FACOAE160	0.125413	0	0.815217
						Non-coessential	R_FACOAE161	0.147817	0	0.815217
						Non-coessential	R_EAR141x	0	0.146262	0.532609
						Non-coessential	R_GTHOr	0	0.241007	0.532609
						Non-coessential	R_3OAS161	0	0.146262	0.565217
						Non-coessential	R_EAR140x	0	0.124093	0.532609
						Non-coessential	R_SERt2rpp	0	-1000	0.532609
						Non-coessential	R_HACD7	0.27323	0	0.543478
						Non-coessential	R_EAR160x	0	0.124093	0.543478
						Non-coessential	R_3OAR160	0	0.124093	0.532609
						Non-coessential	R_3OAR161	0	0.146262	0.532609
						Non-coessential	R_EX_fe3_e	999.984	0	N/A
						Non-coessential	R_3OAR120	0	0.199762	0.532609
						Non-coessential	R_3OAR121	0	0.146262	0.532609
						Non-coessential	R_HACD3	0.349704	0	0.543478
						Non-coessential	R_ACOAD4f	-0.349704	0	0.0869565
						Non-coessential	R_3OAR141	0	0.146262	0.532609
						Non-coessential	R_ACCOAL	0	996.955	0.184783
						Non-coessential	R_GRXR	0	0.241007	0.0217391
						Non-coessential	R_FE3tex	-999.984	0	0.0108696
						Non-coessential	R_ACOAD2f	-0.349704	0	0.0869565
						Non-coessential	R_EAR100x	0	0.199762	0.543478
						Non-coessential	R_ACPPAT161	0.0739087	0	0.576087
						Non-coessential	R_NADH16pp	31.0501	0	0.521739
						Non-coessential	R_3HAD121	0	0.146262	0.23913
						Non-coessential	R_3HAD120	0	0.199762	0.23913
						Non-coessential	R_HACD6	0.27323	0	0.543478
						Non-coessential	R_EAR60x	0	0.346024	0.532609
						Non-coessential	R_NADH17pp	0	32.1877	0.532609
						Non-coessential	R_ACACT5r	0.349704	0	0.141304
						Non-coessential	R_PAPSR	0.24357	0	0.521739
						Non-coessential	R_ACACT7r	0.27323	0	0.141304
						Non-coessential	R_ACOAD6f	-0.27323	0	0.0869565
						Non-coessential	R_ACOAD3f	-0.349704	0	0.0869565
						Non-coessential	R_3HAD141	0	0.146262	0.23913
						Non-coessential	R_3HAD140	0	0.124093	0.228261
						Non-coessential	R_PPCSCT	0	996.955	0.0217391
						Non-coessential	R_PAPSR2	0	0.241007	0.532609
						Non-coessential	R_EAR40x	0	0.346024	0.532609
						Non-coessential	R_3HAD161	0	0.146262	0.23913
						Non-coessential	R_3HAD160	0	0.124093	0.23913
						Non-coessential	R_AACPS7	0.0764734	0	0.163043
						Non-coessential	R_CTECOAI7_copy1	-0.147817	0	0.0326087
						Non-coessential	R_AACPS4	0.147817	0	0.163043
						Non-coessential	R_AACPS3	0.125413	0	0.163043
						Non-coessential	R_T2DECAI	0	0.146262	0.0326087
						Non-coessential	R_APG3PAT161	0.0739087	0	0.543478
						Non-coessential	R_ECOAH5	0.349704	0	0.23913
						Non-coessential	R_ECOAH4	0.349704	0	0.23913
						Non-coessential	R_ECOAH7	0.27323	0	0.25
						Non-coessential	R_FEROpp	249.996	0	0.717391
						Non-coessential	R_ECOAH1	0.349704	0	0.23913
						Non-coessential	R_ECOAH3	0.349704	0	0.23913
						Non-coessential	R_ECOAH2	0.349704	0	0.23913
						Non-coessential	R_SERt4pp	0	1000	0.0217391
						Non-coessential	R_HACD2	0.349704	0	0.543478
						Non-coessential	R_3OAS120	0	0.199762	0.565217
						Non-coessential	R_HACD4	0.349704	0	0.543478
						Non-coessential	R_ACt4pp	1000	0	0.0217391
						Non-coessential	R_HACD5	0.349704	0	0.543478
						Non-coessential	R_TRDR	0.24357	0	0.521739
						Non-coessential	R_ACOAD7f	-0.125413	0	0.0978261
						Non-coessential	R_HACD1	0.349704	0	0.543478
						Non-coessential	R_ACOAD5f	-0.349704	0	0.0978261
						Non-coessential	R_3OAS141	0	0.146262	0.565217
						Non-coessential	R_EAR120x	0	0.199762	0.543478
						Non-coessential	R_ACACT2r	0.349704	0	0.141304
						Non-coessential	R_3OAS160	0	0.124093	0.565217
						Non-coessential	R_ACACT6r	0.27323	0	0.141304
						Non-coessential	R_ECOAH6	0.27323	0	0.23913
						Non-coessential	R_FRD2	0	32.1877	0.0217391
						Non-coessential	R_ACACT3r	0.349704	0	0.141304
						Non-coessential	R_ACACT4r	0.349704	0	0.141304
						Non-coessential	R_EAR80x	0	0.346024	0.532609
						Non-coessential	R_ACOAD1f	-0.349704	0	0.0869565
						Non-coessential	R_3OAS121	0	0.146262	0.576087
						Non-coessential	R_G3PAT161	0	0.0731309	0.152174
R_GLU5K	126.997	203.196	1.9722	5.25921	0.999854	Switch	R_GLU5K	0.217219	0	0.428571
						Backup	R_NACODA	0	0.21702	0.142857
						Non-coessential	R_PFK	7.7746	0	0.714286
						Non-coessential	R_FBA	7.7746	0	0.285714
						Non-coessential	R_CA2t3pp	999.995	0	0.428571
						Non-coessential	R_FBA3	0	7.78031	0.285714
						Non-coessential	R_G5SD	0.217219	0	0.714286
						Non-coessential	R_PFK_3	0	7.78031	0.714286
R_DALAt2pp	94.6488	283.947	238.258	357.387	13.4917	Switch	R_DALAt2pp	0.0136529	0	0.333333
						Backup	R_DALAtex	0	-0.013644	0.0555556
						Non-coessential	R_INOSTtpp	0	1000	0.333333
						Non-coessential	R_PPAKr	0	3.27506	0.333333
						Non-coessential	R_TRPS3	0	0.0558203	0.111111
						Non-coessential	R_EX_ala__D_e	0	0.013644	N/A
						Non-coessential	R_FTHFLi	0.00175304	0	0.277778
						Non-coessential	R_TRPS2	0	0.0558203	0.222222
						Non-coessential	R_TRPS1	0.0558565	0	0.222222
						Non-coessential	R_INSTt2	0	-1000	0.333333
						Non-coessential	R_INSTtex	0	1000	0.111111
						Non-coessential	R_PTA2	0	3.27506	0.333333
						Non-coessential	R_EX_h_e	-990.966	0	N/A
						Non-coessential	R_PPCSCT	0	996.725	0.166667
						Non-coessential	R_ACS	996.586	0	0.277778
						Non-coessential	R_MECDPDH2	0.00234754	0	0.222222
						Non-coessential	R_GART	0	0.0017519	0.555556
						Non-coessential	R_PDX5PO2	0.00021913	0	0.388889
						Non-coessential	R_PDX5POi	0	0.000218988	0.0555556
						Non-coessential	R_ACCOAL	0	1000	0.333333
						Non-coessential	R_MECDPDH5	0	0.00234602	0.444444
R_PPC	50.9469	113.215	101.048	183.723	0.999514	Switch	R_PPC	2.90576	0	0.631579
						Backup	R_ICL	0	2.89688	0.0526316
						Backup	R_MALS	0	2.89688	0.631579
						Non-coessential	R_PAPSR2	0	0.242825	0.631579
						Non-coessential	R_PUNP1	-0.00066132	0	0.210526
						Non-coessential	R_PFK_3	0	7.21426	0.684211
						Non-coessential	R_CA2t3pp	999.995	0	0.578947
						Non-coessential	R_R15BPK	0	1000	0.263158
						Non-coessential	R_GRXR	0	0.242825	0.105263
						Non-coessential	R_R1PK	0	1000	0.684211
						Non-coessential	R_PDX5POi	0	0.00021846	0.0526316
						Non-coessential	R_FBA3	0	7.21426	0.105263
						Non-coessential	R_GTHOr	0	0.242825	0.631579
						Non-coessential	R_ADNK1	0.00066132	0	0.736842
						Non-coessential	R_PDX5PO2	0.00021913	0	0.631579
						Non-coessential	R_ADPT	0	0.000659298	0.157895
						Non-coessential	R_PFK	7.7746	0	0.684211
						Non-coessential	R_FBA	7.7746	0	0.105263
						Non-coessential	R_PAPSR	0.24357	0	0.578947
						Non-coessential	R_TRDR	0.24357	0	0.578947
R_IMPD	181.063	375.06	69.0266	133.452	15.1753	Switch	R_IMPD	0.238829	0	0.666667
						Backup	R_HXAND	0	0.238588	0.703704
						Backup	R_XPPT	0	0.238588	0.111111
						Non-coessential	R_ACt2rpp	-1000	0	0.592593
						Non-coessential	R_GLYCLTt4pp	0	0.00510952	0.0740741
						Non-coessential	R_R15BPK	0	1000	0.148148
						Non-coessential	R_FE3tex	-999.984	0	0.037037
						Non-coessential	R_GTHOr	0	0.243325	0.592593
						Non-coessential	R_PDX5PO2	0.00021913	0	0.62963
						Non-coessential	R_GRXR	0	0.243325	0.0740741
						Non-coessential	R_NTD11	0	0.238588	0.37037
						Non-coessential	R_ACPPAT161	0.0739087	0	0.703704
						Non-coessential	R_MECDPDH2	0.00234754	0	0.222222
						Non-coessential	R_GART	0	0.00175127	0.703704
						Non-coessential	R_PAPSR	0.24357	0	0.555556
						Non-coessential	R_MECDPDH5	0	0.00234517	0.62963
						Non-coessential	R_FTHFLi	0.00175304	0	0.259259
						Non-coessential	R_PAPSR2	0	0.243325	0.592593
						Non-coessential	R_PDX5POi	0	0.000218909	0.0740741
						Non-coessential	R_APG3PAT161	0.0739087	0	0.703704
						Non-coessential	R_FEROpp	249.996	0	0.703704
						Non-coessential	R_GLYCLTt2rpp	0	-0.00510952	0.592593
						Non-coessential	R_ACt4pp	1000	0	0.0740741
						Non-coessential	R_TRDR	0.24357	0	0.555556
						Non-coessential	R_PUNP5	0	0.238588	0.259259
						Non-coessential	R_CA2t3pp	999.995	0	0.555556
						Non-coessential	R_R1PK	0	1000	0.666667
						Non-coessential	R_EX_fe3_e	999.984	0	N/A
						Non-coessential	R_G3PAT161	0	0.0738342	0.0740741
R_CBMKr	48.9742	114.273	98.1869	171.827	0.999179	Switch	R_CBMKr	0.615713	0	0.6
						Backup	R_CBPS	0	0.612528	0.75
						Non-coessential	R_NADH16pp	31.0501	0	0.4
						Non-coessential	R_PPCSCT	0	996.612	0.1
						Non-coessential	R_PUNP1	-0.00066132	0	0.45
						Non-coessential	R_ADNK1	0.00066132	0	0.7
						Non-coessential	R_FTHFLi	0.00175304	0	0.55
						Non-coessential	R_TRPS2	0	0.0555676	0.15
						Non-coessential	R_TRPS1	0.0558565	0	0.15
						Non-coessential	R_R1PK	0	2.56476	0.65
						Non-coessential	R_ACPPAT161	0.0739087	0	0.6
						Non-coessential	R_R15BPK	0	2.56476	0.45
						Non-coessential	R_NADH17pp	0	31.386	0.45
						Non-coessential	R_ACS	996.586	0	0.45
						Non-coessential	R_GART	0	0.00174397	0.65
						Non-coessential	R_TRPS3	0	0.0555676	0.1
						Non-coessential	R_ADPT	0	0.0006579	0.2
						Non-coessential	R_APG3PAT161	0.0739087	0	0.6
						Non-coessential	R_ACCOAL	0	996.612	0.6
						Non-coessential	R_G3PAT161	0	0.0735264	0.1
						Non-coessential	R_FRD2	0	31.386	0.1
R_AACPS7	34.9284	101.292	104.608	159.665	0.999936	Switch	R_AACPS7	0.0764734	0	0.428571
						Backup	R_3OAR120	0	0.0764425	0.642857
						Backup	R_3OAS120	0	0.0764425	0.714286
						Backup	R_3HAD120	0	0.0764425	0.142857
						Non-coessential	R_FACOAE120	0.0764734	0	0.714286
						Non-coessential	R_INSTt2	0	-9.03052	0.642857
						Non-coessential	R_FACOAE100	0	0.0764425	0.714286
						Non-coessential	R_INSTtex	0	9.03052	0.0714286
						Non-coessential	R_GTHOr	0	0.243472	0.642857
						Non-coessential	R_ACS	996.586	0	0.321429
						Non-coessential	R_FBA3	0	7.76182	0.0714286
						Non-coessential	R_PFK	7.7746	0	0.785714
						Non-coessential	R_GRXR	0	0.243472	0.0714286
						Non-coessential	R_ACPPAT161	0.0739087	0	0.785714
						Non-coessential	R_FTHFLi	0.00175304	0	0.392857
						Non-coessential	R_GART	0	0.00175233	0.785714
						Non-coessential	R_PFK_3	0	7.76182	0.785714
						Non-coessential	R_PAPSR	0.24357	0	0.607143
						Non-coessential	R_GLCS1	0	996.587	0.678571
						Non-coessential	R_AACPS8	0	0.0764425	0.392857
						Non-coessential	R_GLGC	0	996.587	0.785714
						Non-coessential	R_PAPSR2	0	0.243472	0.642857
						Non-coessential	R_APG3PAT161	0.0739087	0	0.714286
						Non-coessential	R_GLCP	0	996.587	0.214286
						Non-coessential	R_FBA	7.7746	0	0.0714286
						Non-coessential	R_TRDR	0.24357	0	0.607143
						Non-coessential	R_EAR120x	0	0.0764425	0.678571
						Non-coessential	R_INOSTtpp	0	9.03052	0.642857
						Non-coessential	R_G3PAT161	0	0.0738788	0.178571
R_Kt2pp	251.87	524.73	282.787	543.821	15.1899	Switch	R_Kt2pp	0.191805	0	0.5
						Backup	R_Kabcpp	0	0.191689	0.65
						Non-coessential	R_ACt2rpp	-1000	0	0.55
						Non-coessential	R_R15BPK	0	999.164	0.25
						Non-coessential	R_ACCOAL	0	996.707	0.3
						Non-coessential	R_PFK	7.7746	0	0.65
						Non-coessential	R_SERt4pp	0	1000	0.1
						Non-coessential	R_FE3tex	-999.984	0	0.05
						Non-coessential	R_FBA3	0	7.77838	0.1
						Non-coessential	R_NADH16pp	31.0501	0	0.55
						Non-coessential	R_MECDPDH2	0.00234754	0	0.25
						Non-coessential	R_MECDPDH5	0	0.00234611	0.55
						Non-coessential	R_NADH17pp	0	31.0895	0.6
						Non-coessential	R_PFK_3	0	7.77838	0.65
						Non-coessential	R_12PPDt	1000	0	N/A
						Non-coessential	R_12PPDStpp_copy1	0	1000	N/A
						Non-coessential	R_FRD2	0	31.0895	0.1
						Non-coessential	R_PPCSCT	0	996.707	0.1
						Non-coessential	R_FEROpp	249.996	0	0.6
						Non-coessential	R_SERt2rpp	0	-1000	0.55
						Non-coessential	R_FBA	7.7746	0	0.1
						Non-coessential	R_ACt4pp	1000	0	0.1
						Non-coessential	R_R1PK	0	999.164	0.6
						Non-coessential	R_EX_fe3_e	999.984	0	N/A
						Non-coessential	R_12PPDStex	-1000	0	N/A
R_CPPPGO	126.747	289.708	190.761	339.131	1	Switch	R_CPPPGO	0.00021913	0	0.666667
						Backup	R_CPPPGO2	0	0.000219121	0.0666667
						Non-coessential	R_GLCS1	0	996.585	0.533333
						Non-coessential	R_CA2t3pp	999.995	0	0.466667
						Non-coessential	R_GLGC	0	996.585	0.6
						Non-coessential	R_PDX5POi	0	0.000219121	0.133333
						Non-coessential	R_NADH16pp	31.0501	0	0.6
						Non-coessential	R_MECDPDH2	0.00234754	0	0.333333
						Non-coessential	R_FRD3	0	31.0493	0.133333
						Non-coessential	R_MECDPDH5	0	0.00234744	0.533333
						Non-coessential	R_PDX5PO2	0.00021913	0	0.6
						Non-coessential	R_GLCP	0	996.585	0.133333
						Non-coessential	R_DHORDfum	0	0.32504	0.133333
						Non-coessential	R_ACS	996.586	0	0.0666667
						Non-coessential	R_DHORD2	0.325054	0	0.133333
						Non-coessential	R_NADH18pp	0	31.0493	0.6
R_AACPS4	34.8004	94.9102	102.311	161.543	0.999877	Switch	R_AACPS4	0.147817	0	0.275862
						Backup	R_3OAR161	0	0.147702	0.448276
						Backup	R_3HAD161	0	0.147702	0.275862
						Backup	R_3OAS161	0	0.147702	0.482759
						Non-coessential	R_FACOAE161	0.147817	0	0.655172
						Non-coessential	R_FACOAE141	0	0.147702	0.655172
						Non-coessential	R_PDX5PO2	0.00021913	0	0.482759
						Non-coessential	R_PFK	7.7746	0	0.551724
						Non-coessential	R_TRPS3	0	0.055813	0.103448
						Non-coessential	R_TRPS2	0	0.055813	0.241379
						Non-coessential	R_TRPS1	0.0558565	0	0.275862
						Non-coessential	R_FBA3	0	7.74991	0.0689655
						Non-coessential	R_NADH16pp	31.0501	0	0.482759
						Non-coessential	R_MECDPDH2	0.00234754	0	0.344828
						Non-coessential	R_MECDPDH5	0	0.00234571	0.551724
						Non-coessential	R_NADH17pp	0	31.1302	0.517241
						Non-coessential	R_PFK_3	0	7.74991	0.551724
						Non-coessential	R_GLCS1	0	996.588	0.448276
						Non-coessential	R_GLGC	0	996.588	0.551724
						Non-coessential	R_AACPS2	0	0.147702	0.241379
						Non-coessential	R_PDX5POi	0	0.000218959	0.0344828
						Non-coessential	R_EAR161x	0	0.147702	0.517241
						Non-coessential	R_GLCP	0	996.588	0.0689655
						Non-coessential	R_FBA	7.7746	0	0.137931
						Non-coessential	R_DHORD2	0.325054	0	0.0689655
						Non-coessential	R_CTECOAI7_copy1	-0.147817	0	0.0344828
						Non-coessential	R_DHORD5	0	0.324801	0.103448
						Non-coessential	R_ACS	996.586	0	0.241379
						Non-coessential	R_FRD2	0	31.455	0.0689655
						Non-coessential	R_CTECOAI6_copy1	0	-0.147702	0.0344828
R_AACPS3	94.4122	188.824	83.7384	167.477	15.188	Switch	R_AACPS3	0.125413	0	0.409091
						Backup	R_3OAS160	0	0.12533	0.5
						Backup	R_3OAR160	0	0.12533	0.454545
						Backup	R_3HAD160	0	0.12533	0.227273
						Non-coessential	R_ACOAD7f	-0.125413	0	0.0454545
						Non-coessential	R_PPCSCT	0	996.731	0.0454545
						Non-coessential	R_PFK_3	0	7.75365	0.590909
						Non-coessential	R_PUNP1	-0.00066132	0	0.181818
						Non-coessential	R_FBA	7.7746	0	0.0909091
						Non-coessential	R_ADNK1	0.00066132	0	0.636364
						Non-coessential	R_FACOAE160	0.125413	0	0.590909
						Non-coessential	R_EAR160x	0	0.12533	0.5
						Non-coessential	R_FE3tex	-999.984	0	0.0454545
						Non-coessential	R_PDX5POi	0	0.000218985	0.0909091
						Non-coessential	R_AACPS1	0	0.12533	0.363636
						Non-coessential	R_FBA3	0	7.75365	0.0909091
						Non-coessential	R_FACOAE140	0	0.12533	0.545455
						Non-coessential	R_FEROpp	249.996	0	0.545455
						Non-coessential	R_PDX5PO2	0.00021913	0	0.454545
						Non-coessential	R_ADPT	0	0.000660883	0.181818
						Non-coessential	R_PPM	-0.00066132	0	0.0454545
						Non-coessential	R_PFK	7.7746	0	0.590909
						Non-coessential	R_ACCOAL	0	996.731	0.409091
						Non-coessential	R_EX_fe3_e	999.984	0	N/A
R_APG3PAT161	121.986	274.469	187.644	337.76	15.2121	Switch	R_APG3PAT161	0.0739087	0	0.6
						Backup	R_G3PAT161	0	0.0739087	0.08
						Non-coessential	R_R15BPK	0	2.57743	0.36
						Non-coessential	R_ACS	996.586	0	0.32
						Non-coessential	R_PDX5PO2	0.00021913	0	0.48
						Non-coessential	R_NADH18pp	0	31.0501	0.48
						Non-coessential	R_FBA3	0	7.7746	0.08
						Non-coessential	R_ACCOAL	0	996.719	0.52
						Non-coessential	R_GLGC	0	996.586	0.64
						Non-coessential	R_FBA	7.7746	0	0.08
						Non-coessential	R_FE3tex	-999.984	0	0.04
						Non-coessential	R_ACPPAT161	0.0739087	0	0.6
						Non-coessential	R_NADH16pp	31.0501	0	0.48
						Non-coessential	R_GART	0	0.00175304	0.64
						Non-coessential	R_PFK_3	0	7.7746	0.64
						Non-coessential	R_GLCS1	0	996.586	0.6
						Non-coessential	R_PPCSCT	0	996.719	0.12
						Non-coessential	R_FTHFLi	0.00175304	0	0.48
						Non-coessential	R_PDX5POi	0	0.00021913	0.08
						Non-coessential	R_FEROpp	249.996	0	0.52
						Non-coessential	R_GLCP	0	996.586	0.28
						Non-coessential	R_PFK	7.7746	0	0.64
						Non-coessential	R_DHORD2	0.325054	0	0.08
						Non-coessential	R_R1PK	0	2.57743	0.6
						Non-coessential	R_EX_fe3_e	999.984	0	N/A
						Non-coessential	R_FRD3	0	31.0501	0.12
						Non-coessential	R_DHORDfum	0	0.325054	0.12
R_ECOAH4	39.6082	87.138	14.1587	25.9576	0.998966	Switch	R_ECOAH4	0.349704	0	0.219178
						Backup	R_3OAR100	0	0.347419	0.534247
						Backup	R_3HAD100	0	0.347419	0.232877
						Backup	R_3OAS100	0	0.347419	0.589041
						Non-coessential	R_FACOAE120	0.0764734	0	0.767123
						Non-coessential	R_R15BPK	0	2.5606	0.109589
						Non-coessential	R_FACOAE160	0.125413	0	0.767123
						Non-coessential	R_FACOAE161	0.147817	0	0.767123
						Non-coessential	R_ACOAD5f	-0.349704	0	0.0821918
						Non-coessential	R_GTHOr	0	0.241979	0.534247
						Non-coessential	R_ACS	996.586	0	0.219178
						Non-coessential	R_PDX5PO2	0.00021913	0	0.534247
						Non-coessential	R_EAR160x	0	0.124594	0.547945
						Non-coessential	R_3OAR160	0	0.124594	0.534247
						Non-coessential	R_3OAR161	0	0.146852	0.534247
						Non-coessential	R_NADH18pp	0	31.7219	0.534247
						Non-coessential	R_3OAR120	0	0.200568	0.534247
						Non-coessential	R_3OAR121	0	0.146852	0.534247
						Non-coessential	R_3OAS120	0	0.200568	0.589041
						Non-coessential	R_ACOAD4f	-0.349704	0	0.0684932
						Non-coessential	R_AACPS9	0	0.347419	0.232877
						Non-coessential	R_3OAR141	0	0.146852	0.534247
						Non-coessential	R_TRDR	0.24357	0	0.520548
						Non-coessential	R_HACD4	0.349704	0	0.547945
						Non-coessential	R_GRXR	0	0.241979	0.0273973
						Non-coessential	R_EAR121x	0	0.146852	0.534247
						Non-coessential	R_ACPPAT161	0.0739087	0	0.589041
						Non-coessential	R_NADH16pp	31.0501	0	0.534247
						Non-coessential	R_3HAD121	0	0.146852	0.219178
						Non-coessential	R_3HAD120	0	0.200568	0.219178
						Non-coessential	R_12PPDStpp_copy1	0	1000	N/A
						Non-coessential	R_ACACT5r	0.349704	0	0.136986
						Non-coessential	R_PAPSR	0.24357	0	0.520548
						Non-coessential	R_ACACT7r	0.27323	0	0.136986
						Non-coessential	R_ACOAD6f	-0.27323	0	0.0684932
						Non-coessential	R_3HAD141	0	0.146852	0.219178
						Non-coessential	R_3HAD140	0	0.124594	0.205479
						Non-coessential	R_PAPSR2	0	0.241979	0.534247
						Non-coessential	R_3HAD161	0	0.146852	0.219178
						Non-coessential	R_3HAD160	0	0.124594	0.219178
						Non-coessential	R_AACPS7	0.0764734	0	0.246575
						Non-coessential	R_FBA3	0	7.56772	0.0273973
						Non-coessential	R_AACPS4	0.147817	0	0.246575
						Non-coessential	R_AACPS3	0.125413	0	0.246575
						Non-coessential	R_PDX5POi	0	0.000217698	0.0136986
						Non-coessential	R_T2DECAI	0	0.146852	0.0410959
						Non-coessential	R_APG3PAT161	0.0739087	0	0.534247
						Non-coessential	R_ECOAH5	0.349704	0	0.219178
						Non-coessential	R_DHORDfum	0	0.322931	0.0273973
						Non-coessential	R_ECOAH7	0.27323	0	0.232877
						Non-coessential	R_ECOAH6	0.27323	0	0.219178
						Non-coessential	R_FACOAE80	0	0.347419	0.753425
						Non-coessential	R_EAR140x	0	0.124594	0.534247
						Non-coessential	R_3OAS121	0	0.146852	0.60274
						Non-coessential	R_PFK	7.7746	0	0.616438
						Non-coessential	R_DHORD2	0.325054	0	0.0273973
						Non-coessential	R_HACD5	0.349704	0	0.547945
						Non-coessential	R_HACD6	0.27323	0	0.547945
						Non-coessential	R_HACD7	0.27323	0	0.547945
						Non-coessential	R_CTECOAI7_copy1	-0.147817	0	0.0410959
						Non-coessential	R_EAR161x	0	0.146852	0.561644
						Non-coessential	R_PFK_3	0	7.56772	0.616438
						Non-coessential	R_FBA	7.7746	0	0.0273973
						Non-coessential	R_R1PK	0	2.5606	0.60274
						Non-coessential	R_3OAS141	0	0.146852	0.589041
						Non-coessential	R_12PPDt	1000	0	N/A
						Non-coessential	R_EAR120x	0	0.200568	0.547945
						Non-coessential	R_3OAS161	0	0.146852	0.589041
						Non-coessential	R_3OAS160	0	0.124594	0.589041
						Non-coessential	R_ACACT6r	0.27323	0	0.136986
						Non-coessential	R_FRD3	0	31.7219	0.0273973
						Non-coessential	R_12PPDStex	-1000	0	N/A
						Non-coessential	R_ACACT4r	0.349704	0	0.123288
						Non-coessential	R_EAR100x	0	0.200568	0.547945
						Non-coessential	R_G3PAT161	0	0.0734259	0.178082
						Non-coessential	R_ACOAD7f	-0.125413	0	0.0821918
						Non-coessential	R_EAR141x	0	0.146852	0.534247
R_I4FE4SR	39.5434	93.4663	79.3399	137.523	1	Switch	R_I4FE4SR	0.000255488	0	0.64
						Backup	R_S4FE4ST	0	0.000255487	0.64
						Backup	R_SCYSDS	0	0.00102195	0.08
						Backup	R_S2FE2SS2	0	0.000255487	0.88
						Backup	R_S2FE2SS	0	0.000255487	0.88
						Backup	R_S4FE4SR	0	0.000255487	0.64
						Non-coessential	R_I4FE4ST	0.000255488	0	0.64
						Non-coessential	R_PUNP1	-0.00066132	0	0.28
						Non-coessential	R_R1PK	0	1000	0.8
						Non-coessential	R_FTHFLi	0.00175304	0	0.32
						Non-coessential	R_NADH18pp	0	31.0502	0.72
						Non-coessential	R_GRXR	0	0.24357	0.08
						Non-coessential	R_PAPSR2	0	0.24357	0.68
						Non-coessential	R_ADPT	0	0.000661319	0.16
						Non-coessential	R_R15BPK	0	1000	0.32
						Non-coessential	R_ADNK1	0.00066132	0	0.84
						Non-coessential	R_GTHOr	0	0.24357	0.68
						Non-coessential	R_NADH16pp	31.0501	0	0.68
						Non-coessential	R_MECDPDH2	0.00234754	0	0.2
						Non-coessential	R_FRD3	0	31.0502	0.04
						Non-coessential	R_MECDPDH5	0	0.00234753	0.68
						Non-coessential	R_ACS	996.586	0	0.32
						Non-coessential	R_I2FE2SS2	0.000255488	0	0.64
						Non-coessential	R_PAPSR	0.24357	0	0.64
						Non-coessential	R_TRDR	0.24357	0	0.64
						Non-coessential	R_GART	0	0.00175304	0.8
R_ECOAH1	21.7823	49.4087	75.5588	135.134	0.998332	Switch	R_ECOAH1	0.349704	0	0.235955
						Backup	R_3HAD60	0	0.346024	0.235955
						Backup	R_3OAS100	0	0.346024	0.516854
						Backup	R_3OAR100	0	0.346024	0.494382
						Backup	R_3HAD40	0	0.346024	0.235955
						Backup	R_3HAD80	0	0.346024	0.235955
						Backup	R_3OAR40	0	0.346024	0.494382
						Backup	R_3OAS80	0	0.346024	0.516854
						Backup	R_3OAS60	0	0.346024	0.516854
						Backup	R_3OAR60	0	0.346024	0.494382
						Backup	R_3HAD100	0	0.346024	0.247191
						Backup	R_3OAR80	0	0.346024	0.494382
						Non-coessential	R_KAS15	0	0.346024	0.58427
						Non-coessential	R_FACOAE120	0.0764734	0	0.797753
						Non-coessential	R_R15BPK	0	999.999	0.11236
						Non-coessential	R_FACOAE160	0.125413	0	0.797753
						Non-coessential	R_FACOAE161	0.147817	0	0.797753
						Non-coessential	R_ECOAH5	0.349704	0	0.235955
						Non-coessential	R_ACACT4r	0.349704	0	0.157303
						Non-coessential	R_ACOAD5f	-0.349704	0	0.101124
						Non-coessential	R_HACD4	0.349704	0	0.505618
						Non-coessential	R_3OAS161	0	0.146262	0.516854
						Non-coessential	R_HACD1	0.349704	0	0.505618
						Non-coessential	R_FBA3	0	7.38595	0.0224719
						Non-coessential	R_3OAR160	0	0.124093	0.494382
						Non-coessential	R_3OAR161	0	0.146262	0.494382
						Non-coessential	R_3OAR120	0	0.199762	0.494382
						Non-coessential	R_3OAR121	0	0.146262	0.494382
						Non-coessential	R_HACD3	0.349704	0	0.505618
						Non-coessential	R_3OAS120	0	0.199762	0.516854
						Non-coessential	R_ACOAD4f	-0.349704	0	0.0898876
						Non-coessential	R_3OAR141	0	0.146262	0.494382
						Non-coessential	R_ACCOAL	0	1000	0.258427
						Non-coessential	R_3OAS160	0	0.124093	0.516854
						Non-coessential	R_EAR121x	0	0.146262	0.494382
						Non-coessential	R_ACOAD2f	-0.349704	0	0.0898876
						Non-coessential	R_EAR160x	0	0.124093	0.505618
						Non-coessential	R_FTHFLi	0.00175304	0	0.123596
						Non-coessential	R_3HAD121	0	0.146262	0.235955
						Non-coessential	R_3HAD120	0	0.199762	0.235955
						Non-coessential	R_GART	0	0.00173459	0.573034
						Non-coessential	R_EAR60x	0	0.346024	0.494382
						Non-coessential	R_ACACT5r	0.349704	0	0.157303
						Non-coessential	R_12PPDt	1000	0	N/A
						Non-coessential	R_ACACT7r	0.27323	0	0.157303
						Non-coessential	R_ACOAD6f	-0.27323	0	0.0898876
						Non-coessential	R_ACOAD3f	-0.349704	0	0.0898876
						Non-coessential	R_3HAD141	0	0.146262	0.235955
						Non-coessential	R_3HAD140	0	0.124093	0.224719
						Non-coessential	R_PPCSCT	0	996.955	0.0449438
						Non-coessential	R_AACPS4	0.147817	0	0.224719
						Non-coessential	R_3OAS121	0	0.146262	0.52809
						Non-coessential	R_EAR40x	0	0.346024	0.494382
						Non-coessential	R_3HAD161	0	0.146262	0.235955
						Non-coessential	R_3HAD160	0	0.124093	0.235955
						Non-coessential	R_AACPS7	0.0764734	0	0.224719
						Non-coessential	R_ACACT1r	0.349704	0	0.146067
						Non-coessential	R_AACPS3	0.125413	0	0.224719
						Non-coessential	R_PTA2	0	3.04461	0.179775
						Non-coessential	R_EAR161x	0	0.146262	0.505618
						Non-coessential	R_ECOAH4	0.349704	0	0.235955
						Non-coessential	R_ECOAH7	0.27323	0	0.247191
						Non-coessential	R_ECOAH6	0.27323	0	0.235955
						Non-coessential	R_T2DECAI	0	0.146262	0.0337079
						Non-coessential	R_ECOAH3	0.349704	0	0.235955
						Non-coessential	R_ECOAH2	0.349704	0	0.235955
						Non-coessential	R_HACD8	0	1000	0.483146
						Non-coessential	R_HACD8i	0	1000	0.483146
						Non-coessential	R_HACD2	0.349704	0	0.505618
						Non-coessential	R_PFK	7.7746	0	0.573034
						Non-coessential	R_DHORD2	0.325054	0	0.011236
						Non-coessential	R_CTECOAI7_copy1	-0.147817	0	0.0337079
						Non-coessential	R_HACD5	0.349704	0	0.505618
						Non-coessential	R_HACD7	0.27323	0	0.505618
						Non-coessential	R_ACOAD7f	-0.125413	0	0.101124
						Non-coessential	R_PPAKr	0	3.04461	0.134831
						Non-coessential	R_PFK_3	0	7.38595	0.573034
						Non-coessential	R_FBA	7.7746	0	0.0224719
						Non-coessential	R_R1PK	0	999.999	0.561798
						Non-coessential	R_3OAS141	0	0.146262	0.516854
						Non-coessential	R_EAR141x	0	0.146262	0.494382
						Non-coessential	R_EAR120x	0	0.199762	0.505618
						Non-coessential	R_ACACT2r	0.349704	0	0.157303
						Non-coessential	R_12PPDStpp_copy1	0	1000	N/A
						Non-coessential	R_ACACT6r	0.27323	0	0.157303
						Non-coessential	R_EAR140x	0	0.124093	0.494382
						Non-coessential	R_12PPDStex	-1000	0	N/A
						Non-coessential	R_ACACT3r	0.349704	0	0.157303
						Non-coessential	R_DHORDfum	0	0.321633	0.0224719
						Non-coessential	R_EAR80x	0	0.346024	0.494382
						Non-coessential	R_ACOAD1f	-0.349704	0	0.0898876
						Non-coessential	R_HACD6	0.27323	0	0.505618
						Non-coessential	R_EAR100x	0	0.199762	0.505618
R_ECOAH3	46.6066	91.2299	0.799291	1.63411	14.8357	Switch	R_ECOAH3	0.349704	0	0.244444
						Backup	R_3HAD60	0	0.346024	0.244444
						Backup	R_3OAS100	0	0.346024	0.522222
						Backup	R_3OAR100	0	0.346024	0.5
						Backup	R_3HAD40	0	0.346024	0.244444
						Backup	R_3HAD80	0	0.346024	0.244444
						Backup	R_3OAR40	0	0.346024	0.5
						Backup	R_3OAS80	0	0.346024	0.522222
						Backup	R_3OAS60	0	0.346024	0.522222
						Backup	R_3OAR60	0	0.346024	0.5
						Backup	R_3HAD100	0	0.346024	0.255556
						Backup	R_3OAR80	0	0.346024	0.5
						Non-coessential	R_EAR161x	0	0.146262	0.511111
						Non-coessential	R_KAS15	0	0.346024	0.577778
						Non-coessential	R_FACOAE120	0.0764734	0	0.788889
						Non-coessential	R_EAR121x	0	0.146262	0.5
						Non-coessential	R_FACOAE160	0.125413	0	0.788889
						Non-coessential	R_FACOAE161	0.147817	0	0.788889
						Non-coessential	R_ACACT4r	0.349704	0	0.144444
						Non-coessential	R_ACS	996.586	0	0.2
						Non-coessential	R_3OAS161	0	0.146262	0.522222
						Non-coessential	R_PDX5PO2	0.00021913	0	0.5
						Non-coessential	R_EAR140x	0	0.124093	0.5
						Non-coessential	R_EX_fe3_e	999.984	0	N/A
						Non-coessential	R_3OAR160	0	0.124093	0.5
						Non-coessential	R_3OAR161	0	0.146262	0.5
						Non-coessential	R_CA2t3pp	999.995	0	0.488889
						Non-coessential	R_NADH18pp	0	32.1877	0.5
						Non-coessential	R_3OAR120	0	0.199762	0.5
						Non-coessential	R_3OAR121	0	0.146262	0.5
						Non-coessential	R_HACD3	0.349704	0	0.511111
						Non-coessential	R_ACOAD4f	-0.349704	0	0.0888889
						Non-coessential	R_3OAR141	0	0.146262	0.5
						Non-coessential	R_HACD4	0.349704	0	0.511111
						Non-coessential	R_FE3tex	-999.984	0	0.0111111
						Non-coessential	R_ACOAD2f	-0.349704	0	0.0888889
						Non-coessential	R_EAR160x	0	0.124093	0.511111
						Non-coessential	R_FTHFLi	0.00175304	0	0.0777778
						Non-coessential	R_3HAD121	0	0.146262	0.244444
						Non-coessential	R_3HAD120	0	0.199762	0.244444
						Non-coessential	R_GART	0	0.00173459	0.555556
						Non-coessential	R_EAR60x	0	0.346024	0.5
						Non-coessential	R_ACACT5r	0.349704	0	0.144444
						Non-coessential	R_ACACT7r	0.27323	0	0.144444
						Non-coessential	R_ACOAD6f	-0.27323	0	0.0888889
						Non-coessential	R_3HAD141	0	0.146262	0.244444
						Non-coessential	R_3HAD140	0	0.124093	0.233333
						Non-coessential	R_AACPS4	0.147817	0	0.188889
						Non-coessential	R_3OAS121	0	0.146262	0.533333
						Non-coessential	R_EAR40x	0	0.346024	0.5
						Non-coessential	R_3HAD161	0	0.146262	0.244444
						Non-coessential	R_3HAD160	0	0.124093	0.244444
						Non-coessential	R_AACPS7	0.0764734	0	0.188889
						Non-coessential	R_ACACT1r	0.349704	0	0.133333
						Non-coessential	R_AACPS3	0.125413	0	0.188889
						Non-coessential	R_PDX5POi	0	0.000216824	0.0222222
						Non-coessential	R_T2DECAI	0	0.146262	0.0333333
						Non-coessential	R_ADNK1	0.00066132	0	0.566667
						Non-coessential	R_ECOAH5	0.349704	0	0.244444
						Non-coessential	R_ECOAH4	0.349704	0	0.244444
						Non-coessential	R_ECOAH7	0.27323	0	0.255556
						Non-coessential	R_FEROpp	249.996	0	0.7
						Non-coessential	R_ECOAH1	0.349704	0	0.244444
						Non-coessential	R_ECOAH2	0.349704	0	0.244444
						Non-coessential	R_ADPT	0	0.000654361	0.0666667
						Non-coessential	R_HACD1	0.349704	0	0.511111
						Non-coessential	R_HACD2	0.349704	0	0.511111
						Non-coessential	R_3OAS120	0	0.199762	0.522222
						Non-coessential	R_DHORD2	0.325054	0	0.0222222
						Non-coessential	R_CTECOAI7_copy1	-0.147817	0	0.0333333
						Non-coessential	R_HACD5	0.349704	0	0.511111
						Non-coessential	R_HACD7	0.27323	0	0.511111
						Non-coessential	R_ACOAD7f	-0.125413	0	0.1
						Non-coessential	R_ACOAD1f	-0.349704	0	0.0888889
						Non-coessential	R_PUNP1	-0.00066132	0	0.0555556
						Non-coessential	R_ACOAD5f	-0.349704	0	0.1
						Non-coessential	R_3OAS141	0	0.146262	0.522222
						Non-coessential	R_EAR141x	0	0.146262	0.5
						Non-coessential	R_EAR120x	0	0.199762	0.511111
						Non-coessential	R_ACACT2r	0.349704	0	0.144444
						Non-coessential	R_3OAS160	0	0.124093	0.522222
						Non-coessential	R_ACACT6r	0.27323	0	0.144444
						Non-coessential	R_ECOAH6	0.27323	0	0.244444
						Non-coessential	R_FRD3	0	32.1877	0.0222222
						Non-coessential	R_ACOAD3f	-0.349704	0	0.0888889
						Non-coessential	R_ACACT3r	0.349704	0	0.144444
						Non-coessential	R_DHORDfum	0	0.321633	0.0222222
						Non-coessential	R_EAR80x	0	0.346024	0.5
						Non-coessential	R_PPM	-0.00066132	0	0.0111111
						Non-coessential	R_HACD6	0.27323	0	0.511111
						Non-coessential	R_EAR100x	0	0.199762	0.511111
						Non-coessential	R_NADH16pp	31.0501	0	0.5
R_ECOAH2	51.5205	116.221	113.432	203.757	13.2027	Switch	R_ECOAH2	0.349704	0	0.263158
						Backup	R_3HAD60	0	0.346024	0.263158
						Backup	R_3OAS100	0	0.346024	0.505263
						Backup	R_3OAR100	0	0.346024	0.484211
						Backup	R_3HAD40	0	0.346024	0.263158
						Backup	R_3HAD80	0	0.346024	0.263158
						Backup	R_3OAR40	0	0.346024	0.484211
						Backup	R_3OAS80	0	0.346024	0.505263
						Backup	R_3OAS60	0	0.346024	0.505263
						Backup	R_3OAR60	0	0.346024	0.484211
						Backup	R_3HAD100	0	0.346024	0.273684
						Backup	R_3OAR80	0	0.346024	0.484211
						Non-coessential	R_KAS15	0	0.346024	0.568421
						Non-coessential	R_ACt2rpp	-1000	0	0.494737
						Non-coessential	R_THRt4pp	0	1000	0.0421053
						Non-coessential	R_GLYCLTt4pp	0	1000	0.0421053
						Non-coessential	R_GLUABUTt7pp	0	1000	0.0210526
						Non-coessential	R_FACOAE120	0.0764734	0	0.8
						Non-coessential	R_EAR121x	0	0.146262	0.494737
						Non-coessential	R_FACOAE160	0.125413	0	0.8
						Non-coessential	R_INSTt2	0	-1000	0.484211
						Non-coessential	R_MECDPDH2	0.00234754	0	0.421053
						Non-coessential	R_INSTtex	0	1000	0.0210526
						Non-coessential	R_THRt2rpp	0	-1000	0.484211
						Non-coessential	R_ACS	996.586	0	0.2
						Non-coessential	R_ACOAD7f	-0.125413	0	0.0947368
						Non-coessential	R_ABUTt2pp	0	1000	0.484211
						Non-coessential	R_ACACT2r	0.349704	0	0.147368
						Non-coessential	R_EAR80x	0	0.346024	0.494737
						Non-coessential	R_EX_h_e	-990.966	0	N/A
						Non-coessential	R_3OAR160	0	0.124093	0.484211
						Non-coessential	R_3OAR161	0	0.146262	0.484211
						Non-coessential	R_3OAR120	0	0.199762	0.484211
						Non-coessential	R_3OAR121	0	0.146262	0.484211
						Non-coessential	R_3OAS120	0	0.199762	0.505263
						Non-coessential	R_ACOAD4f	-0.349704	0	0.0842105
						Non-coessential	R_3OAR141	0	0.146262	0.484211
						Non-coessential	R_TRPS3	0	0.0552687	0.0210526
						Non-coessential	R_TRPS2	0	0.0552687	0.252632
						Non-coessential	R_TRPS1	0.0558565	0	0.252632
						Non-coessential	R_GLUt4pp	1000	0	0.0421053
						Non-coessential	R_3HAD121	0	0.146262	0.263158
						Non-coessential	R_EAR160x	0	0.124093	0.505263
						Non-coessential	R_AACPS7	0.0764734	0	0.168421
						Non-coessential	R_ACOAD2f	-0.349704	0	0.0842105
						Non-coessential	R_3HAD120	0	0.199762	0.263158
						Non-coessential	R_GART	0	0.00173459	0.536842
						Non-coessential	R_ACACT1r	0.349704	0	0.136842
						Non-coessential	R_EAR60x	0	0.346024	0.494737
						Non-coessential	R_ACACT5r	0.349704	0	0.147368
						Non-coessential	R_ACACT7r	0.27323	0	0.147368
						Non-coessential	R_ACOAD6f	-0.27323	0	0.0842105
						Non-coessential	R_MECDPDH5	0	0.00232283	0.684211
						Non-coessential	R_3HAD141	0	0.146262	0.263158
						Non-coessential	R_3HAD140	0	0.124093	0.252632
						Non-coessential	R_PPCSCT	0	996.955	0.0105263
						Non-coessential	R_FACOAE161	0.147817	0	0.8
						Non-coessential	R_3OAS121	0	0.146262	0.515789
						Non-coessential	R_EAR40x	0	0.346024	0.494737
						Non-coessential	R_3HAD161	0	0.146262	0.263158
						Non-coessential	R_3HAD160	0	0.124093	0.263158
						Non-coessential	R_FTHFLi	0.00175304	0	0.0631579
						Non-coessential	R_CTECOAI7_copy1	-0.147817	0	0.0315789
						Non-coessential	R_AACPS4	0.147817	0	0.168421
						Non-coessential	R_AACPS3	0.125413	0	0.168421
						Non-coessential	R_T2DECAI	0	0.146262	0.0315789
						Non-coessential	R_ECOAH5	0.349704	0	0.263158
						Non-coessential	R_ECOAH4	0.349704	0	0.263158
						Non-coessential	R_ECOAH7	0.27323	0	0.273684
						Non-coessential	R_ECOAH6	0.27323	0	0.263158
						Non-coessential	R_ECOAH1	0.349704	0	0.263158
						Non-coessential	R_GLYCLTt2rpp	0	-1000	0.484211
						Non-coessential	R_ECOAH3	0.349704	0	0.263158
						Non-coessential	R_ACt4pp	1000	0	0.0526316
						Non-coessential	R_HACD1	0.349704	0	0.505263
						Non-coessential	R_HACD2	0.349704	0	0.505263
						Non-coessential	R_HACD3	0.349704	0	0.505263
						Non-coessential	R_HACD4	0.349704	0	0.505263
						Non-coessential	R_HACD5	0.349704	0	0.505263
						Non-coessential	R_HACD6	0.27323	0	0.505263
						Non-coessential	R_HACD7	0.27323	0	0.505263
						Non-coessential	R_EAR161x	0	0.146262	0.505263
						Non-coessential	R_ACOAD5f	-0.349704	0	0.0947368
						Non-coessential	R_ACCOAL	0	996.955	0.189474
						Non-coessential	R_EAR120x	0	0.199762	0.505263
						Non-coessential	R_3OAS161	0	0.146262	0.505263
						Non-coessential	R_3OAS160	0	0.124093	0.505263
						Non-coessential	R_3OAS141	0	0.146262	0.505263
						Non-coessential	R_ACACT6r	0.27323	0	0.147368
						Non-coessential	R_EAR140x	0	0.124093	0.494737
						Non-coessential	R_ACOAD3f	-0.349704	0	0.0842105
						Non-coessential	R_ACACT3r	0.349704	0	0.147368
						Non-coessential	R_ACACT4r	0.349704	0	0.147368
						Non-coessential	R_EAR100x	0	0.199762	0.505263
						Non-coessential	R_ACOAD1f	-0.349704	0	0.0842105
						Non-coessential	R_INOSTtpp	0	1000	0.484211
						Non-coessential	R_EAR141x	0	0.146262	0.494737
R_DMPPS	131.13	252.172	2.72265	5.6722	15.2121	Switch	R_DMPPS	0.00234754	0	0.652174
						Backup	R_IPDPS	0	0.00234754	0.652174
						Non-coessential	R_R15BPK	0	2.57743	0.173913
						Non-coessential	R_GTHOr	0	0.24357	0.652174
						Non-coessential	R_ACS	996.586	0	0.173913
						Non-coessential	R_PDX5PO2	0.00021913	0	0.695652
						Non-coessential	R_NADH18pp	0	31.0501	0.695652
						Non-coessential	R_GRXR	0	0.24357	0.0869565
						Non-coessential	R_FE3tex	-999.984	0	0.0434783
						Non-coessential	R_ACPPAT161	0.0739087	0	0.695652
						Non-coessential	R_NADH16pp	31.0501	0	0.652174
						Non-coessential	R_MECDPDH2	0.00234754	0	0.304348
						Non-coessential	R_GART	0	0.00175304	0.73913
						Non-coessential	R_PAPSR	0.24357	0	0.608696
						Non-coessential	R_MECDPDH5	0	0.00234754	0.652174
						Non-coessential	R_FTHFLi	0.00175304	0	0.26087
						Non-coessential	R_PAPSR2	0	0.24357	0.652174
						Non-coessential	R_PDX5POi	0	0.00021913	0.0869565
						Non-coessential	R_APG3PAT161	0.0739087	0	0.695652
						Non-coessential	R_FEROpp	249.996	0	0.73913
						Non-coessential	R_TRDR	0.24357	0	0.608696
						Non-coessential	R_R1PK	0	2.57743	0.73913
						Non-coessential	R_EX_fe3_e	999.984	0	N/A
						Non-coessential	R_FRD3	0	31.0501	0.0434783
						Non-coessential	R_G3PAT161	0	0.0739087	0.0869565
R_HACD2	32.5589	65.7689	20.4808	40.5601	14.8357	Switch	R_HACD2	0.349704	0	0.525253
						Backup	R_3HAD60	0	0.346024	0.242424
						Backup	R_3OAS100	0	0.346024	0.535354
						Backup	R_3OAR100	0	0.346024	0.505051
						Backup	R_3HAD40	0	0.346024	0.242424
						Backup	R_3HAD80	0	0.346024	0.242424
						Backup	R_3OAR40	0	0.346024	0.505051
						Backup	R_3OAS80	0	0.346024	0.535354
						Backup	R_3OAS60	0	0.346024	0.535354
						Backup	R_3OAR60	0	0.346024	0.505051
						Backup	R_3HAD100	0	0.346024	0.252525
						Backup	R_3OAR80	0	0.346024	0.505051
						Non-coessential	R_3OAR141	0	0.146262	0.505051
						Non-coessential	R_ACACT5r	0.349704	0	0.141414
						Non-coessential	R_FTHFLi	0.00175304	0	0.10101
						Non-coessential	R_HACD1	0.349704	0	0.525253
						Non-coessential	R_HACD3	0.349704	0	0.525253
						Non-coessential	R_HACD4	0.349704	0	0.525253
						Non-coessential	R_HACD5	0.349704	0	0.525253
						Non-coessential	R_HACD6	0.27323	0	0.525253
						Non-coessential	R_HACD7	0.27323	0	0.525253
						Non-coessential	R_ACACT2r	0.349704	0	0.141414
						Non-coessential	R_3OAS160	0	0.124093	0.535354
						Non-coessential	R_EAR100x	0	0.199762	0.525253
						Non-coessential	R_ACOAD1f	-0.349704	0	0.0808081
						Non-coessential	R_EAR141x	0	0.146262	0.515152
						Non-coessential	R_KAS15	0	0.346024	0.585859
						Non-coessential	R_FACOAE120	0.0764734	0	0.787879
						Non-coessential	R_GTHOr	0	0.241007	0.505051
						Non-coessential	R_ACS	996.586	0	0.191919
						Non-coessential	R_3OAS161	0	0.146262	0.535354
						Non-coessential	R_EX_fe3_e	999.984	0	N/A
						Non-coessential	R_3OAR160	0	0.124093	0.505051
						Non-coessential	R_3OAR161	0	0.146262	0.505051
						Non-coessential	R_GRXR	0	0.241007	0.020202
						Non-coessential	R_EAR160x	0	0.124093	0.525253
						Non-coessential	R_ACOAD2f	-0.349704	0	0.0808081
						Non-coessential	R_NADH17pp	0	32.1877	0.525253
						Non-coessential	R_PAPSR	0.24357	0	0.494949
						Non-coessential	R_ACACT7r	0.27323	0	0.141414
						Non-coessential	R_PAPSR2	0	0.241007	0.505051
						Non-coessential	R_EAR40x	0	0.346024	0.515152
						Non-coessential	R_AACPS7	0.0764734	0	0.20202
						Non-coessential	R_AACPS4	0.147817	0	0.20202
						Non-coessential	R_AACPS3	0.125413	0	0.20202
						Non-coessential	R_ECOAH5	0.349704	0	0.242424
						Non-coessential	R_ECOAH4	0.349704	0	0.242424
						Non-coessential	R_ECOAH7	0.27323	0	0.252525
						Non-coessential	R_ECOAH6	0.27323	0	0.242424
						Non-coessential	R_ECOAH1	0.349704	0	0.242424
						Non-coessential	R_ECOAH3	0.349704	0	0.242424
						Non-coessential	R_ECOAH2	0.349704	0	0.242424
						Non-coessential	R_ADPT	0	0.000654361	0.0606061
						Non-coessential	R_DHORD5	0	0.321633	0.030303
						Non-coessential	R_DHORD2	0.325054	0	0.020202
						Non-coessential	R_CTECOAI7_copy1	-0.147817	0	0.030303
						Non-coessential	R_TRDR	0.24357	0	0.494949
						Non-coessential	R_ADNK1	0.00066132	0	0.575758
						Non-coessential	R_ACOAD3f	-0.349704	0	0.0808081
						Non-coessential	R_ACACT4r	0.349704	0	0.141414
						Non-coessential	R_ACOAD4f	-0.349704	0	0.0808081
						Non-coessential	R_EAR121x	0	0.146262	0.515152
						Non-coessential	R_3HAD121	0	0.146262	0.242424
						Non-coessential	R_MECDPDH2	0.00234754	0	0.414141
						Non-coessential	R_3HAD120	0	0.199762	0.242424
						Non-coessential	R_GART	0	0.00173459	0.565657
						Non-coessential	R_ACACT1r	0.349704	0	0.131313
						Non-coessential	R_MECDPDH5	0	0.00232283	0.676768
						Non-coessential	R_3HAD141	0	0.146262	0.242424
						Non-coessential	R_3HAD140	0	0.124093	0.232323
						Non-coessential	R_EAR161x	0	0.146262	0.535354
						Non-coessential	R_3OAS121	0	0.146262	0.545455
						Non-coessential	R_3OAS120	0	0.199762	0.535354
						Non-coessential	R_PUNP1	-0.00066132	0	0.0808081
						Non-coessential	R_ACOAD5f	-0.349704	0	0.0909091
						Non-coessential	R_EAR120x	0	0.199762	0.525253
						Non-coessential	R_ACACT6r	0.27323	0	0.141414
						Non-coessential	R_FRD2	0	32.5094	0.030303
						Non-coessential	R_G3PAT161	0	0.0731309	0.141414
						Non-coessential	R_FACOAE160	0.125413	0	0.787879
						Non-coessential	R_FACOAE161	0.147817	0	0.787879
						Non-coessential	R_ACCOAL	0	996.955	0.222222
						Non-coessential	R_3OAR120	0	0.199762	0.505051
						Non-coessential	R_3OAR121	0	0.146262	0.505051
						Non-coessential	R_ACACT3r	0.349704	0	0.141414
						Non-coessential	R_FE3tex	-999.984	0	0.010101
						Non-coessential	R_ACPPAT161	0.0739087	0	0.565657
						Non-coessential	R_NADH16pp	31.0501	0	0.515152
						Non-coessential	R_EAR60x	0	0.346024	0.515152
						Non-coessential	R_EAR140x	0	0.124093	0.515152
						Non-coessential	R_ACOAD6f	-0.27323	0	0.0808081
						Non-coessential	R_PPCSCT	0	996.955	0.020202
						Non-coessential	R_3HAD161	0	0.146262	0.242424
						Non-coessential	R_3HAD160	0	0.124093	0.242424
						Non-coessential	R_T2DECAI	0	0.146262	0.030303
						Non-coessential	R_APG3PAT161	0.0739087	0	0.535354
						Non-coessential	R_FEROpp	249.996	0	0.686869
						Non-coessential	R_ACOAD7f	-0.125413	0	0.0909091
						Non-coessential	R_3OAS141	0	0.146262	0.535354
						Non-coessential	R_EAR80x	0	0.346024	0.515152
						Non-coessential	R_PPM	-0.00066132	0	0.010101
R_HACD3	68.7931	142.277	55.0495	106.585	14.8357	Switch	R_HACD3	0.349704	0	0.54023
						Backup	R_3HAD60	0	0.346024	0.252874
						Backup	R_3OAS100	0	0.346024	0.563218
						Backup	R_3OAR100	0	0.346024	0.528736
						Backup	R_3HAD40	0	0.346024	0.252874
						Backup	R_3HAD80	0	0.346024	0.252874
						Backup	R_3OAR40	0	0.346024	0.528736
						Backup	R_3OAS80	0	0.346024	0.563218
						Backup	R_3OAS60	0	0.346024	0.563218
						Backup	R_3OAR60	0	0.346024	0.528736
						Backup	R_3HAD100	0	0.346024	0.264368
						Backup	R_3OAR80	0	0.346024	0.528736
						Non-coessential	R_KAS14	0	0.346024	0.563218
						Non-coessential	R_ACt2rpp	-1000	0	0.528736
						Non-coessential	R_ECOAH1	0.349704	0	0.252874
						Non-coessential	R_FACOAE120	0.0764734	0	0.827586
						Non-coessential	R_EAR121x	0	0.146262	0.528736
						Non-coessential	R_FACOAE160	0.125413	0	0.827586
						Non-coessential	R_FACOAE161	0.147817	0	0.827586
						Non-coessential	R_THRt4pp	0	1000	0.045977
						Non-coessential	R_ACACT4r	0.349704	0	0.137931
						Non-coessential	R_HACD4	0.349704	0	0.54023
						Non-coessential	R_3OAS161	0	0.146262	0.563218
						Non-coessential	R_EAR140x	0	0.124093	0.528736
						Non-coessential	R_EX_fe3_e	999.984	0	N/A
						Non-coessential	R_3OAR160	0	0.124093	0.528736
						Non-coessential	R_3OAR161	0	0.146262	0.528736
						Non-coessential	R_ASPt2pp_copy1	1000	0	0.517241
						Non-coessential	R_3OAR120	0	0.199762	0.528736
						Non-coessential	R_3OAR121	0	0.146262	0.528736
						Non-coessential	R_ACOAD4f	-0.349704	0	0.091954
						Non-coessential	R_3OAR141	0	0.146262	0.528736
						Non-coessential	R_NAt3pp	0	1000	0.551724
						Non-coessential	R_FE3tex	-999.984	0	0.0114943
						Non-coessential	R_ACOAD2f	-0.349704	0	0.091954
						Non-coessential	R_EAR160x	0	0.124093	0.54023
						Non-coessential	R_FTHFLi	0.00175304	0	0.045977
						Non-coessential	R_3HAD121	0	0.146262	0.252874
						Non-coessential	R_3HAD120	0	0.199762	0.252874
						Non-coessential	R_GART	0	0.00173459	0.563218
						Non-coessential	R_EAR60x	0	0.346024	0.528736
						Non-coessential	R_PROt2rpp	0	-1000	0.528736
						Non-coessential	R_ACACT5r	0.349704	0	0.137931
						Non-coessential	R_ACACT7r	0.27323	0	0.137931
						Non-coessential	R_ACOAD6f	-0.27323	0	0.091954
						Non-coessential	R_3HAD141	0	0.146262	0.252874
						Non-coessential	R_3HAD140	0	0.124093	0.241379
						Non-coessential	R_AACPS4	0.147817	0	0.183908
						Non-coessential	R_3OAS121	0	0.146262	0.574713
						Non-coessential	R_EAR40x	0	0.346024	0.528736
						Non-coessential	R_3HAD161	0	0.146262	0.252874
						Non-coessential	R_3HAD160	0	0.124093	0.252874
						Non-coessential	R_AACPS7	0.0764734	0	0.183908
						Non-coessential	R_CTECOAI7_copy1	-0.147817	0	0.0344828
						Non-coessential	R_ACACT1r	0.349704	0	0.126437
						Non-coessential	R_AACPS3	0.125413	0	0.183908
						Non-coessential	R_T2DECAI	0	0.146262	0.0344828
						Non-coessential	R_PROt4pp	0	1000	0.045977
						Non-coessential	R_ECOAH5	0.349704	0	0.252874
						Non-coessential	R_ECOAH4	0.349704	0	0.252874
						Non-coessential	R_ECOAH7	0.27323	0	0.264368
						Non-coessential	R_FEROpp	249.996	0	0.724138
						Non-coessential	R_ACOATA	0	0.346024	0.252874
						Non-coessential	R_EAR161x	0	0.146262	0.54023
						Non-coessential	R_ECOAH3	0.349704	0	0.252874
						Non-coessential	R_ECOAH2	0.349704	0	0.252874
						Non-coessential	R_HACD1	0.349704	0	0.54023
						Non-coessential	R_HACD2	0.349704	0	0.54023
						Non-coessential	R_3OAS120	0	0.199762	0.563218
						Non-coessential	R_DHORD2	0.325054	0	N/A
						Non-coessential	R_ACt4pp	1000	0	0.045977
						Non-coessential	R_HACD5	0.349704	0	0.54023
						Non-coessential	R_HACD7	0.27323	0	0.54023
						Non-coessential	R_ACOAD7f	-0.125413	0	0.103448
						Non-coessential	R_ACOAD5f	-0.349704	0	0.103448
						Non-coessential	R_3OAS141	0	0.146262	0.563218
						Non-coessential	R_EAR141x	0	0.146262	0.528736
						Non-coessential	R_EAR120x	0	0.199762	0.54023
						Non-coessential	R_ACACT2r	0.349704	0	0.137931
						Non-coessential	R_3OAS160	0	0.124093	0.563218
						Non-coessential	R_THRt2rpp	0	-1000	0.528736
						Non-coessential	R_ACACT6r	0.27323	0	0.137931
						Non-coessential	R_ECOAH6	0.27323	0	0.252874
						Non-coessential	R_ACOAD3f	-0.349704	0	0.091954
						Non-coessential	R_ACACT3r	0.349704	0	0.137931
						Non-coessential	R_DHORDfum	0	0.321633	N/A
						Non-coessential	R_EAR80x	0	0.346024	0.528736
						Non-coessential	R_ASPt2pp_copy2	-1000	0	0.517241
						Non-coessential	R_ACOAD1f	-0.349704	0	0.091954
						Non-coessential	R_HACD6	0.27323	0	0.54023
						Non-coessential	R_EAR100x	0	0.199762	0.54023
R_HACD4	39.3257	100.936	156.64	256.623	13.308	Switch	R_HACD4	0.349704	0	0.52
						Backup	R_3OAR100	0	0.347419	0.493333
						Backup	R_3HAD100	0	0.347419	0.28
						Backup	R_3OAS100	0	0.347419	0.533333
						Non-coessential	R_EAR161x	0	0.146852	0.52
						Non-coessential	R_GLYCLTt4pp	0	1000	0.0533333
						Non-coessential	R_FACOAE120	0.0764734	0	0.76
						Non-coessential	R_R15BPK	0	999.168	0.08
						Non-coessential	R_GLUt4pp	1000	0	0.0533333
						Non-coessential	R_FACOAE160	0.125413	0	0.76
						Non-coessential	R_FACOAE161	0.147817	0	0.76
						Non-coessential	R_INSTtex	0	1000	0.0266667
						Non-coessential	R_GLUt2rpp	-1000	0	0.493333
						Non-coessential	R_EAR160x	0	0.124594	0.52
						Non-coessential	R_ACCOAL	0	996.831	0.2
						Non-coessential	R_3OAR161	0	0.146852	0.493333
						Non-coessential	R_3OAR120	0	0.200568	0.493333
						Non-coessential	R_3OAR121	0	0.146852	0.493333
						Non-coessential	R_ACOAD4f	-0.349704	0	0.0666667
						Non-coessential	R_AACPS9	0	0.347419	0.173333
						Non-coessential	R_3OAR141	0	0.146852	0.493333
						Non-coessential	R_TRPS3	0	0.0554916	0.0266667
						Non-coessential	R_NAt3pp	0	1000	0.52
						Non-coessential	R_TRPS1	0.0558565	0	0.253333
						Non-coessential	R_EAR121x	0	0.146852	0.506667
						Non-coessential	R_MECDPDH2	0.00234754	0	0.413333
						Non-coessential	R_EX_h_e	-990.966	0	N/A
						Non-coessential	R_NADH16pp	31.0501	0	0.506667
						Non-coessential	R_3HAD121	0	0.146852	0.266667
						Non-coessential	R_3HAD120	0	0.200568	0.266667
						Non-coessential	R_MECDPDH5	0	0.0023322	0.666667
						Non-coessential	R_NADH17pp	0	31.7219	0.506667
						Non-coessential	R_ACACT5r	0.349704	0	0.133333
						Non-coessential	R_ACACT7r	0.27323	0	0.133333
						Non-coessential	R_ACOAD6f	-0.27323	0	0.0666667
						Non-coessential	R_3HAD141	0	0.146852	0.266667
						Non-coessential	R_3HAD140	0	0.124594	0.253333
						Non-coessential	R_PPCSCT	0	996.831	0.04
						Non-coessential	R_INSTt2	0	-1000	0.493333
						Non-coessential	R_3HAD161	0	0.146852	0.266667
						Non-coessential	R_3HAD160	0	0.124594	0.266667
						Non-coessential	R_AACPS7	0.0764734	0	0.186667
						Non-coessential	R_CTECOAI7_copy1	-0.147817	0	0.04
						Non-coessential	R_AACPS4	0.147817	0	0.186667
						Non-coessential	R_AACPS3	0.125413	0	0.186667
						Non-coessential	R_T2DECAI	0	0.146852	0.04
						Non-coessential	R_PROt4pp	0	1000	0.0533333
						Non-coessential	R_ECOAH5	0.349704	0	0.266667
						Non-coessential	R_ECOAH4	0.349704	0	0.266667
						Non-coessential	R_ECOAH7	0.27323	0	0.28
						Non-coessential	R_ECOAH6	0.27323	0	0.266667
						Non-coessential	R_GLYCLTt2rpp	0	-1000	0.493333
						Non-coessential	R_FACOAE80	0	0.347419	0.746667
						Non-coessential	R_EAR140x	0	0.124594	0.506667
						Non-coessential	R_3OAS121	0	0.146852	0.546667
						Non-coessential	R_3OAS120	0	0.200568	0.533333
						Non-coessential	R_DHORD2	0.325054	0	0.0266667
						Non-coessential	R_HACD5	0.349704	0	0.52
						Non-coessential	R_HACD6	0.27323	0	0.52
						Non-coessential	R_HACD7	0.27323	0	0.52
						Non-coessential	R_ACOAD7f	-0.125413	0	0.08
						Non-coessential	R_ACOAD5f	-0.349704	0	0.08
						Non-coessential	R_R1PK	0	999.168	0.56
						Non-coessential	R_3OAS141	0	0.146852	0.533333
						Non-coessential	R_EAR120x	0	0.200568	0.52
						Non-coessential	R_PROt2rpp	0	-1000	0.493333
						Non-coessential	R_3OAS161	0	0.146852	0.533333
						Non-coessential	R_3OAS160	0	0.124594	0.533333
						Non-coessential	R_3OAR160	0	0.124594	0.493333
						Non-coessential	R_FRD2	0	31.7219	0.04
						Non-coessential	R_DHORDfum	0	0.322931	0.04
						Non-coessential	R_TRPS2	0	0.0554916	0.253333
						Non-coessential	R_ACACT4r	0.349704	0	0.12
						Non-coessential	R_EAR100x	0	0.200568	0.52
						Non-coessential	R_INOSTtpp	0	1000	0.493333
						Non-coessential	R_ACACT6r	0.27323	0	0.133333
						Non-coessential	R_EAR141x	0	0.146852	0.506667
R_CTECOAI7_copy1	62.9184	143.814	63.0497	112.088	0.999877	Switch	R_CTECOAI7_copy1	-0.147817	0	0.0344828
						Backup	R_3OAR161	0	0.147702	0.551724
						Backup	R_3HAD161	0	0.147702	0.206897
						Backup	R_3OAS161	0	0.147702	0.586207
						Non-coessential	R_R15BPK	0	1000	0.275862
						Non-coessential	R_FACOAE161	0.147817	0	0.689655
						Non-coessential	R_GTHOr	0	0.24338	0.551724
						Non-coessential	R_ACS	996.586	0	0.344828
						Non-coessential	R_PDX5PO2	0.00021913	0	0.586207
						Non-coessential	R_FBA	7.7746	0	0.0689655
						Non-coessential	R_GRXR	0	0.24338	0.0689655
						Non-coessential	R_FBA3	0	7.74991	0.0689655
						Non-coessential	R_DHORDfum	0	0.324801	N/A
						Non-coessential	R_MECDPDH2	0.00234754	0	0.206897
						Non-coessential	R_MECDPDH5	0	0.00234571	0.586207
						Non-coessential	R_PFK_3	0	7.74991	0.689655
						Non-coessential	R_PAPSR	0.24357	0	0.517241
						Non-coessential	R_AACPS4	0.147817	0	0.37931
						Non-coessential	R_PAPSR2	0	0.24338	0.551724
						Non-coessential	R_AACPS2	0	0.147702	0.344828
						Non-coessential	R_PDX5POi	0	0.000218959	0.0344828
						Non-coessential	R_EAR161x	0	0.147702	0.62069
						Non-coessential	R_ADNK1	0.00066132	0	0.724138
						Non-coessential	R_R1PK	0	1000	0.689655
						Non-coessential	R_ADPT	0	0.000660805	0.206897
						Non-coessential	R_PFK	7.7746	0	0.689655
						Non-coessential	R_DHORD2	0.325054	0	N/A
						Non-coessential	R_TRDR	0.24357	0	0.517241
						Non-coessential	R_PUNP1	-0.00066132	0	0.103448
						Non-coessential	R_FACOAE141	0	0.147702	0.689655
						Non-coessential	R_CA2t3pp	999.995	0	0.517241
						Non-coessential	R_CTECOAI6_copy1	0	-0.147702	0.0344828
R_TRDR	142.614	285.229	3.96767	7.93535	15.2121	Switch	R_TRDR	0.24357	0	0.5
						Backup	R_GTHOr	0	0.24357	0.571429
						Backup	R_GRXR	0	0.24357	0.142857
						Backup	R_PAPSR2	0	0.24357	0.571429
						Non-coessential	R_FTHFLi	0.00175304	0	0.0714286
						Non-coessential	R_PAPSR	0.24357	0	0.5
						Non-coessential	R_FE3tex	-999.984	0	0.0714286
						Non-coessential	R_EX_fe3_e	999.984	0	N/A
						Non-coessential	R_NADH16pp	31.0501	0	0.571429
						Non-coessential	R_FEROpp	249.996	0	0.571429
						Non-coessential	R_FRD3	0	31.0501	0.142857
						Non-coessential	R_GART	0	0.00175304	0.571429
						Non-coessential	R_NADH18pp	0	31.0501	0.571429
						Non-coessential	R_DHORD5	0	0.325054	0.142857
						Non-coessential	R_DHORD2	0.325054	0	0.142857
						Non-coessential	R_FRD2	0	0.325054	0.142857
R_GLUDy	181.833	363.665	200.227	400.455	14.0467	Switch	R_GLUDy	-8.45494	0	0.571429
						Backup	R_GLUSy	0	8.11216	0.457143
						Non-coessential	R_ACt2rpp	-1000	0	0.514286
						Non-coessential	R_GTHOr	0	0.235188	0.485714
						Non-coessential	R_ACS	996.586	0	0.257143
						Non-coessential	R_FADRx_copy1	2.14795	0	0.514286
						Non-coessential	R_ACCOAL	0	995.954	0.285714
						Non-coessential	R_PFK	7.7746	0	0.542857
						Non-coessential	R_SERt4pp	0	1000	0.114286
						Non-coessential	R_TRPS3	0	0.0539342	0.0857143
						Non-coessential	R_TRPS2	0	0.0539342	0.228571
						Non-coessential	R_GRXR	0	0.235188	0.0571429
						Non-coessential	R_FE3tex	-999.984	0	0.0285714
						Non-coessential	R_FBA3	0	7.98884	0.0571429
						Non-coessential	R_MECDPDH2	0.00234754	0	0.228571
						Non-coessential	R_MECDPDH5	0	0.00226675	0.542857
						Non-coessential	R_GLYCL	0.0536568	0	0.114286
						Non-coessential	R_PAPSR	0.24357	0	0.457143
						Non-coessential	R_12PPDStpp_copy1	0	1000	N/A
						Non-coessential	R_GLCS1	0	996.702	0.514286
						Non-coessential	R_PPCSCT	0	995.954	0.0285714
						Non-coessential	R_GLGC	0	996.702	0.571429
						Non-coessential	R_PAPSR2	0	0.235188	0.485714
						Non-coessential	R_FEROpp	249.996	0	0.571429
						Non-coessential	R_GLCP	0	996.702	0.114286
						Non-coessential	R_ADPT	0	0.000638561	0.114286
						Non-coessential	R_SERt2rpp	0	-1000	0.542857
						Non-coessential	R_FBA	7.7746	0	0.114286
						Non-coessential	R_PFL	0	0.103621	0.0571429
						Non-coessential	R_ACt4pp	1000	0	0.0857143
						Non-coessential	R_TRDR	0.24357	0	0.457143
						Non-coessential	R_PFK_3	0	7.98884	0.542857
						Non-coessential	R_PUNP1	-0.00066132	0	0.142857
						Non-coessential	R_ADNK1	0.00066132	0	0.571429
						Non-coessential	R_12PPDt	1000	0	N/A
						Non-coessential	R_EX_fe3_e	999.984	0	N/A
						Non-coessential	R_FADRx_copy2	0	2.07403	0.514286
						Non-coessential	R_12PPDStex	-1000	0	N/A
[truncated: 581 more rows]

## Sheet: CONTROL_clusters
Switch	index	Reactions in set
R_URAt2pp_copy2	1	R_EX_fe3_e
	1	R_12PPDStex
	1	R_12PPDStpp_copy1
	1	R_ABUTt2pp
	1	R_ACS
	1	R_ACt2rpp
	1	R_ACt4pp
	1	R_ASPt2pp_copy1
	1	R_ASPt2pp_copy2
	1	R_FBA
	1	R_FBA3
	1	R_FE3tex
	1	R_FEROpp
	1	R_FRD2
	1	R_FTHFLi
	1	R_GART
	1	R_GLCP
	1	R_GLCS1
	1	R_GLGC
	1	R_GLUABUTt7pp
	1	R_GLUt4pp
	1	R_GLYCLTt2rpp
	1	R_GLYCLTt4pp
	1	R_MECDPDH5
	1	R_NADH16pp
	1	R_NADH17pp
	1	R_PFK
	1	R_PFK_3
	1	R_THRt2rpp
	1	R_THRt4pp
	1	R_URAt2pp_copy1
	1	R_URAt2pp_copy2
	1	R_MECDPDH2
	1	R_12PPDt
R_PTRCORNt7pp	2	R_ACCOAL
	2	R_ACS
	2	R_ARGAGMt7pp
	2	R_ARGORNt7pp
	2	R_DHORD2
	2	R_DHORDfum
	2	R_FTHFLi
	2	R_GART
	2	R_GLCP
	2	R_GLCS1
	2	R_GLGC
	2	R_MECDPDH5
	2	R_PDX5PO2
	2	R_PDX5POi
	2	R_PPCSCT
	2	R_PTRCORNt7pp
	2	R_R15BPK
	2	R_R1PK
	2	R_MECDPDH2
	2	R_AGMPTRCtpp
R_FE3tex	3	R_EX_fe3_e
	3	R_ABUTt2pp
	3	R_ACS
	3	R_ASPt2pp_copy1
	3	R_ASPt2pp_copy2
	3	R_DHORD2
	3	R_DHORDfum
	3	R_FBA
	3	R_FBA3
	3	R_FE3tex
	3	R_FEROpp
	3	R_GLUABUTt7pp
	3	R_GLUt4pp
	3	R_GRXR
	3	R_GTHOr
	3	R_MECDPDH5
	3	R_PAPSR
	3	R_PAPSR2
	3	R_PDX5PO2
	3	R_PDX5POi
	3	R_PFK
	3	R_PFK_3
	3	R_R15BPK
	3	R_R1PK
	3	R_SERt2rpp
	3	R_SERt4pp
	3	R_TRDR
	3	R_MECDPDH2
R_DADK_copy1	4	R_EX_fe3_e
	4	R_ABUTt2pp
	4	R_ACCOAL
	4	R_ACS
	4	R_DADK_copy1
	4	R_DHORD2
	4	R_DHORD5
	4	R_FBA
	4	R_FBA3
	4	R_FE3tex
	4	R_FEROpp
	4	R_FRD2
	4	R_GLUABUTt7pp
	4	R_GLUt4pp
	4	R_PDX5PO2
	4	R_PDX5POi
	4	R_PFK
	4	R_PFK_3
	4	R_PPAKr
	4	R_PPCSCT
	4	R_PTA2
	4	R_SERt2rpp
	4	R_SERt4pp
	4	R_DADK_copy2
R_FESD1s	5	R_12PPDStex
	5	R_12PPDStpp_copy1
	5	R_ACS
	5	R_ADNK1
	5	R_ADPT
	5	R_DHORD2
	5	R_DHORDfum
	5	R_FE3abcpp
	5	R_FEROpp
	5	R_FESD1s
	5	R_FESR
	5	R_FRD3
	5	R_FTHFLi
	5	R_GART
	5	R_MECDPDH5
	5	R_NADH16pp
	5	R_NADH18pp
	5	R_PDX5PO2
	5	R_PDX5POi
	5	R_PUNP1
	5	R_R15BPK
	5	R_R1PK
	5	R_MECDPDH2
	5	R_12PPDt
R_ECOAH5	6	R_EX_fe3_e
	6	R_3HAD120
	6	R_3HAD140
	6	R_3HAD160
	6	R_3OAR120
	6	R_3OAR160
	6	R_3OAS120
	6	R_3OAS160
	6	R_AACPS3
	6	R_AACPS7
	6	R_AACPS8
	6	R_ACACT5r
	6	R_ACCOAL
	6	R_ACOAD5f
	6	R_ACOAD7f
	6	R_ACS
	6	R_ADNK1
	6	R_ADPT
	6	R_AGPAT120
	6	R_ASPt2pp_copy1
	6	R_ASPt2pp_copy2
	6	R_EAR120x
	6	R_EAR140x
	6	R_EAR160x
	6	R_ECOAH5
	6	R_FACOAE100
	6	R_FACOAE120
	6	R_FACOAE160
	6	R_FACOAL120t2pp
	6	R_FBA
	6	R_FBA3
	6	R_FE3tex
	6	R_FEROpp
	6	R_FTHFLi
	6	R_G3PAT120
	6	R_GART
	6	R_GLYC3Pt6pp
	6	R_HACD5
	6	R_LPLIPAL1A120pp
	6	R_PA120abcpp
	6	R_PFK
	6	R_PFK_3
	6	R_PLIPA2A120pp
	6	R_PPCSCT
	6	R_PUNP1
	6	R_R15BPK
	6	R_R1PK
R_PTAr	7	R_EX_fe3_e
	7	R_12PPDStex
	7	R_12PPDStpp_copy1
	7	R_ACKr
	7	R_ACPPAT161
	7	R_APG3PAT161
	7	R_FE3tex
	7	R_FEROpp
	7	R_FRD3
	7	R_G3PAT161
	7	R_GLCP
	7	R_GLCS1
	7	R_GLGC
	7	R_GRXR
	7	R_GTHOr
	7	R_MECDPDH5
	7	R_NADH16pp
	7	R_NADH18pp
	7	R_PAPSR
	7	R_PAPSR2
	7	R_PDX5PO2
	7	R_PDX5POi
	7	R_PTAr
	7	R_TRDR
	7	R_MECDPDH2
	7	R_12PPDt
R_PGI	8	R_EX_fe3_e
	8	R_ACCOAL
	8	R_ACPPAT161
	8	R_ACS
	8	R_APG3PAT161
	8	R_DHORD2
	8	R_DHORDfum
	8	R_FBA
	8	R_FBA3
	8	R_FE3tex
	8	R_FEROpp
	8	R_FRD2
	8	R_G3PAT161
	8	R_GLCt2pp
	8	R_GLUt2rpp
	8	R_GLUt4pp
	8	R_GRXR
	8	R_GTHOr
	8	R_HEX7
	8	R_NADH16pp
	8	R_NADH17pp
	8	R_NAt3pp
	8	R_PAPSR
	8	R_PAPSR2
	8	R_PFK
	8	R_PFK_3
	8	R_PGI
	8	R_PPCSCT
	8	R_R15BPK
	8	R_R1PK
	8	R_SERt2rpp
	8	R_SERt4pp
	8	R_THRt2rpp
	8	R_THRt4pp
	8	R_TRDR
	8	R_XYLI2
R_FE2tpp	9	R_EX_fe3_e
	9	R_ABUTt2pp
	9	R_CA2t3pp
	9	R_DHORD2
	9	R_DHORDfum
	9	R_FBA
	9	R_FBA3
	9	R_FE2t2pp
	9	R_FE2tpp
	9	R_FE3tex
	9	R_FEROpp
	9	R_GLUABUTt7pp
	9	R_GRXR
	9	R_GTHOr
	9	R_MECDPDH5
	9	R_PAPSR
	9	R_PAPSR2
	9	R_PFK
	9	R_PFK_3
	9	R_R15BPK
	9	R_R1PK
	9	R_TRDR
	9	R_MECDPDH2
R_ACS	10	R_EX_fe3_e
	10	R_ACS
	10	R_ADNK1
	10	R_ADPT
	10	R_FBA
	10	R_FBA3
	10	R_FE3tex
	10	R_FEROpp
	10	R_GLCP
	10	R_GLCS1
	10	R_GLGC
	10	R_GRXR
	10	R_GTHOr
	10	R_PAPSR
	10	R_PAPSR2
	10	R_PFK
	10	R_PFK_3
	10	R_PPM
	10	R_PUNP1
	10	R_TRDR
R_TRSARr	11	R_12PPDStex
	11	R_12PPDStpp_copy1
	11	R_ACPPAT161
	11	R_ACS
	11	R_ADNK1
	11	R_ADPT
	11	R_APG3PAT161
	11	R_DHORD2
	11	R_DHORD5
	11	R_FRD2
	11	R_FTHFLi
	11	R_G3PAT161
	11	R_GART
	11	R_GLCP
	11	R_GLCS1
	11	R_GLGC
	11	R_GLUt2rpp
	11	R_GLUt4pp
	11	R_GRXR
	11	R_GTHOr
	11	R_HPYRI
	11	R_HPYRRx
	11	R_MECDPDH5
	11	R_NADH16pp
	11	R_NADH17pp
	11	R_PAPSR
	11	R_PAPSR2
	11	R_PPM
	11	R_PUNP1
	11	R_SERt2rpp
	11	R_SERt4pp
	11	R_TRDR
	11	R_TRSARr
	11	R_MECDPDH2
	11	R_12PPDt
R_URIt2pp_copy1	12	R_CA2t3pp
	12	R_FBA
	12	R_FBA3
	12	R_NAt3pp
	12	R_PFK
	12	R_PFK_3
	12	R_URIt2pp_copy1
	12	R_URIt2pp_copy2
R_2HH24DDH1_copy1	13	R_EX_fe3_e
	13	R_CA2t3pp
	13	R_DHORD2
	13	R_DHORDfum
	13	R_FBA
	13	R_FBA3
	13	R_FE3tex
	13	R_FEROpp
	13	R_FTHFLi
	13	R_GART
	13	R_PFK
	13	R_PFK_3
	13	R_R15BPK
	13	R_R1PK
	13	R_2HH24DDH1_copy1
	13	R_HHDDI
	13	R_OHEDH
R_RNTR4c2	14	R_12PPDStex
	14	R_12PPDStpp_copy1
	14	R_DHORD2
	14	R_DHORD5
	14	R_FBA
	14	R_FBA3
	14	R_FRD2
	14	R_FRD3
	14	R_FTHFLi
	14	R_GART
	14	R_NADH16pp
	14	R_NADH18pp
	14	R_NDPK6
	14	R_PDX5PO2
	14	R_PDX5POi
	14	R_PFK
	14	R_PFK_3
	14	R_R15BPK
	14	R_R1PK
	14	R_RNDR4
	14	R_RNTR4c2
	14	R_12PPDt
R_PYK	15	R_CA2t3pp
	15	R_EDA
	15	R_EDD
	15	R_FBA
	15	R_FBA3
	15	R_FDH4pp
	15	R_FORtppi
	15	R_FTHFLi
	15	R_PFK
	15	R_PFK_3
	15	R_PYK
R_FESR	16	R_ACPPAT161
	16	R_ACS
	16	R_ADNK1
	16	R_ADPT
	16	R_APG3PAT161
	16	R_DHORD2
	16	R_DHORD5
	16	R_FE3abcpp
	16	R_FEROpp
	16	R_FESD1s
	16	R_FESR
	16	R_FRD2
	16	R_G3PAT161
	16	R_NADH16pp
	16	R_NADH17pp
	16	R_PDX5PO2
	16	R_PDX5POi
	16	R_PUNP1
	16	R_R15BPK
	16	R_R1PK
R_CA2t3pp	17	R_ACt2rpp
	17	R_ACt4pp
	17	R_CA2t3pp
	17	R_FBA
	17	R_FBA3
	17	R_GLUt2rpp
	17	R_GLUt4pp
	17	R_GLYCLTt2rpp
	17	R_GLYCLTt4pp
	17	R_MECDPDH5
	17	R_PFK
	17	R_PFK_3
	17	R_PROt2rpp
	17	R_PROt4pp
	17	R_R15BPK
	17	R_R1PK
	17	R_MECDPDH2
R_ASPt2pp_copy1	18	R_ASPt2pp_copy1
	18	R_ASPt2pp_copy2
	18	R_CA2t3pp
	18	R_NAt3pp
R_LEUt2rpp	19	R_ACCOAL
	19	R_ACPPAT161
	19	R_ACt2rpp
	19	R_ACt4pp
	19	R_APG3PAT161
	19	R_FTHFLi
	19	R_G3PAT161
	19	R_GART
	19	R_LEUt2rpp
	19	R_MECDPDH5
	19	R_PDX5PO2
	19	R_PDX5POi
	19	R_PPCSCT
	19	R_LEUt4rpp
	19	R_MECDPDH2
R_NDPK6	20	R_EX_fe3_e
	20	R_ACS
	20	R_ACt2rpp
	20	R_ACt4pp
	20	R_FBA
	20	R_FBA3
	20	R_FE3tex
	20	R_FEROpp
	20	R_FRD2
	20	R_FTHFLi
	20	R_GART
	20	R_GRXR
	20	R_GTHOr
	20	R_MECDPDH5
	20	R_NADH16pp
	20	R_NADH17pp
	20	R_NDPK6
	20	R_PDX5PO2
	20	R_PDX5POi
	20	R_PFK
	20	R_PFK_3
	20	R_RNDR4b
	20	R_RNTR4c2
	20	R_SERt2rpp
	20	R_SERt4pp
	20	R_TRPS1
	20	R_TRPS2
	20	R_TRPS3
	20	R_MECDPDH2
R_CO2tex	21	R_EX_co2_e
	21	R_EX_fe3_e
	21	R_EX_for_e
	21	R_CA2t3pp
	21	R_CO2tex
	21	R_CO2tpp
	21	R_FE3tex
	21	R_FEROpp
	21	R_FLDR2
	21	R_FORtex
	21	R_FORtppi
	21	R_FTHFLi
	21	R_GRXR
	21	R_GTHOr
	21	R_ICL
	21	R_MALS
	21	R_NDPK5
	21	R_NDPK6
	21	R_NDPK7
	21	R_NDPK8
	21	R_PAPSR
	21	R_PAPSR2
	21	R_PDH
	21	R_PDX5PO2
	21	R_PDX5POi
	21	R_PFL
	21	R_PYK
	21	R_R15BPK
	21	R_R1PK
	21	R_RNDR1b
	21	R_RNDR2b
	21	R_RNDR3b
	21	R_RNDR4
	21	R_RNTR1c2
	21	R_RNTR2c2
	21	R_RNTR3c2
	21	R_RNTR4c2
R_PFK	22	R_CA2t3pp
	22	R_FBA
	22	R_FBA3
	22	R_PFK
	22	R_PFK_3
R_H2Otpp	23	R_EX_for_e
	23	R_EX_h2o_e
	23	R_12PPDStex
	23	R_12PPDStpp_copy1
	23	R_ACPPAT161
	23	R_ACt2rpp
	23	R_ACt4pp
	23	R_APG3PAT161
	23	R_DHORD2
	23	R_DHORDfum
	23	R_FBA
	23	R_FBA3
	23	R_FE3abcpp
	23	R_FEROpp
	23	R_FESD1s
	23	R_FESR
	23	R_FLDR2
	23	R_FORtex
	23	R_FORtppi
	23	R_FTHFLi
	23	R_G3PAT161
	23	R_GLCt2pp
	23	R_GRXR
	23	R_GTHOr
	23	R_H2Otex
	23	R_H2Otpp
	23	R_HEX1
	23	R_ICL
	23	R_MALS
	23	R_NDPK5
	23	R_NDPK6
	23	R_NDPK8
	23	R_PAPSR
	23	R_PAPSR2
	23	R_PDH
	23	R_PDX5PO2
	23	R_PDX5POi
	23	R_PFK
	23	R_PFK_3
	23	R_PFL
	23	R_PPC
	23	R_PYK
	23	R_R15BPK
	23	R_R1PK
	23	R_RNDR1
	23	R_RNDR2
	23	R_RNDR4
	23	R_RNTR1c2
	23	R_RNTR2c2
	23	R_RNTR4c2
	23	R_SERt2rpp
	23	R_SERt4pp
	23	R_TRPS1
	23	R_TRPS2
	23	R_TRPS3
	23	R_12PPDt
R_2HH24DDH1_copy2	24	R_EX_fe3_e
	24	R_ACCOAL
	24	R_ACS
	24	R_CA2t3pp
	24	R_DHORD2
	24	R_DHORDfum
	24	R_FBA
	24	R_FBA3
	24	R_FE3tex
	24	R_FEROpp
	24	R_FRD3
	24	R_FTHFLi
	24	R_GART
	24	R_GLCP
	24	R_GLCS1
	24	R_GLGC
	24	R_NADH16pp
	24	R_NADH18pp
	24	R_PDX5PO2
	24	R_PDX5POi
	24	R_PFK
	24	R_PFK_3
	24	R_PPCSCT
	24	R_R15BPK
	24	R_R1PK
	24	R_TRPS1
	24	R_TRPS2
	24	R_TRPS3
	24	R_2HH24DDH1_copy1
	24	R_2HH24DDH1_copy2
R_GLCptspp	25	R_CA2t3pp
	25	R_FTHFLi
	25	R_GART
	25	R_GLCptspp
	25	R_GLCt2pp
	25	R_HEX7
	25	R_MECDPDH5
	25	R_R15BPK
	25	R_R1PK
	25	R_XYLI2
	25	R_MECDPDH2
R_MTHFD	26	R_12PPDStex
	26	R_12PPDStpp_copy1
	26	R_ACALD
	26	R_ACS
	26	R_ADNK1
	26	R_ADPT
	26	R_DHORD2
	26	R_DHORDfum
	26	R_FBA
	26	R_FBA3
	26	R_GLUt2rpp
	26	R_GLUt4pp
	26	R_GLYCL
	26	R_MTHFC
	26	R_MTHFD
	26	R_NAt3pp
	26	R_PFK
	26	R_PFK_3
	26	R_PFL
	26	R_PROt2rpp
	26	R_PROt4pp
	26	R_PUNP1
	26	R_R15BPK
	26	R_R1PK
	26	R_SERt2rpp
	26	R_SERt4pp
	26	R_THRAi
	26	R_TRPS1
	26	R_TRPS2
	26	R_TRPS3
	26	R_12PPDt
R_ALAt2pp_copy1	27	R_ACPPAT161
	27	R_ACS
	27	R_ALAt2pp_copy1
	27	R_ALAt2pp_copy2
	27	R_APG3PAT161
	27	R_CA2t3pp
	27	R_FBA
	27	R_FBA3
	27	R_G3PAT161
	27	R_GLCP
	27	R_GLCS1
	27	R_GLGC
	27	R_NAt3pp
	27	R_PFK
	27	R_PFK_3
	27	R_R15BPK
	27	R_R1PK
R_HPYRI	28	R_EX_h_e
	28	R_ACPPAT161
	28	R_APG3PAT161
	28	R_DHORD2
	28	R_DHORD5
	28	R_FBA
	28	R_FBA3
	28	R_FRD2
	28	R_FTHFLi
	28	R_G3PAT161
	28	R_GART
	28	R_GRXR
	28	R_GTHOr
	28	R_HPYRI
	28	R_HPYRRx
	28	R_INSTtex
	28	R_NADH16pp
	28	R_NADH17pp
	28	R_PAPSR
	28	R_PAPSR2
	28	R_PFK
	28	R_PFK_3
	28	R_R15BPK
	28	R_R1PK
	28	R_TRDR
	28	R_TRSARr
	28	R_INOSTtpp
	28	R_INSTt2
R_MN2tpp	29	R_MN2tpp
	29	R_MNt2pp
R_GLUt4pp	30	R_EX_fe3_e
	30	R_12PPDStex
	30	R_12PPDStpp_copy1
	30	R_ACCOAL
	30	R_ACS
	30	R_DHORD2
	30	R_DHORDfum
	30	R_FE3tex
	30	R_FEROpp
	30	R_FRD3
	30	R_GLUt2rpp
	30	R_GLUt4pp
	30	R_MECDPDH5
	30	R_NADH16pp
	30	R_NADH18pp
	30	R_PPCSCT
	30	R_SERt2rpp
	30	R_SERt4pp
	30	R_MECDPDH2
	30	R_12PPDt
R_CYTBO3_4pp	31	R_EX_fe3_e
	31	R_ACS
	31	R_CA2t3pp
	31	R_CYTBDpp
	31	R_CYTBO3_4pp
	31	R_DHORD2
	31	R_DHORD5
	31	R_FE3tex
	31	R_FEROpp
	31	R_FRD2
	31	R_FTHFLi
	31	R_GART
	31	R_MECDPDH5
	31	R_PDX5PO2
	31	R_PDX5POi
	31	R_MECDPDH2
R_NADH16pp	32	R_EX_fe3_e
	32	R_ACS
	32	R_ADNK1
	32	R_ADPT
	32	R_CA2t3pp
	32	R_FE3tex
	32	R_FEROpp
	32	R_FRD2
	32	R_FTHFLi
	32	R_GART
	32	R_GLCP
	32	R_GLCS1
	32	R_GLGC
	32	R_GRXR
	32	R_GTHOr
	32	R_NADH16pp
	32	R_NADH17pp
	32	R_PAPSR
	32	R_PAPSR2
	32	R_PDX5PO2
	32	R_PDX5POi
	32	R_PPM
	32	R_PUNP1
	32	R_TRDR
R_HACD6	33	R_3HAD140
	33	R_3HAD160
	33	R_3OAR160
	33	R_3OAS160
	33	R_AACPS3
	33	R_ACACT6r
	33	R_ACCOAL
	33	R_ACOAD6f
	33	R_ACOAD7f
	33	R_ACPPAT140
	33	R_ACPPAT161
	33	R_AGPAT140
	33	R_APG3PAT140
	33	R_APG3PAT161
	33	R_DHORD2
	33	R_DHORDfum
	33	R_EAR140x
	33	R_EAR160x
	33	R_ECOAH6
	33	R_FACOAE160
	33	R_FACOAL140t2pp
	33	R_FRD2
	33	R_G3PAT161
	33	R_GLYC3Pt6pp
	33	R_HACD6
	33	R_LPLIPAL1A140pp
	33	R_MECDPDH5
	33	R_NADH16pp
	33	R_NADH17pp
	33	R_PA140abcpp
	33	R_PDX5PO2
	33	R_PDX5POi
	33	R_PLIPA2A140pp
	33	R_PPCSCT
	33	R_MECDPDH2
R_DADK_copy2	34	R_EX_fe3_e
	34	R_12PPDStex
	34	R_12PPDStpp_copy1
	34	R_DADK_copy1
	34	R_DHORD2
	34	R_DHORDfum
	34	R_FBA
	34	R_FBA3
	34	R_FE3tex
	34	R_FEROpp
	34	R_FRD3
	34	R_FTHFLi
	34	R_GART
	34	R_GLUt2rpp
	34	R_GLUt4pp
	34	R_GRXR
	34	R_GTHOr
	34	R_NADH16pp
	34	R_NADH18pp
	34	R_PAPSR
	34	R_PAPSR2
	34	R_PFK
	34	R_PFK_3
	34	R_SERt2rpp
	34	R_SERt4pp
	34	R_TRDR
	34	R_12PPDt
	34	R_DADK_copy2
R_CYTDt2pp_copy1	35	R_CYTDt2pp_copy1
	35	R_CYTDt2pp_copy2
R_AKGDH	36	R_ABTA
	36	R_AKGDH
	36	R_CA2t3pp
	36	R_FDH4pp
	36	R_FORtppi
	36	R_FTHFLi
	36	R_GLUDC
	36	R_ICL
	36	R_MALS
	36	R_PPC
	36	R_R15BPK
	36	R_R1PK
	36	R_SSALy
R_TPI	37	R_EX_fe3_e
	37	R_ACCOAL
	37	R_CA2t3pp
	37	R_EDA
	37	R_EDD
	37	R_FE3tex
	37	R_FEROpp
	37	R_FTHFLi
	37	R_GART
	37	R_GLCt2pp
	37	R_GND
	37	R_GRXR
	37	R_GTHOr
	37	R_HEX1
	37	R_ICL
	37	R_IDOND
	37	R_IDOND2
	37	R_MALS
	37	R_PAPSR
	37	R_PAPSR2
	37	R_PDX5PO2
	37	R_PDX5POi
	37	R_PPAKr
	37	R_PPC
	37	R_PPCSCT
	37	R_PTA2
	37	R_PYK
	37	R_TPI
	37	R_TRDR
R_ACACT7r	38	R_12PPDStex
	38	R_12PPDStpp_copy1
	38	R_3HAD160
	38	R_3HAD161
	38	R_3OAR160
	38	R_3OAR161
	38	R_3OAS160
	38	R_3OAS161
	38	R_AACPS1
	38	R_AACPS2
	38	R_AACPS3
	38	R_AACPS4
	38	R_ABUTt2pp
	38	R_ACACT7r
	38	R_ACCOAL
	38	R_ACOAD7f
	38	R_ACPPAT161
	38	R_ACS
	38	R_APG3PAT161
	38	R_CTECOAI6_copy1
	38	R_CTECOAI7_copy1
	38	R_EAR160x
	38	R_EAR161x
	38	R_ECOAH7
	38	R_FACOAE140
	38	R_FACOAE141
	38	R_FACOAE160
	38	R_FACOAE161
	38	R_G3PAT161
	38	R_GLUABUTt7pp
	38	R_GLUt4pp
	38	R_HACD7
	38	R_PPCSCT
	38	R_R15BPK
	38	R_R1PK
	38	R_SERt2rpp
	38	R_SERt4pp
	38	R_TRPS1
	38	R_TRPS2
	38	R_TRPS3
	38	R_12PPDt
R_ACOAD6f	39	R_EX_fe3_e
	39	R_3HAD140
	39	R_3HAD160
	39	R_3HAD161
	39	R_3OAR160
	39	R_3OAR161
	39	R_3OAS160
	39	R_3OAS161
	39	R_AACPS2
	39	R_AACPS3
	39	R_AACPS4
	39	R_ACACT7r
	39	R_ACOAD6f
	39	R_ACOAD7f
	39	R_ACPPAT161
	39	R_APG3PAT161
	39	R_CTECOAI6_copy1
	39	R_CTECOAI7_copy1
	39	R_DHORD2
	39	R_DHORDfum
	39	R_EAR140x
	39	R_EAR160x
	39	R_EAR161x
	39	R_ECOAH7
	39	R_FACOAE141
	39	R_FACOAE160
	39	R_FACOAE161
	39	R_FE3tex
	39	R_FEROpp
	39	R_FTHFLi
	39	R_G3PAT161
	39	R_GART
	39	R_GRXR
	39	R_GTHOr
	39	R_HACD7
	39	R_INSTtex
	39	R_MECDPDH5
	39	R_PAPSR
	39	R_PAPSR2
	39	R_PDX5PO2
	39	R_PDX5POi
	39	R_TRDR
	39	R_INOSTtpp
	39	R_MECDPDH2
	39	R_INSTt2
R_MDH	40	R_ACPPAT161
	40	R_APG3PAT161
	40	R_FDH5pp
	40	R_FORtppi
	40	R_FRD2
	40	R_FTHFLi
	40	R_G3PAT161
	40	R_GLUt2rpp
	40	R_GLUt4pp
	40	R_GLYCLTt2rpp
	40	R_GLYCLTt4pp
	40	R_MDH
	40	R_MDH2
	40	R_MECDPDH5
	40	R_TRPS1
	40	R_TRPS2
	40	R_TRPS3
	40	R_MECDPDH2
R_CO2tpp	41	R_EX_fe3_e
	41	R_ABUTt2pp
	41	R_ACPPAT161
	41	R_ACt2rpp
	41	R_ACt4pp
	41	R_APG3PAT161
	41	R_CO2tpp
	41	R_FBA
	41	R_FBA3
	41	R_FDH4pp
	41	R_FE3tex
	41	R_FEROpp
	41	R_FLDR2
	41	R_FORtppi
	41	R_FTHFLi
	41	R_G3PAT161
	41	R_GLUABUTt7pp
	41	R_GLUt4pp
	41	R_GLYCLTt2rpp
	41	R_GLYCLTt4pp
	41	R_GRXR
	41	R_GTHOr
	41	R_ICL
	41	R_MALS
	41	R_PAPSR
	41	R_PAPSR2
	41	R_PDH
	41	R_PDX5PO2
	41	R_PDX5POi
	41	R_PFK
	41	R_PFK_3
	41	R_PFL
	41	R_PROt2rpp
	41	R_PROt4pp
	41	R_PYK
	41	R_R15BPK
	41	R_R1PK
	41	R_TRDR
R_PDH	42	R_ACS
	42	R_ADNK1
	42	R_ADPT
	42	R_FBA
	42	R_FBA3
	42	R_FDH4pp
	42	R_FORtppi
	42	R_FTHFLi
	42	R_GLCP
	42	R_GLCS1
	42	R_GLGC
	42	R_GRXR
	42	R_GTHOr
	42	R_MECDPDH5
	42	R_PAPSR
	42	R_PAPSR2
	42	R_PDH
	42	R_PDX5PO2
	42	R_PDX5POi
	42	R_PFK
	42	R_PFK_3
	42	R_PFL
	42	R_PPM
	42	R_PUNP1
	42	R_TRDR
	42	R_MECDPDH2
R_SUCOAS	43	R_EX_fe3_e
	43	R_ACPPAT161
	43	R_ACt2rpp
	43	R_ACt4pp
	43	R_APG3PAT161
	43	R_DHORD2
	43	R_DHORDfum
	43	R_FE3tex
	43	R_FEROpp
	43	R_FTHFLi
	43	R_G3PAT161
	43	R_GART
	43	R_GLUt2rpp
	43	R_GLUt4pp
	43	R_GRXR
	43	R_GTHOr
	43	R_ICL
	43	R_MALS
	43	R_PAPSR
	43	R_PAPSR2
	43	R_PDX5PO2
	43	R_PDX5POi
	43	R_PROt2rpp
	43	R_PROt4pp
	43	R_SUCOAS
	43	R_THRt2rpp
	43	R_THRt4pp
	43	R_TRDR
	43	R_TRPS1
	43	R_TRPS2
	43	R_TRPS3
R_PGL	44	R_G6PDH2r
	44	R_GND
	44	R_PGL
	44	R_THD2pp
R_GLYt2pp_copy1	45	R_GLYt2pp_copy1
	45	R_GLYt2pp_copy2
R_G6PDH2r	46	R_12PPDStex
	46	R_12PPDStpp_copy1
	46	R_ACCOAL
	46	R_ACPPAT161
	46	R_ACS
	46	R_APG3PAT161
	46	R_CA2t3pp
	46	R_DHORD2
	46	R_DHORDfum
	46	R_G3PAT161
	46	R_G6PDH2r
	46	R_GLUt2rpp
	46	R_GLUt4pp
	46	R_GND
	46	R_PGL
	46	R_PPCSCT
	46	R_R15BPK
	46	R_R1PK
	46	R_SERt2rpp
	46	R_SERt4pp
	46	R_THD2pp
	46	R_12PPDt
R_ARGORNt7pp	47	R_EX_fe3_e
	47	R_ACCOAL
	47	R_ACS
	47	R_ADNK1
	47	R_ADPT
	47	R_ARGAGMt7pp
	47	R_ARGORNt7pp
	47	R_DHORD2
	47	R_DHORD5
	47	R_FE3tex
	47	R_FEROpp
	47	R_FRD2
	47	R_FTHFLi
	47	R_GART
	47	R_GRXR
	47	R_GTHOr
	47	R_PAPSR
	47	R_PAPSR2
	47	R_PPCSCT
	47	R_PPM
	47	R_PTRCORNt7pp
	47	R_PUNP1
	47	R_TRDR
	47	R_AGMPTRCtpp
R_HPYRRx	48	R_ACS
	48	R_CA2t3pp
	48	R_DHORD2
	48	R_DHORDfum
	48	R_FBA
	48	R_FBA3
	48	R_FRD3
	48	R_FTHFLi
	48	R_GART
	48	R_GRXR
	48	R_GTHOr
	48	R_HPYRI
	48	R_HPYRRx
	48	R_NADH16pp
	48	R_NADH18pp
	48	R_PAPSR
	48	R_PAPSR2
	48	R_PDX5PO2
	48	R_PDX5POi
	48	R_PFK
	48	R_PFK_3
	48	R_TRDR
	48	R_TRPS1
	48	R_TRPS2
	48	R_TRPS3
	48	R_TRSARr
R_URIDK2r	49	R_12PPDStex
	49	R_12PPDStpp_copy1
	49	R_ACPPAT161
	49	R_ACS
	49	R_ACt2rpp
	49	R_ACt4pp
	49	R_ADNK1
	49	R_ADPT
	49	R_APG3PAT161
	49	R_DHORD2
	49	R_DHORD5
	49	R_DUTPDP
	49	R_FRD2
	49	R_G3PAT161
	49	R_GRXR
	49	R_GTHOr
	49	R_NADH16pp
	49	R_NADH17pp
	49	R_NDPK6
	49	R_PAPSR
	49	R_PAPSR2
	49	R_PUNP1
	49	R_R15BPK
	49	R_R1PK
	49	R_SERt2rpp
	49	R_SERt4pp
	49	R_TRDR
	49	R_URIDK2r
	49	R_12PPDt
R_H2Otex	50	R_EX_for_e
	50	R_EX_h2o_e
	50	R_ACPPAT161
	50	R_ACS
	50	R_ACt2rpp
	50	R_ACt4pp
	50	R_APG3PAT161
	50	R_FBA
	50	R_FBA3
	50	R_FE3abcpp
	50	R_FEROpp
	50	R_FESD1s
	50	R_FESR
	50	R_FLDR2
	50	R_FORtex
	50	R_FORtppi
	50	R_FTHFLi
	50	R_G3PAT161
	50	R_GLCt2pp
	50	R_H2Otex
	50	R_H2Otpp
	50	R_HEX7
	50	R_ICL
	50	R_MALS
	50	R_NDPK6
	50	R_NDPK8
	50	R_PDH
	50	R_PDX5PO2
	50	R_PDX5POi
	50	R_PFK
	50	R_PFK_3
	50	R_PFL
	50	R_PPC
	50	R_PYK
	50	R_RNDR1
	50	R_RNDR4
	50	R_RNTR1c2
	50	R_RNTR4c2
	50	R_SERt2rpp
	50	R_SERt4pp
	50	R_XYLI2
R_12PPDStpp_copy2	51	R_EX_fe3_e
	51	R_12PPDStpp_copy1
	51	R_ACPPAT161
	51	R_ADNK1
	51	R_ADPT
	51	R_APG3PAT161
	51	R_DHORD2
	51	R_DHORDfum
	51	R_FE3tex
	51	R_FEROpp
	51	R_FRD3
	51	R_G3PAT161
	51	R_GRXR
	51	R_GTHOr
	51	R_NADH16pp
	51	R_NADH18pp
	51	R_PAPSR
	51	R_PAPSR2
	51	R_PDX5PO2
	51	R_PDX5POi
	51	R_PUNP1
	51	R_R15BPK
	51	R_R1PK
	51	R_TRDR
	51	R_12PPDStpp_copy2
R_ARGAGMt7pp	52	R_12PPDStex
	52	R_12PPDStpp_copy1
	52	R_ACPPAT161
	52	R_APG3PAT161
	52	R_ARGAGMt7pp
	52	R_ARGORNt7pp
	52	R_FRD3
	52	R_FTHFLi
	52	R_G3PAT161
	52	R_GART
	52	R_GRXR
	52	R_GTHOr
	52	R_MECDPDH5
	52	R_NADH16pp
	52	R_NADH18pp
	52	R_NAt3pp
	52	R_PAPSR
	52	R_PAPSR2
	52	R_PTRCORNt7pp
	52	R_R15BPK
	52	R_R1PK
	52	R_SERt2rpp
	52	R_SERt4pp
	52	R_TRDR
	52	R_MECDPDH2
	52	R_AGMPTRCtpp
	52	R_12PPDt
R_ACKr	53	R_EX_fe3_e
	53	R_ACCOAL
	53	R_ACKr
	53	R_ACt2rpp
	53	R_ACt4pp
	53	R_ADNK1
	53	R_ADPT
	53	R_DHORD2
	53	R_DHORDfum
	53	R_FBA
	53	R_FBA3
	53	R_FE3tex
	53	R_FEROpp
	53	R_FTHFLi
	53	R_GART
	53	R_GLCP
	53	R_GLCS1
	53	R_GLGC
	53	R_GRXR
	53	R_GTHOr
	53	R_MECDPDH5
	53	R_PAPSR
	53	R_PAPSR2
	53	R_PDX5PO2
	53	R_PDX5POi
	53	R_PFK
	53	R_PFK_3
	53	R_PPCSCT
	53	R_PTAr
	53	R_PUNP1
	53	R_R15BPK
	53	R_R1PK
	53	R_SERt2rpp
	53	R_SERt4pp
	53	R_TRDR
	53	R_TRPS1
	53	R_TRPS2
	53	R_TRPS3
	53	R_MECDPDH2
R_ECOAH7	54	R_EX_fe3_e
	54	R_3HAD160
	54	R_3HAD161
	54	R_3OAR160
	54	R_3OAR161
	54	R_3OAS160
	54	R_3OAS161
	54	R_AACPS1
	54	R_AACPS2
	54	R_AACPS3
	54	R_AACPS4
	54	R_ACACT7r
	54	R_ACCOAL
	54	R_ACOAD7f
	54	R_ACPPAT161
	54	R_ADNK1
	54	R_ADPT
	54	R_APG3PAT161
	54	R_CTECOAI6_copy1
	54	R_CTECOAI7_copy1
	54	R_EAR160x
	54	R_EAR161x
	54	R_ECOAH7
	54	R_FACOAE140
	54	R_FACOAE141
	54	R_FACOAE160
	54	R_FACOAE161
	54	R_FBA
	54	R_FBA3
	54	R_FE3tex
	54	R_FEROpp
	54	R_FRD3
	54	R_G3PAT161
	54	R_HACD7
	54	R_NADH16pp
	54	R_NADH18pp
	54	R_PFK
	54	R_PFK_3
	54	R_PPCSCT
	54	R_PPM
	54	R_PUNP1
R_ECOAH6	55	R_3HAD140
	55	R_3HAD160
	55	R_3OAR160
	55	R_3OAS160
	55	R_AACPS3
	55	R_ACACT6r
	55	R_ACCOAL
	55	R_ACOAD6f
	55	R_ACOAD7f
	55	R_ACPPAT161
	55	R_AGPAT140
	55	R_APG3PAT161
	55	R_DHORD2
	55	R_DHORD5
	55	R_EAR140x
	55	R_EAR160x
	55	R_ECOAH6
	55	R_FACOAE160
	55	R_FACOAL140t2pp
	55	R_FRD2
	55	R_FRD3
	55	R_G3PAT140
	55	R_G3PAT161
	55	R_GLYC3Pt6pp
	55	R_HACD6
	55	R_INSTtex
	55	R_LPLIPAL1A140pp
	55	R_NADH16pp
	55	R_NADH18pp
	55	R_PA140abcpp
	55	R_PDX5PO2
	55	R_PDX5POi
	55	R_PLIPA2A140pp
	55	R_PPAKr
	55	R_PPCSCT
	55	R_PTA2
	55	R_R15BPK
	55	R_R1PK
	55	R_INOSTtpp
	55	R_INSTt2
R_GLYBt2pp_copy2	56	R_12PPDStex
	56	R_12PPDStpp_copy1
	56	R_DHORD2
	56	R_DHORDfum
	56	R_FBA
	56	R_FBA3
	56	R_FRD3
	56	R_FTHFLi
	56	R_GART
	56	R_GLYBt2pp_copy1
	56	R_GRXR
	56	R_GTHOr
	56	R_MECDPDH5
	56	R_NADH16pp
	56	R_NADH18pp
	56	R_NAt3pp
	56	R_PAPSR
	56	R_PAPSR2
	56	R_PDX5PO2
	56	R_PDX5POi
	56	R_PFK
	56	R_PFK_3
	56	R_SERt2rpp
	56	R_SERt4pp
	56	R_TRDR
	56	R_GLYBt2pp_copy2
	56	R_MECDPDH2
	56	R_12PPDt
R_FADRx_copy1	57	R_CA2t3pp
	57	R_FADRx_copy1
	57	R_FADRx_copy2
R_FBA	58	R_EX_fe3_e
	58	R_DHORD2
	58	R_DHORD5
	58	R_FBA
	58	R_FBA3
	58	R_FE3tex
	58	R_FEROpp
	58	R_FRD2
	58	R_FTHFLi
	58	R_GART
	58	R_GRXR
	58	R_GTHOr
	58	R_PAPSR
	58	R_PAPSR2
	58	R_PFK
	58	R_PFK_3
	58	R_TRDR
R_DHORD2	59	R_EX_fe3_e
	59	R_ACS
	59	R_DHORD2
	59	R_DHORD5
	59	R_FBA
	59	R_FBA3
	59	R_FE3tex
	59	R_FEROpp
	59	R_FRD2
	59	R_FTHFLi
	59	R_GART
	59	R_PDX5PO2
	59	R_PDX5POi
	59	R_PFK
	59	R_PFK_3
	59	R_R15BPK
	59	R_R1PK
R_ACt4pp	60	R_EX_fe3_e
	60	R_12PPDStex
	60	R_12PPDStpp_copy1
	60	R_ACPPAT161
	60	R_ACt2rpp
	60	R_ACt4pp
	60	R_APG3PAT161
	60	R_DHORD2
	60	R_DHORDfum
	60	R_FBA
	60	R_FBA3
	60	R_FE3tex
	60	R_FEROpp
	60	R_FTHFLi
	60	R_G3PAT161
	60	R_GART
	60	R_GLYCLTt2rpp
	60	R_GLYCLTt4pp
	60	R_GRXR
	60	R_GTHOr
	60	R_MECDPDH5
	60	R_PAPSR
	60	R_PAPSR2
	60	R_PFK
	60	R_PFK_3
	60	R_TRDR
	60	R_MECDPDH2
	60	R_12PPDt
R_HACD5	61	R_3HAD120
	61	R_3HAD140
	61	R_3HAD160
	61	R_3OAR120
	61	R_3OAR160
	61	R_3OAS120
	61	R_3OAS160
	61	R_AACPS3
	61	R_AACPS7
	61	R_AACPS8
	61	R_ACACT5r
	61	R_ACOAD5f
	61	R_ACOAD7f
	61	R_ACPPAT120
	61	R_ACPPAT161
	61	R_ACS
	61	R_ACt2rpp
	61	R_ACt4pp
	61	R_AGPAT120
	61	R_APG3PAT120
	61	R_APG3PAT161
	61	R_EAR120x
	61	R_EAR140x
	61	R_EAR160x
	61	R_ECOAH5
	61	R_FACOAE100
	61	R_FACOAE120
	61	R_FACOAE160
	61	R_FACOAL120t2pp
	61	R_FBA
	61	R_FBA3
	61	R_G3PAT161
	61	R_GLUt2rpp
	61	R_GLUt4pp
	61	R_GLYC3Pt6pp
	61	R_GRXR
	61	R_GTHOr
	61	R_HACD5
	61	R_LPLIPAL1A120pp
	61	R_MECDPDH5
	61	R_PA120abcpp
	61	R_PAPSR
	61	R_PAPSR2
	61	R_PFK
	61	R_PFK_3
	61	R_PLIPA2A120pp
	61	R_PROt2rpp
	61	R_PROt4pp
	61	R_SERt2rpp
	61	R_SERt4pp
	61	R_TRDR
	61	R_MECDPDH2
R_HACD7	62	R_3HAD160
	62	R_3HAD161
	62	R_3OAR160
	62	R_3OAR161
	62	R_3OAS160
	62	R_3OAS161
	62	R_AACPS1
	62	R_AACPS2
	62	R_AACPS3
	62	R_AACPS4
	62	R_ABUTt2pp
	62	R_ACACT7r
	62	R_ACCOAL
	62	R_ACOAD7f
	62	R_ACS
	62	R_CTECOAI6_copy1
	62	R_CTECOAI7_copy1
	62	R_EAR160x
	62	R_EAR161x
	62	R_ECOAH7
	62	R_FACOAE140
	62	R_FACOAE141
	62	R_FACOAE160
	62	R_FACOAE161
	62	R_GLCP
	62	R_GLCS1
	62	R_GLGC
	62	R_GLUABUTt7pp
	62	R_GLUt4pp
	62	R_GLYCLTt2rpp
	62	R_GLYCLTt4pp
	62	R_HACD7
	62	R_MECDPDH5
	62	R_NAt3pp
	62	R_PDX5PO2
	62	R_PDX5POi
	62	R_PPCSCT
	62	R_R15BPK
	62	R_R1PK
	62	R_SERt2rpp
	62	R_SERt4pp
	62	R_TRPS1
	62	R_TRPS2
	62	R_TRPS3
	62	R_MECDPDH2
R_ACOAD7f	63	R_3HAD160
	63	R_3OAR160
	63	R_3OAS160
	63	R_AACPS1
	63	R_AACPS3
	63	R_ACCOAL
	63	R_ACOAD7f
	63	R_EAR160x
	63	R_FACOAE140
	63	R_FACOAE160
	63	R_FBA
	63	R_FBA3
	63	R_FRD3
	63	R_GRXR
	63	R_GTHOr
	63	R_NADH16pp
	63	R_NADH18pp
	63	R_NAt3pp
	63	R_PAPSR
	63	R_PAPSR2
	63	R_PFK
	63	R_PFK_3
	63	R_PPAKr
	63	R_PPCSCT
	63	R_PTA2
	63	R_THRt2rpp
	63	R_THRt4pp
	63	R_TRDR
R_URAt2pp_copy1	64	R_CA2t3pp
	64	R_DHORD2
	64	R_DHORDfum
	64	R_FBA
	64	R_FBA3
	64	R_GRXR
	64	R_GTHOr
	64	R_PAPSR
	64	R_PAPSR2
	64	R_PFK
	64	R_PFK_3
	64	R_TRDR
	64	R_URAt2pp_copy1
	64	R_URAt2pp_copy2
R_ACACT5r	65	R_EX_fe3_e
	65	R_12PPDStex
	65	R_12PPDStpp_copy1
	65	R_3HAD120
	65	R_3HAD140
	65	R_3HAD160
	65	R_3OAR120
	65	R_3OAR160
	65	R_3OAS120
	65	R_3OAS160
	65	R_AACPS3
	65	R_AACPS7
	65	R_AACPS8
	65	R_ABUTt2pp
	65	R_ACACT5r
	65	R_ACCOAL
	65	R_ACOAD5f
	65	R_ACOAD7f
	65	R_ACPPAT161
	65	R_ACS
	65	R_AGPAT120
	65	R_APG3PAT161
	65	R_EAR120x
	65	R_EAR140x
	65	R_EAR160x
	65	R_ECOAH5
	65	R_FACOAE100
	65	R_FACOAE120
	65	R_FACOAE160
	65	R_FACOAL120t2pp
	65	R_FBA
	65	R_FBA3
	65	R_FE3tex
	65	R_FEROpp
	65	R_FRD3
	65	R_FTHFLi
	65	R_G3PAT120
	65	R_G3PAT161
	65	R_GART
	65	R_GLUABUTt7pp
	65	R_GLUt4pp
	65	R_GLYC3Pt6pp
	65	R_HACD5
	65	R_LPLIPAL1A120pp
	65	R_MECDPDH5
	65	R_NADH16pp
	65	R_NADH18pp
	65	R_PA120abcpp
	65	R_PFK
	65	R_PFK_3
	65	R_PLIPA2A120pp
	65	R_PPCSCT
	65	R_R15BPK
	65	R_R1PK
	65	R_SERt2rpp
	65	R_SERt4pp
	65	R_TRPS1
	65	R_TRPS2
	65	R_TRPS3
	65	R_MECDPDH2
	65	R_12PPDt
R_PUNP1	66	R_EX_h_e
	66	R_ACCOAL
	66	R_ADNK1
	66	R_ADPT
	66	R_DHORD2
	66	R_DHORD5
	66	R_FRD2
	66	R_GLUt2rpp
	66	R_GLUt4pp
	66	R_INSTtex
	66	R_NADH16pp
	66	R_NADH17pp
	66	R_PPCSCT
	66	R_PPM
	66	R_PUNP1
	66	R_SERt2rpp
	66	R_SERt4pp
	66	R_INOSTtpp
	66	R_INSTt2
R_ACOAD5f	67	R_3HAD120
	67	R_3HAD140
	67	R_3HAD160
	67	R_3OAR120
	67	R_3OAR160
	67	R_3OAS120
	67	R_3OAS160
	67	R_AACPS3
	67	R_AACPS7
	67	R_AACPS8
	67	R_ACACT5r
	67	R_ACOAD5f
	67	R_ACOAD7f
	67	R_AGPAT120
	67	R_EAR120x
	67	R_EAR140x
	67	R_EAR160x
	67	R_ECOAH5
	67	R_FACOAE100
	67	R_FACOAE120
	67	R_FACOAE160
	67	R_FACOAL120t2pp
	67	R_FRD2
	67	R_G3PAT120
	67	R_GLYC3Pt6pp
	67	R_GRXR
	67	R_GTHOr
	67	R_HACD5
	67	R_LPLIPAL1A120pp
	67	R_NADH16pp
	67	R_NADH17pp
	67	R_PA120abcpp
	67	R_PAPSR
	67	R_PAPSR2
	67	R_PLIPA2A120pp
	67	R_R15BPK
	67	R_R1PK
	67	R_TRDR
R_ADK1	68	R_ACPPAT161
	68	R_ADK1
	68	R_APG3PAT161
	68	R_FBA
	68	R_FBA3
	68	R_FTHFLi
	68	R_G3PAT161
	68	R_GART
	68	R_MECDPDH5
	68	R_PDX5PO2
	68	R_PDX5POi
	68	R_PFK
	68	R_PFK_3
	68	R_TRPS1
	68	R_TRPS2
	68	R_TRPS3
	68	R_MECDPDH2
R_12PPDt	69	R_EX_fe3_e
	69	R_12PPDStex
	69	R_12PPDStpp_copy1
	69	R_ACS
	69	R_CA2t3pp
	69	R_DHORD2
	69	R_DHORD5
	69	R_FBA
	69	R_FBA3
	69	R_FE3tex
	69	R_FEROpp
	69	R_FRD2
	69	R_FRD3
	69	R_FTHFLi
	69	R_GART
	69	R_GLCP
	69	R_GLCS1
	69	R_GLGC
	69	R_GRXR
	69	R_GTHOr
	69	R_MECDPDH5
	69	R_NADH16pp
	69	R_NADH18pp
	69	R_PAPSR
	69	R_PAPSR2
	69	R_PDX5PO2
	69	R_PDX5POi
	69	R_PFK
	69	R_PFK_3
	69	R_TRDR
	69	R_MECDPDH2
	69	R_12PPDt
R_ADNK1	70	R_ACCOAL
	70	R_ACS
	70	R_ACt2rpp
	70	R_ACt4pp
	70	R_ADNK1
	70	R_ADPT
	70	R_DHORD2
	70	R_DHORDfum
	70	R_FBA
	70	R_FBA3
	70	R_FRD3
	70	R_GLYCLTt2rpp
	70	R_GLYCLTt4pp
	70	R_GRXR
	70	R_GTHOr
	70	R_MECDPDH5
	70	R_NADH16pp
	70	R_NADH18pp
	70	R_PAPSR
	70	R_PAPSR2
	70	R_PFK
	70	R_PFK_3
	70	R_PPCSCT
	70	R_PUNP1
	70	R_R15BPK
	70	R_R1PK
	70	R_TRDR
	70	R_MECDPDH2
R_GLUt2rpp	71	R_ACCOAL
	71	R_ACPPAT161
	71	R_ACt2rpp
	71	R_ACt4pp
	71	R_APG3PAT161
	71	R_FBA
	71	R_FBA3
	71	R_FTHFLi
	71	R_G3PAT161
	71	R_GART
	71	R_GLUt2rpp
	71	R_GLUt4pp
	71	R_GLYCLTt2rpp
	71	R_GLYCLTt4pp
	71	R_INSTtex
	71	R_MECDPDH5
	71	R_NAt3pp
	71	R_PDX5PO2
	71	R_PDX5POi
	71	R_PFK
	71	R_PFK_3
	71	R_PPCSCT
	71	R_PROt2rpp
	71	R_PROt4pp
	71	R_R15BPK
	71	R_R1PK
	71	R_THRt2rpp
	71	R_THRt4pp
	71	R_TRPS1
	71	R_TRPS2
	71	R_TRPS3
	71	R_INOSTtpp
	71	R_MECDPDH2
	71	R_INSTt2
R_AGMPTRCtpp	72	R_EX_fe3_e
	72	R_ACPPAT161
	72	R_ACS
	72	R_ADNK1
	72	R_ADPT
	72	R_APG3PAT161
	72	R_ARGAGMt7pp
	72	R_ARGORNt7pp
	72	R_FBA
	72	R_FBA3
	72	R_FE3tex
	72	R_FEROpp
	72	R_G3PAT161
	72	R_GLCP
	72	R_GLCS1
	72	R_GLGC
	72	R_PFK
	72	R_PFK_3
	72	R_PPM
	72	R_PTRCORNt7pp
	72	R_PUNP1
	72	R_TRPS1
	72	R_TRPS2
	72	R_TRPS3
	72	R_AGMPTRCtpp
R_POR5	73	R_12PPDStex
	73	R_12PPDStpp_copy1
	73	R_ACCOAL
	73	R_ACPPAT161
	73	R_ACt2rpp
	73	R_ACt4pp
	73	R_APG3PAT161
	73	R_DHORD2
	73	R_DHORDfum
	73	R_FLDR2
	73	R_FRD3
	73	R_FTHFLi
	73	R_G3PAT161
	73	R_GART
	73	R_GRXR
	73	R_GTHOr
	73	R_NADH16pp
	73	R_NADH18pp
	73	R_NDPK8
	73	R_PAPSR
	73	R_PAPSR2
	73	R_PDX5PO2
	73	R_PDX5POi
	73	R_POR5
	73	R_PPAKr
	73	R_PPCSCT
	73	R_PTA2
	73	R_RNDR1b
	73	R_RNTR1c2
	73	R_SERt2rpp
	73	R_SERt4pp
	73	R_TRDR
	73	R_12PPDt
R_GLYCL	74	R_ACS
	74	R_CA2t3pp
	74	R_FBA
	74	R_FBA3
	74	R_FTHFLi
	74	R_GART
	74	R_GLCP
	74	R_GLCS1
	74	R_GLGC
	74	R_GLYCL
	74	R_NAt3pp
	74	R_PFK
	74	R_PFK_3
	74	R_PFL
	74	R_R15BPK
	74	R_R1PK
R_ACACT6r	75	R_12PPDStex
	75	R_12PPDStpp_copy1
	75	R_3HAD140
	75	R_3HAD160
	75	R_3OAR160
	75	R_3OAS160
	75	R_AACPS3
	75	R_ACACT6r
	75	R_ACOAD6f
	75	R_ACOAD7f
	75	R_ACPPAT161
	75	R_ACS
	75	R_ADNK1
	75	R_ADPT
	75	R_AGPAT140
	75	R_APG3PAT161
	75	R_DHORD2
	75	R_DHORDfum
	75	R_EAR140x
	75	R_EAR160x
	75	R_ECOAH6
	75	R_FACOAE160
	75	R_FACOAL140t2pp
	75	R_FRD3
	75	R_G3PAT140
	75	R_G3PAT161
	75	R_GLUt2rpp
	75	R_GLUt4pp
	75	R_GLYC3Pt6pp
	75	R_HACD6
	75	R_LPLIPAL1A140pp
	75	R_MECDPDH5
	75	R_NADH16pp
	75	R_NADH18pp
	75	R_PA140abcpp
	75	R_PDX5PO2
	75	R_PDX5POi
	75	R_PLIPA2A140pp
	75	R_PUNP1
	75	R_R15BPK
	75	R_R1PK
	75	R_SERt2rpp
	75	R_SERt4pp
	75	R_MECDPDH2
	75	R_12PPDt
R_FEROpp	76	R_EX_fe3_e
	76	R_12PPDStex
	76	R_12PPDStpp_copy1
	76	R_CA2t3pp
	76	R_DHORD2
	76	R_DHORDfum
	76	R_FBA
	76	R_FBA3
	76	R_FE3tex
	76	R_FEROpp
	76	R_GLUt2rpp
	76	R_GLUt4pp
	76	R_GRXR
	76	R_GTHOr
	76	R_PAPSR
	76	R_PAPSR2
	76	R_PFK
	76	R_PFK_3
	76	R_SERt2rpp
	76	R_SERt4pp
	76	R_TRDR
	76	R_TRPS1
	76	R_TRPS2
	76	R_TRPS3
	76	R_12PPDt
R_12PPDStex	77	R_12PPDStex
	77	R_12PPDStpp_copy1
	77	R_ACPPAT161
	77	R_ACS
	77	R_ADNK1
	77	R_ADPT
	77	R_APG3PAT161
	77	R_CA2t3pp
	77	R_FTHFLi
	77	R_G3PAT161
	77	R_GART
	77	R_GLCP
	77	R_GLCS1
	77	R_GLGC
	77	R_MECDPDH5
	77	R_PUNP1
	77	R_R15BPK
	77	R_R1PK
	77	R_MECDPDH2
	77	R_12PPDt
R_MTHFC	78	R_EX_fe3_e
	78	R_12PPDStex
	78	R_12PPDStpp_copy1
	78	R_ACCOAL
	78	R_ACPPAT161
	78	R_ACS
	78	R_APG3PAT161
	78	R_FBA
	78	R_FBA3
	78	R_FE3tex
	78	R_FEROpp
[truncated: 189 more rows]

## Sheet: Gene_clusters
Switch	Genes w repetitions	Unique genes	Num reacs
R_HACD2	0	0	101
R_FACOAE120	0	0	27
R_NI2tpp	0	0	13
R_FACOAE160	0	0	29
R_FACOAE161	0	0	23
R_CPPPGO	0	0	16
R_CYTK1	0	0	31
R_I2FE2ST	0	0	23
R_I2FE2SS	0	0	29
R_PRPPS	0	0	40
R_I2FE2SS2	0	0	23
R_IPDDI	0	0	22
R_ASNS2	0	0	18
R_O2tex	0	0	63
R_HACD3	0	0	91
R_ACOAD4f	0	0	63
R_ACOAD2f	0	0	100
R_ACACT3r	0	0	91
R_TRPS1	0	0	26
R_CTECOAI7_copy1	0	0	32
R_MECDPDH2	0	0	9
R_NDPK1	0	0	27
R_ACPPAT161	0	0	15
R_G5SD	0	0	23
R_PPPGO3	0	0	18
R_SO4t2pp	0	0	21
R_ACACT1r	0	0	94
R_PAPSR	0	0	9
R_DALAt2pp	0	0	21
R_ACOAD3f	0	0	98
R_IMPD	0	0	29
R_CBMKr	0	0	21
R_DMPPS	0	0	25
R_AACPS7	0	0	29
R_Kt2pp	0	0	25
R_GLU5K	0	0	8
R_AACPS4	0	0	30
R_AACPS3	0	0	24
R_APG3PAT161	0	0	27
R_ECOAH4	0	0	77
R_GLCtex_copy1	0	0	27
R_ECOAH1	0	0	93
R_ECOAH3	0	0	92
R_ECOAH2	0	0	97
R_HACD1	0	0	98
R_PPKr	0	0	25
R_I4FE4ST	0	0	29
R_HACD4	0	0	77
R_I4FE4SR	0	0	26
R_TRDR	0	0	16
R_GLUDy	0	0	40
R_RNTR1c2	0	0	4
R_ZN2tpp	0	0	20
R_RNTR3c2	0	0	3
R_ACACT2r	0	0	96
R_GARFT	0	0	25
R_RNTR2c2	0	0	11
R_PPC	0	0	20
R_O2tpp	0	0	62
R_ACACT4r	0	0	74
R_PIt2rpp	0	0	32
R_ACOAD1f	0	0	103
R_G3PAT160	0	0	19

## Sheet: PSL cluster entanglement
Code	Switch
1	AACPS3
2	AACPS4
3	AACPS7
4	ACACT1r
5	ACACT2r
6	ACACT3r
7	ACACT4r
8	ACOAD1f
9	ACOAD2f
10	ACOAD3f
11	ACOAD4f
12	ACPPAT161
13	APG3PAT161
14	ASNS2
15	CBMKr
16	CPPPGO
17	CTECOAI7_copy1
18	CYTK1
19	DALAt2pp
20	DMPPS
21	ECOAH1
22	ECOAH2
23	ECOAH3
24	ECOAH4
25	FACOAE120
26	FACOAE160
27	FACOAE161
28	G3PAT160
29	G5SD
30	GARFT
31	GLCtex_copy1
32	GLU5K
33	GLUDy
34	HACD1
35	HACD2
36	HACD3
37	HACD4
38	I2FE2SS
39	I2FE2SS2
40	I2FE2ST
41	I4FE4SR
42	I4FE4ST
43	IMPD
44	IPDDI
45	Kt2pp
46	NDPK1
47	NI2tpp
48	O2tex
49	O2tpp
50	PAPSR
51	PIt2rpp
52	PPC
53	PPKr
54	PPPGO3
55	PRPPS
56	RNTR1c2
57	RNTR2c2
58	RNTR3c2
59	SO4t2pp
60	TRDR
61	TRPS1
62	ZN2tpp
63	MECDPDH2
*Directed graph
12	3	0.8
50	3	1
4	34	0.851064
34	4	0.816327
4	23	0.829787
23	4	0.847826
4	35	0.957447
35	4	0.891089
4	36	0.829787
36	4	0.857143
7	4	0.783784
4	8	0.914894
8	4	0.834951
11	4	0.873016
4	6	0.851064
6	4	0.879121
4	9	0.829787
9	4	0.78
24	4	0.766234
4	21	0.808511
21	4	0.817204
4	22	0.829787
22	4	0.804124
4	5	0.829787
5	4	0.8125
4	10	0.840426
10	4	0.806122
5	34	0.885417
34	5	0.867347
11	5	0.825397
5	6	0.90625
6	5	0.956044
5	9	0.875
9	5	0.84
5	21	0.854167
21	5	0.88172
5	23	0.8125
23	5	0.847826
5	22	0.895833
22	5	0.886598
5	35	0.833333
35	5	0.792079
5	36	0.78125
36	5	0.824176
37	5	0.753247
5	10	0.875
10	5	0.857143
7	5	0.797297
5	8	0.927083
8	5	0.864078
6	34	0.879121
34	6	0.816327
11	6	0.793651
6	9	0.868132
9	6	0.79
6	21	0.901099
21	6	0.88172
6	23	0.813187
23	6	0.804348
6	22	0.912088
22	6	0.85567
6	35	0.857143
35	6	0.772277
6	36	0.824176
36	6	0.824176
37	6	0.766234
6	10	0.857143
10	6	0.795918
7	6	0.783784
6	8	0.901099
8	6	0.796117
7	34	0.756757
7	23	0.756757
7	35	0.810811
7	8	0.891892
7	24	0.878378
24	7	0.844156
7	21	0.797297
11	7	0.84127
7	9	0.810811
7	37	0.783784
37	7	0.753247
8	34	0.825243
34	8	0.867347
8	23	0.815534
23	8	0.913043
8	35	0.854369
35	8	0.871287
8	36	0.776699
36	8	0.879121
61	8	0.769231
24	8	0.87013
8	21	0.84466
21	8	0.935484
11	8	0.920635
8	9	0.834951
9	8	0.86
8	22	0.796117
22	8	0.845361
8	10	0.873786
10	8	0.918367
28	8	0.842105
50	8	1
9	34	0.86
34	9	0.877551
11	9	0.825397
24	9	0.792208
9	21	0.81
21	9	0.870968
9	23	0.79
23	9	0.858696
9	22	0.84
22	9	0.865979
9	35	0.79
35	9	0.782178
9	36	0.86
36	9	0.945055
37	9	0.753247
9	10	0.83
10	9	0.846939
10	34	0.846939
34	10	0.846939
11	10	0.968254
24	10	0.805195
10	21	0.816327
21	10	0.860215
10	23	0.857143
23	10	0.913043
10	22	0.806122
22	10	0.814433
10	35	0.877551
35	10	0.851485
10	36	0.765306
36	10	0.824176
26	10	0.793103
29	10	0.782609
50	10	1
11	34	0.825397
11	24	0.920635
24	11	0.753247
11	21	0.825397
11	23	0.84127
11	22	0.84127
11	35	0.920635
11	36	0.825397
11	37	0.825397
12	26	0.866667
12	46	0.8
12	54	1
54	12	0.833333
12	24	0.933333
12	29	0.8
12	52	0.8
12	17	0.8
50	12	1
52	17	0.85
50	17	1
47	18	0.769231
63	18	0.777778
63	20	0.888889
20	43	0.76
60	20	0.8125
24	21	0.792208
21	34	0.806452
34	21	0.765306
21	23	0.83871
23	21	0.847826
21	22	0.83871
22	21	0.804124
21	35	0.849462
35	21	0.782178
21	36	0.827957
36	21	0.846154
37	22	0.831169
22	34	0.876289
34	22	0.867347
22	23	0.793814
23	22	0.836957
22	35	0.835052
35	22	0.80198
22	36	0.814433
36	22	0.868132
23	34	0.913043
34	23	0.857143
23	35	0.934783
35	23	0.851485
23	36	0.869565
36	23	0.879121
24	23	0.753247
24	35	0.792208
25	24	0.777778
54	24	0.777778
50	24	1
54	26	0.777778
50	26	1
28	61	0.789474
50	28	1
32	29	1
50	29	1
63	31	0.777778
50	31	1
44	33	0.772727
50	33	1
34	35	0.836735
35	34	0.811881
34	36	0.836735
36	34	0.901099
35	36	0.782178
36	35	0.868132
60	35	0.875
37	35	0.753247
50	39	1
41	42	0.807692
63	43	0.888889
63	45	0.777778
50	46	1
50	49	1
50	61	1
50	54	1
50	52	1
63	51	0.777778
