# Supplementary material for: Metabolic plasticity in synthetic lethal mutants: Viability at higher cost
Source: PLoS Comput Biol. 2018 Jan 30;14(1):e1005949. doi: 10.1371/journal.pcbi.1005949 (PMC5806928; doi:10.1371/journal.pcbi.1005949)
Supplement: S4 Table — The table reports FBA solution, PSL Clusters, control clusters, gene clusters and cluster entanglement for the organism E. coli in rich medium. (XLSX) [file pcbi.1005949.s004.xlsx]

## Sheet: FBA_solution
Reaction	Flux Value
R_EX_tungs_LPAREN_e_RPAREN_	0
R_CTPS2	2.25887
R_NTD7pp	0
R_BALAtex	0
R_LCTStpp	0
R_SPODMpp	0
R_EX_3ump_LPAREN_e_RPAREN_	0
R_EX_enter_LPAREN_e_RPAREN_	0
R_ADCS	0.00941388
R_TDPAGTA	0
R_EX_12ppd_DASH_S_LPAREN_e_RPAREN_	0
R_NAt3pp	1000
R_PGP180abcpp	0
R_GUR1PPpp	0
R_GLUtex	10
R_EX_psclys_LPAREN_e_RPAREN_	0
R_DOPAtex	0
R_PPAtex	0
R_EX_ddca_LPAREN_e_RPAREN_	0
R_SUCASPtpp	0
R_ADCL	0.00941388
R_DAGK120	0
R_SUCMALtpp	0
R_DC6PH	0
R_EX_dgsn_LPAREN_e_RPAREN_	0
R_N2Otpp	0
R_RMPA	0
R_SUCCt2_3pp	0
R_R1PK	1000
R_FMNAT	0.00313796
R_NNATr	0
R_ATPS4rpp	767.114
R_PPAt4pp	0
R_EX_metsox_DASH_S_DASH_L_LPAREN_e_RPAREN_	0
R_EX_pppn_LPAREN_e_RPAREN_	0
R_DASYN141	0
R_DASYN140	0
R_CAt6pp	-1000
R_LPLIPAL2G141	0
R_EX_ethso3_LPAREN_e_RPAREN_	0
R_EX_arbtn_DASH_fe3_LPAREN_e_RPAREN_	0
R_DURIPP	-0.368197
R_DTARTD	0
R_ATPM	3.15
R_EX_cmp_LPAREN_e_RPAREN_	0
R_SBTPD	0
R_ACACT7r	3.91268
R_FACOAE60	0
R_AACPS9	0
R_AACPS8	0
R_AACPS7	1.09511
R_AACPS6	0
R_AACPS5	0
R_AACPS4	2.11676
R_AACPS3	1.79593
R_AACPS2	0
R_AACPS1	0
R_NTD2pp	0
R_MLTGY2pp	0
R_EX_2ddglcn_LPAREN_e_RPAREN_	0
R_MALCOAMT	0
R_EX_glu_DASH_L_LPAREN_e_RPAREN_	-10
R_OCTNLL	0
R_GLYCLTDx	0
R_GLYCLTDy	0
R_GUAD	6.57048
R_CFAS160G	0
R_HXAtex	0
R_AACTOOR	0
R_LPLIPAL1G120pp	0
R_EX_tartr_DASH_D_LPAREN_e_RPAREN_	0
R_SBTtex	0
R_EX_butso3_LPAREN_e_RPAREN_	0
R_REPHACCOAI	0
R_2AGPEAT160	0
R_2AGPEAT161	0
R_THYMtex	0
R_IDOND	0
R_PGPP141pp	0
R_2AGPG161tipp	0
R_EX_val_DASH_L_LPAREN_e_RPAREN_	-5.96263
R_THRtex	10
R_CBMD	0
R_2AGPEAT180	0
R_2AGPEAT181	0
R_HYD3pp	0
R_UDPG4E	0
R_DMPPS	0.033617
R_PDXPP	0
R_ALLULPE	0
R_ALPATE160pp	0
R_ACPS1	0
R_HSTPT	0
R_TRDR	0
R_ADSL2r	0
R_ACNAMt2pp	0
R_MELIBt2pp	0
R_LPLIPAL2A160	0
R_PROt4pp	1000
R_H2tex	0
R_LALDO3	0
R_HEPK1	0
R_GALt2pp	0
R_UACGALPpp	0
R_DHAtpp	0
R_LYSDC	0
R_H2Stex	-18.681
R_DPCOAK	0.00810522
R_EX_glyc3p_LPAREN_e_RPAREN_	0
R_G3PT	0
R_MDDCP4pp	0
R_GGPTRCS	0
R_TMAOR1pp	0
R_FECRMtonex	0
R_LPLIPAL2E140	0
R_GALUi	0
R_URDGLYCD	0
R_GLCURtex	0
R_MLTP1	0
R_UAGCVT	0.391021
R_EX_gua_LPAREN_e_RPAREN_	-10
R_MANPGH	0
R_HEPT4	0
R_GGPTRCO	0
R_EX_colipap_LPAREN_e_RPAREN_	0
R_HEPT1	0
R_DHDPRy	0.391021
R_MANGLYCptspp	0
R_MTHTHFSs	0.00627592
R_MAN6Pt6_2pp	0
R_FALDtpp	0
R_FRUpts2pp	0
R_UDPKAAT	0
R_HSK	0
R_ACCOAC	1.09511
R_CBLAT	0
R_CLPNS141pp	0
R_ACCOAL	0
R_2AGPGAT140	0
R_2AGPGAT141	0
R_CYANSTpp	0
R_FEENTERR3	0
R_EX_23cump_LPAREN_e_RPAREN_	0
R_GLCRtex	0
R_INSt2pp	1000
R_GAM6Pt6_2pp	0
R_THZPSN3	0
R_BUTt2rpp	0
R_LACZ	0
R_CRNDt2rpp	0
R_GDPTPDP	0
R_LALADGLUtpp	0
R_EX_inost_LPAREN_e_RPAREN_	0
R_TUNGSabcpp	0
R_MALDt2_2pp	0
R_CPGNUtex	0
R_G3PGabcpp	0
R_EX_mal_DASH_L_LPAREN_e_RPAREN_	0
R_FE3HOXUtpp	0
R_PMANM	0
R_GSNK	0
R_EX_arab_DASH_L_LPAREN_e_RPAREN_	0
R_FEENTERabcpp	0
R_OGMEACPD	0
R_NAMNPP	0
R_CU1Opp	0
R_UAGPT3	0.391021
R_OGMEACPS	0
R_GTHRDabc2pp	0
R_SPMDt3pp	0
R_ICHORSi	0
R_HOPNTAL	0
R_DAAD	0
R_L_DASH_LACt2rpp	0
R_CYANtex	0
R_OXDHCOAT	0
R_SCYSDS	0
R_AGPAT161	1.05838
R_ICL	0
R_NI2uabcpp	0
R_PPNCL2	0.00810522
R_DMSOtpp	0
R_CRNDCAL2	0
R_5MTRtex	0
R_FCLT	0.00313796
R_G2PP	0
R_HG2abcpp	0
R_METOX1s	0
R_ASPO3	0
R_ASPO5	0
R_ASPO4	0
R_ASPO6	0
R_ACMANAtex	0
R_EX_nh4_LPAREN_e_RPAREN_	204.968
R_EX_mmet_LPAREN_e_RPAREN_	0
R_MDDCP5pp	0
R_CPH4S	0
R_ALLTNtex	0
R_DHCINDO	0
R_EX_etoh_LPAREN_e_RPAREN_	0
R_EX_fe3hox_DASH_un_LPAREN_e_RPAREN_	0
R_3HCINNMH	0
R_EX_tre_LPAREN_e_RPAREN_	0
R_ACOAD1f	-5.00779
R_EX_dump_LPAREN_e_RPAREN_	0
R_CU2tex	0.00997674
R_GLUCYS	0
R_PSCLYStex	0
R_PGM	-2.97852
R_PGL	0
R_PGK	3.87425
R_PGI	10
R_URItex	0
R_THRPtex	0
R_UAPGR	0.391021
R_CU1abcpp	0
R_GRXR	0
R_PLIPA1E180pp	0
R_ETHAt2pp	0
R_PTRCt2pp	10
R_ACNAMtex	0
R_GUAt2pp	0
R_AGPR	0
R_ARGtex	10
R_SHKK	0.0125518
R_AMMQLT8	0
R_PIuabcpp	0
R_PPK2r	0
R_G6Ptex	0
R_GDMANE	0
R_EX_acgal1p_LPAREN_e_RPAREN_	0
R_3HPPPNH	0
R_LPLIPAL2ATE120	0
R_QULNS	0
R_GLCRt2rpp	0
R_PLIPA2E180pp	0
R_PLIPA2E181pp	0
R_CPGNUtpp	0
R_MEPCT	0.033617
R_ACACCT	0
R_GLYCtpp	0
R_FACOAE140	0
R_FACOAE141	0
R_ACGAL1Ptex	0
R_SUCBZL	0
R_RNTR4c2	0
R_AGt3	0
R_PROGLYabcpp	0
R_FECRMabcpp	0
R_NADS1	0
R_G3PCabcpp	0
R_EX_fe3dhbzs_LPAREN_e_RPAREN_	0
R_MAN6Ptex	0
R_ADOCBIK	0
R_EX_cobalt2_LPAREN_e_RPAREN_	-0.000351789
R_EX_cys_DASH_D_LPAREN_e_RPAREN_	-10
R_IMPD	0
R_IMPC	0
R_CCGS	0
R_ACtex	0
R_23CGMPtex	0
R_EX_feoxam_LPAREN_e_RPAREN_	0
R_PA181abcpp	0
R_ACt4pp	0
R_A5PISO	0.547553
R_EX_4hoxpacd_LPAREN_e_RPAREN_	0
R_PUNP7	0
R_ETOHtex	0
R_PUNP1	0
R_O16AT	0
R_HIStex	1.33311
R_PUNP2	0.368197
R_EAR120y	0
R_EAR120x	0
R_GALT1	0
R_ACACT6r	3.91268
R_HG2tex	0
R_DHORDfum	0
R_SADT2	0
R_GAL1PPpp	0
R_ALAt4pp	0
R_AOBUTDs	0
R_ALATA_L2	0
R_DCMPtex	0
R_GLCtexi	0
R_CYStex	10
R_COBALT2tex	0.000351789
R_TSULabcpp	0
R_AMANK	0
R_FDMO	0
R_PNTOt4pp	0
R_RNDR4	0
R_PGP141abcpp	0
R_RNDR2	0
R_ARGt3pp	0
R_MDH	217.532
R_PYDXNtpp	0.00313796
R_PA160abcpp	0
R_3HAD161	0
R_ACACtex	0
R_CHORS	0.0125518
R_OPHHX3	0
R_LIPAabcpp	0
R_SADH	5.83777
R_SERTRS2	0
R_CHORM	0
R_EX_mobd_LPAREN_e_RPAREN_	-0.00181523
R_DGMPtex	0
R_RBFSa	0.0125518
R_PAPA140	0
R_LPLIPAL2G140	0
R_EX_ni2_LPAREN_e_RPAREN_	-0.00454512
R_GOFUCR	0
R_NTPTP1	0
R_GALURtex	0
R_ACONMT	0
R_DM_OXAM	0
R_SPODM	0
R_EAR80y	0
R_EAR80x	0
R_LIPAMPL	0
R_CYStpp	0
R_5DGLCNt2rpp	0
R_HADPCOADH3	0
R_PPNDH	0
R_LYSTRS	0
R_SDPDS	0.391021
R_BTNt2ipp	2.81431e-05
R_FCI	0
R_PUNP3	0
R_EX_mincyc_LPAREN_e_RPAREN_	0
R_GLCt2pp	0
R_ACPPAT180	0
R_ACPPAT181	0
R_ACOTA	0
R_UAMAS	0.391021
R_HCYSMT	0
R_CPMPS	0.00343346
R_LPLIPAL1E141pp	0
R_URAtex	-5.34522
R_ACLS	0
R_TREptspp	0
R_FA160ACPHi	0
R_PA120abcpp	0
R_COBALT2t3pp	0
R_LYStex	4.8288
R_ALAALAtex	0
R_EX_dtmp_LPAREN_e_RPAREN_	0
R_OCDCEAtexi	0
R_GLYC3Pt6pp	0
R_EAR180y	0
R_EAR180x	0
R_SULFACtex	0
R_TRSARr	-993.147
R_23PDE7pp	0
R_PSD161	1.05838
R_PSD160	0.897963
R_EX_halipa_LPAREN_e_RPAREN_	0
R_EX_no2_LPAREN_e_RPAREN_	0
R_CUtex	0
R_THRS	0
R_GLUABUTt7pp	0
R_PLIPA2A140pp	0
R_P5CR	0
R_PDH	96.1745
R_DCAtex	0
R_KARA1	0
R_KARA2	0
R_THRD	6.43018
R_CYNTAH	0
R_PItex	13.5401
R_P5CD	6.88934
R_FLVR	0
R_SGSAD	5.83777
R_O16AP3pp	0
R_CTBTCAL2	0
R_PG160abcpp	0
R_LPLIPAL1G181pp	0
R_TDPDRR	0
R_GTHRDabcpp	0
R_PLIPA1A120pp	0
R_FRUURt2rpp	0
R_FE3abcpp	0
R_TDPDRE	0
R_TGBPA	0
R_IGPDH	0
R_GK1	3.42952
R_TDP	0
R_LIPOS	0
R_ECOAH5	5.00779
R_ECOAH4	5.00779
R_ECOAH7	3.91268
R_ECOAH6	3.91268
R_EX_hxa_LPAREN_e_RPAREN_	0
R_GLYCLTt2rpp	-1000
R_ECOAH3	5.00779
R_ECOAH2	5.00779
R_PE181abcpp	0
R_ECOAH8	0
R_UREAtpp	0
R_EX_gam6p_LPAREN_e_RPAREN_	0
R_PLIPA1A161pp	0
R_ALLTNt2rpp	0
R_DAPabcpp	0
R_CLPNS181pp	0
R_ACMUMtex	0
R_RMNtex	0
R_EX_h2o_LPAREN_e_RPAREN_	518.179
R_H2SO	0
R_EX_cgly_LPAREN_e_RPAREN_	0
R_12DGR120tipp	0
R_DASYN161	1.05838
R_DASYN160	0.897963
R_PLIPA1E181pp	0
R_PSCVT	0.0125518
R_DHFS	0.00941388
R_DHFR	0.377611
R_GLYBtex	0
R_IPDPS	0
R_HYD2pp	0
R_MALTHXabcpp	0
R_MPTSS	0.00686693
R_EX_LalaDglu_LPAREN_e_RPAREN_	0
R_EAR121y	0
R_MANGLYCtex	0
R_CLt3_2pp	0.0366213
R_AMPTASECG	0
R_DM_AMOB	0
R_FUSAtex	0
R_LPLIPAL1A161pp	0
R_METTRS	0
R_LPADSS	0.273776
R_ALLPI	0
R_DMStex	0
R_CYSabcpp	10
R_ADNUC	0
R_SKMt2pp	0
R_PFK	0.982874
R_PFL	0
R_EX_pydxn_LPAREN_e_RPAREN_	-0.00313796
R_EX_so4_LPAREN_e_RPAREN_	-0.0610425
R_CMtex	0
R_CPGNR1	0
R_CPGNR3	0
R_CPGNR2	0
R_EX_glcr_LPAREN_e_RPAREN_	0
R_NADPHQR3	0
R_NADPHQR2	0
R_HEXt2rpp	0
R_NADPHQR4	0
R_UAG2E	0
R_5DGLCNR	0
R_MPTAT	0.00343346
R_2AGPA141tipp	0
R_FA161ACPHi	0
R_TMAOtex	0
R_DRPA	0
R_EX_udpgal_LPAREN_e_RPAREN_	0
R_PACCOAL	0
R_CGLYabcpp	0
R_MANptspp	0
R_PACCOAE	0
R_PLIPA2E140pp	0
R_CLPNS140pp	0
R_EX_so2_LPAREN_e_RPAREN_	0
R_UDPGALM	0
R_EX_ca2_LPAREN_e_RPAREN_	-0.0732425
R_BWCOS	0
R_MTHFD	0.00313796
R_MTHFC	0.00313796
R_NADH10	0
R_NTD9pp	0
R_KDOCT2	0.547553
R_FORt2pp	0
R_QMO2	0
R_QMO3	0
R_PGPP120	0
R_LPLIPAL1G160pp	0
R_GALCTLO	0
R_TREtex	0
R_PRAMPC	0
R_EX_feenter_LPAREN_e_RPAREN_	0
R_OPHBDC	0.00313796
R_FLVRx	0
R_PLIPA1E120pp	0
R_ACMUMptspp	0
R_PMPK	0
R_LIPOtex	0
R_RBFK	0.00313796
R_GLNS	0
R_LPLIPAL1A120pp	0
R_GLYCDx	0
R_PLIPA2G140pp	0
R_FRUtex	0
R_FUMt2_3pp	0
R_EX_doxrbcn_LPAREN_e_RPAREN_	0
R_ME1	0
R_ME2	29.7021
R_LPLIPAL2E181	0
R_LPLIPAL2E180	0
R_PGPP180	0
R_EX_sucr_LPAREN_e_RPAREN_	0
R_EX_lyx_DASH_L_LPAREN_e_RPAREN_	0
R_EAR181x	0
R_EAR181y	0
R_GHMT2r	-3.71026
R_Ktex	2.74663
R_URACPAH	0
R_METSOXR2	0
R_LPLIPAL2ATG180	0
R_LPLIPAL2ATG181	0
R_GLCtex	10
R_TKT1	-3.83749
R_TKT2	-3.85004
R_DHAD1	0
R_HYD1pp	0
R_DHAD2	0
R_LPLIPAL1A160pp	0
R_DCYTtex	0
R_SUCCtex	0
R_EX_cm_LPAREN_e_RPAREN_	0
R_MALTHXtexi	0
R_ASPt2rpp	-983.392
R_EX_udpg_LPAREN_e_RPAREN_	0
R_LPLIPAL1E181pp	0
R_TYROXDApp	0
R_MALDDH	0
R_GLCptspp	10
R_EX_3hpppn_LPAREN_e_RPAREN_	0
R_G3PEabcpp	0
R_3AMPtex	0
R_MDDCP2pp	0
R_ADNtex	0
R_DHPPD	0
R_PTRCTA	0
R_SULFACabcpp	0
R_EX_ile_DASH_L_LPAREN_e_RPAREN_	-4.08821
R_FE3Ri	0
R_ASNS2	0
R_ASNS1	0
R_EX_acmana_LPAREN_e_RPAREN_	0
R_MALTATr	0
R_CRNBTCT	0
R_PAPA180	0
R_TDSR1	0
R_GGGABAH	0
R_TDSR2	0
R_URAt2rpp	-1000
R_23CCMPtex	0
R_TPRDCOAS	0
R_PFK_2	0
R_PFK_3	0
R_U23GAAT	0.547553
R_PAPA161	0
R_PAPA160	0
R_FBP	0
R_TAURabcpp	0
R_DCTPD	0
R_ACKr	0.547553
R_K2L4Aabctex	0.273776
R_FBA	0.982874
R_DHORD2	0
R_EX_leu_DASH_L_LPAREN_e_RPAREN_	-6.33966
R_FMNRx	0
R_ADNCYC	0
R_PLIPA1E141pp	0
R_ACOAD3f	-5.00779
R_GPDDA4pp	0
R_23DAPPAtex	0
R_RPE	-7.68753
R_CITt7pp	0
R_SUCCt2_2pp	0
R_LALGP	0
R_INDOLEt2rpp	-9.20013
R_3OAR100	0
R_GALCTND	0
R_FEOXAMUtex	0
R_PROt2rpp	-990
R_DCYTt2pp	0
R_PA140abcpp	0
R_PE161abcpp	0.296347
R_SELtpp	0
R_CFAS180G	0
R_DXYLK	0
R_CRNt8pp	0
R_EX_fecrm_LPAREN_e_RPAREN_	0
R_EX_indole_LPAREN_e_RPAREN_	9.20013
R_EX_his_DASH_L_LPAREN_e_RPAREN_	-1.33311
R_CYTBD2pp	0
R_FDH4pp	0.0282416
R_GLDBRAN2	0
R_APH140	0
R_EX_asp_DASH_L_LPAREN_e_RPAREN_	-10
R_EX_taur_LPAREN_e_RPAREN_	0
R_FRD3	0
R_FRD2	0
R_CRNDtex	0
R_PLIPA1G181pp	0
R_TMAOR2pp	0
R_EX_fe3_LPAREN_e_RPAREN_	774.181
R_EX_glyc_DASH_R_LPAREN_e_RPAREN_	0
R_FACOAE160	1.79593
R_FACOAE161	2.11676
R_UM4PL	0
R_X5PL3E	0
R_GLNtex	10
R_FACOAL160t2pp	0
R_GLUNpp	2.69905
R_FUCtex	0
R_EX_pheme_LPAREN_e_RPAREN_	0
R_NADH16pp	379.549
R_PE180abcpp	0
R_ADA	0
R_ADD	7.12566
R_EX_rmn_LPAREN_e_RPAREN_	0
R_PAPA181	0
R_RBP4E	0
R_CYTDt2rpp	-1000
R_MALTTRabcpp	0
R_CTBTt2rpp	0
R_AMPtex	0
R_SELNPS	0
R_EX_anhgm_LPAREN_e_RPAREN_	0
R_XYLI1	0
R_XYLI2	0
R_PPM	-1000
R_PYNP2r	0
R_MMCD	0
R_EX_ins_LPAREN_e_RPAREN_	0
R_DXPRIi	0.033617
R_EX_eca4colipa_LPAREN_e_RPAREN_	0
R_HPYRI	-1000
R_PHETRS	0
R_FACOAL141t2pp	0
R_LEUt2rpp	6.33966
R_PLIPA1E140pp	0
R_CPPPGO2	0
R_EX_galctn_DASH_D_LPAREN_e_RPAREN_	0
R_FE3HOXabcpp	0
R_EX_succ_LPAREN_e_RPAREN_	0
R_EX_all_DASH_D_LPAREN_e_RPAREN_	0
R_3NTD2pp	0
R_EX_3amp_LPAREN_e_RPAREN_	0
R_PRPPS	-989.035
R_DSBCGT	0
R_MG2t3_2pp	0.122071
R_EX_tmao_LPAREN_e_RPAREN_	0
R_LPLIPAL1E140pp	0
R_EX_fusa_LPAREN_e_RPAREN_	0
R_PYDXNK	0.00313796
R_FBA3	0
R_ECAtpp	0
R_H2tpp	0
R_DHAtex	0
R_EX_ala_DASH_B_LPAREN_e_RPAREN_	0
R_GLYt4pp	0
R_UACMAMO	0
R_DHNCOAT	0
R_LPLIPAL2E141	0
R_DHNCOAS	0
R_DHPS2	0.00941388
R_ASPt2pp	1000
R_COLIPAPabctex	0
R_PLIPA1G140pp	0
R_PPALtpp	0
R_PLIPA1G160pp	0
R_G1Ptex	0
R_AGM4PCPpp	0
R_EX_isetac_LPAREN_e_RPAREN_	0
R_EX_cd2_LPAREN_e_RPAREN_	0
R_EX_tma_LPAREN_e_RPAREN_	0
R_EAR100y	0
R_EAR100x	0
R_O16GALFT	0
R_PLIPA1G180pp	0
R_FE3HOXexs	0
R_NOtex	0
R_PLIPA2A141pp	0
R_FE2tpp	0.226003
R_OMPHHX	0
R_PAPA141pp	0
R_WCOS	0
R_SHK3Dr	0.0125518
R_LPLIPAL1G180pp	0
R_CRNCAL2	0
R_ZN2abcpp	0
R_O16AP2pp	0
R_EX_3cmp_LPAREN_e_RPAREN_	0
R_FE3HOXtonex	0
R_ACOAD2f	-5.00779
R_OROTt2_2pp	0
R_LIPOt2pp	0
R_NADH17pp	0
R_LPLIPAL2A181	0
R_LPLIPAL2A180	0
R_GTHRDHpp	0
R_3HAD100	0
R_EX_meoh_LPAREN_e_RPAREN_	0
R_ARBtex	0
R_SKMtex	0
R_NTP11	0
R_GAL1Ptex	0
R_ACODA	0
R_NTP12	0
R_EX_14glucan_LPAREN_e_RPAREN_	0
R_FA140ACPHi	0
R_EX_dgmp_LPAREN_e_RPAREN_	0
R_EX_frulys_LPAREN_e_RPAREN_	0
R_TRE6PS	0
R_ADNt2rpp	-1000
R_HEPT3	0
R_FEENTERexs	0
R_PDE4	0
R_HEPT2	0
R_NOVBCNtex	0
R_CLPNS180pp	0
R_QUIN2tex	0
R_FFSD	0
R_MLTGY4pp	0
R_CTECOAI8	0
R_CTECOAI7	-2.11676
R_2AGPE141tipp	0
R_SFGTHi	0
R_EX_ppt_LPAREN_e_RPAREN_	0
R_ASP1DC	0.00810522
R_MLTP2	0
R_MOGDS	0
R_DHORD5	0
R_ASNNpp	6.60805
R_GLUTRS	0.0502074
R_GLUTRR	0.0502074
R_AKGtex	0
R_2AGPA140tipp	0
R_COLIPAabcpp	0
R_HISabcpp	0
R_RNDR1b	0
R_UDPGLCURtex	0
R_USHD	0.273776
R_UDPGALPpp	0
R_PGP160abcpp	0
R_NTD10pp	0
R_NAt3_2pp	0
R_EX_glyc2p_LPAREN_e_RPAREN_	0
R_ARBTNtonex	0
R_FRUK	0
R_PNTK	0.00810522
R_FCLPA	0
R_EX_glyald_LPAREN_e_RPAREN_	0
R_EX_dad_DASH_2_LPAREN_e_RPAREN_	0
R_EX_34dhpac_LPAREN_e_RPAREN_	0
R_PSSA120	0
R_TRE6PH	0
R_CLPNH180pp	0
R_3GMPtex	0
R_SUCRtex	0
R_G1PPpp	0
R_2DGULRx	0
R_2DGULRy	0
R_ABUTtex	0
R_PROTRS	0
R_FEOXAMR1	0
R_FEOXAMR3	0
R_FEOXAMR2	0
R_FE3DCITtonex	0
R_GLYt2pp	1000
R_FESR	0.109871
R_PAPA140pp	0
R_GALURt2rpp	0
R_EX_23cgmp_LPAREN_e_RPAREN_	0
R_PLIPA2E141pp	0
R_ASPTA	-131.52
R_EX_udpglcur_LPAREN_e_RPAREN_	0
R_ACACT3r	5.00779
R_2AGPE160tipp	0
R_FACOAE80	0
R_3OAR40	0
R_ASCBptspp	0
R_M1PD	0
R_LA4NTpp	0
R_SARCOX	0
R_LEUTAi	0
R_NTD1pp	0
R_RIBtex	0
R_GLYCLTt4pp	1000
R_SULRi	0
R_UMPtex	0
R_S4FE4ST	0
R_CRNt2rpp	0
R_G6PDA	0
R_EX_galt_LPAREN_e_RPAREN_	0
R_S4FE4SR	0
R_ORNabcpp	0
R_EX_dha_LPAREN_e_RPAREN_	0
R_MLDCP1Bpp	0
R_METDabcpp	0
R_NTD8pp	0
R_NMNAT	0.032055
R_CRNtex	0
R_GLCP2	0
R_PTAr	-0.547553
R_OCBT	0
R_CYTDK2	0
R_ADOCBLS	0
R_IPDDI	-0.0297051
R_DURIt2pp	0
R_GMPR	0
R_EX_gthox_LPAREN_e_RPAREN_	0
R_XTSNH	0
R_EX_ade_LPAREN_e_RPAREN_	-10
R_XYLabcpp	0
R_4PEPTtex	0
R_EX_mn2_LPAREN_e_RPAREN_	-0.00972345
R_PGPP140	0
R_HSST	0
R_DSBDR	0
R_ENTCS	0
R_NH4tpp	-195.661
R_CPGNexs	0
R_METtex	2.1658
R_PLIPA1A181pp	0
R_NADN	0
R_EDTXS4	0
R_EDTXS3	0
R_EDTXS2	0
R_EDTXS1	0
R_NADK	0.00628999
R_PLIPA2G180pp	0
R_FALDH2	0
R_FE2t2pp	0
R_EX_lipa_cold_LPAREN_e_RPAREN_	0
R_EX_dca_LPAREN_e_RPAREN_	0
R_ARGSS	0
R_BPNT	0
R_ILETRS	0
R_PHETA1	0
R_NTD12	0
R_EX_gthrd_LPAREN_e_RPAREN_	0
R_HETZK	0
R_MDDEP1pp	0
R_DOGULNR	0
R_2AGPE120tipp	0
R_DDGALK	0
R_LPLIPAL1A181pp	0
R_2AGPGAT180	0
R_CLPNH140pp	0
R_EX_glcur1p_LPAREN_e_RPAREN_	0
R_EX_slnt_LPAREN_e_RPAREN_	0
R_2AGPE140tipp	0
R_EX_for_LPAREN_e_RPAREN_	0
R_ACGAM1PPpp	0
R_THMDtex	0
R_NO3t7pp	0
R_F6PP	0
R_DHPTDCs2	0.00627592
R_F6PA	0
R_NH4tex	-204.968
R_AOXSr2	0
R_ThDPAT	0
R_3OAS181	0
R_3OAS180	0
R_GPDDA5pp	0
R_ACALDtex	0
R_GMPS2	0
R_ACOATA	0
R_MMETtex	0
R_FACOAL100t2pp	0
R_HXAND	7.12566
R_G3PSabcpp	0
R_AGPAT181	0
R_AGPAT180	0
R_ECAP3pp	0
R_GUACYC	0
R_4HOXPACDtex	0
R_INSt2rpp	-1000
R_EX_g6p_LPAREN_e_RPAREN_	0
R_DURIK1	0.368197
R_PRMICI	0
R_UDPGD	0
R_TTRCYCtpp	0
R_EX_h_LPAREN_e_RPAREN_	-1000
R_APPLDHr	0
R_NTPP1	0
R_ASPTRS	0
R_AGPAT160	0.897963
R_MAN6PI	0
R_GMHEPPA	0
R_AM3PA	0
R_GALBDtex	0
R_EX_ppal_LPAREN_e_RPAREN_	0
R_APRAUR	0.00627592
R_GALCTNLtex	0
R_EX_minohp_LPAREN_e_RPAREN_	0
R_ASCBtex	0
R_GART	0
R_ASAD	-0.391021
R_ASPtex	10
R_PROtex	10
R_THIORDXi	0
R_4PCP	0
R_DHORTS	0
R_PAPA141	0
R_3HAD80	0
R_ACGAL1PPpp	0
R_EX_uri_LPAREN_e_RPAREN_	0
R_HEX1	0
R_HEX7	0
R_HEX4	0
R_SERt2rpp	10
R_FDH5pp	0
R_PLIPA2G181pp	0
R_G3PD6	0
R_GP4GH	0
R_LALALGLUtex	0
R_EX_gal1p_LPAREN_e_RPAREN_	0
R_MALTTTRtexi	0
R_SUCCt3pp	0
R_ACGAM1Ptex	0
R_GLCUR1Ptex	0
R_EGMEACPR	0
R_CDPMEK	0.033617
R_URIt2rpp	-1000
R_LPLIPAL1A180pp	0
R_PYAM5PO	0
R_PG180abcpp	0
R_CLPNH141pp	0
R_3OAR120	0
R_3OAR121	0
R_BMOCOS	0.00171673
R_TMDK1	0
R_MN2tpp	0.00972345
R_GAPD	-3.87425
R_NADH9	0
R_ARBabcpp	0
R_CFAS180E	0
R_AGM4Pt2pp	0
R_EX_cytd_LPAREN_e_RPAREN_	0
R_CBMKr	0
R_LPLIPAL2ATE160	0
R_LPLIPAL2ATE161	0
R_PYK	0
R_GLYOX	0
R_ACGK	0
R_PGAMT	-1.32959
R_MEOHtex	0
R_ACGS	0
R_3OAS80	0
R_EX_hom_DASH_L_LPAREN_e_RPAREN_	0
R_MALDtex	0
R_FECRMexs	0
R_PGSA120	0
R_ADOCBLtonex	0
R_PTRCtex	0
R_FORtppi	0.0282416
R_ARBTNR3	0
R_ARBTNR2	0
R_ARBTNR1	0
R_EX_crn_DASH_D_LPAREN_e_RPAREN_	0
R_HCINNMt2rpp	0
R_URIC	13.6961
R_ADNt2pp	1000
R_MACPD	0
R_EX_gln_DASH_L_LPAREN_e_RPAREN_	-10
R_FACOAE100	0
R_URIH	0
R_TUNGStex	0
R_DSBGGT	0
R_ASNTRS	0
R_DTMPK	0.368197
R_DOXRBCNtex	0
R_APH181	0
R_APH180	0
R_MNtex	0.00972345
R_EX_adn_LPAREN_e_RPAREN_	0
R_ETHAtex	0
R_SERt4pp	0
R_AGM4PCP	0
R_TRE6PP	0
R_PAPA181pp	0
R_O2tpp	234.485
R_EX_hg2_LPAREN_e_RPAREN_	0
R_SLNTtex	0
R_EX_arbt_LPAREN_e_RPAREN_	0
R_12DGR181tipp	0
R_DHQS	0.0125518
R_GLCS1	0
R_EX_acac_LPAREN_e_RPAREN_	0
R_GLCDpp	0
R_LCTSt3ipp	0
R_LYXI	0
R_PGPP120pp	0
R_MLDCP2App	0
R_LEUtex	6.33966
R_GHBDHx	0
R_GLYC2Pabcpp	0
R_EX_dimp_LPAREN_e_RPAREN_	0
R_PAPPT3	0.391021
R_XYLK2	0
R_EX_fru_LPAREN_e_RPAREN_	0
R_RNTR1c2	0.736393
R_CYTK1	2.54562
R_ACACT2r	5.00779
R_CYTK2	0
R_FMNRx2	0
R_MPTS	0.00343346
R_CMPN	0
R_GLYCTO4	0
R_EX_maltpt_LPAREN_e_RPAREN_	0
R_OGMEACPR	0
R_LIPAHT2ex	0
R_23PDE9pp	0
R_G3PD7	0
R_G3PD5	0
R_G3PD2	-1.95634
R_ACANTHAT	0
R_TRPAS2	27.9175
R_MMETt2pp	0
R_CU2abcpp	0
R_EX_glcur_LPAREN_e_RPAREN_	0
R_FE3DCITabcpp	0
R_FRUURtex	0
R_EX_pser_DASH_L_LPAREN_e_RPAREN_	0
R_CYANST	0
R_DBTS	0
R_CHLtex	0
R_THYMt3pp	0
R_EPMEACPR	0
R_KAS14	0
R_DAPDC	0
R_PHEtex	2.60704
R_VALabcpp	0
R_PPPNt2rpp	0
R_CYSDDS	10
R_PE141abcpp	0
R_RIBabcpp	0
R_EX_ttrcyc_LPAREN_e_RPAREN_	0
R_ARBTNtpp	0
R_CRNCBCT	0
R_I4FE4SR	0.00365861
R_EX_pnto_DASH_R_LPAREN_e_RPAREN_	0
R_XTSNt2rpp	0
R_GGGABADr	0
R_4PEPTabcpp	0
R_PLIPA2A180pp	0
R_FE3HOXUtex	0
R_GLYCLTtex	0
R_EX_gly_LPAREN_e_RPAREN_	-10
R_PMDPHT	0.00627592
R_INDOLEtex	-9.20013
R_L_DASH_LACD2	0
R_MOCDS	0
R_GLUt2rpp	12.6991
R_EX_xyl_DASH_D_LPAREN_e_RPAREN_	0
R_EX_nmn_LPAREN_e_RPAREN_	-0.032055
R_APG3PAT120	0
R_EX_tyrp_LPAREN_e_RPAREN_	0
R_TDPGDH	0
R_I4FE4ST	0.00365861
R_LEUabcpp	0
R_FTHFD	0
R_IDONtex	0
R_DKGLCNR2y	0
R_DKGLCNR2x	0
R_3HAD121	0
R_3HAD120	0
R_LPLIPAL2A161	0
R_EX_pydx_LPAREN_e_RPAREN_	0
R_METS	0.00627592
R_FEOXAMexs	0
R_HPPK2	0.00941388
R_PGLYCP	0
R_EX_26dap_DASH_M_LPAREN_e_RPAREN_	0
R_ICDHyr	64.3858
R_PG141abcpp	0
R_PROabcpp	0
R_LIPOCT	0
R_DTMPtex	0
R_D_DASH_LACt2pp	0
R_PDX5PS	0
R_FECRMR1	0
R_FECRMR3	0
R_FECRMR2	0
R_PETNT161pp	0
R_FE3HOXR2	0
R_FE3HOXR3	0
R_FE3HOXR1	0
R_EX_ptrc_LPAREN_e_RPAREN_	0
R_MG2tpp	0
R_12PPDStex	0
R_DDPA	0.0125518
R_LPLIPAL2E160	0
R_DHPTPE	0
R_DKGLCNR1	0
R_CLPNH181pp	0
R_ARGSL	0
R_PA141abcpp	0
R_OMBZLM	0
R_MCTP1Bpp	0
R_TAGURr	0
R_THRt4pp	0
R_3AMACHYD	0
R_CYTD	0
R_MDH2	0
R_MDH3	0
R_XPPT	0
R_CRNabcpp	0
R_PGCD	0
R_GALCTtex	0
R_EX_acgam_LPAREN_e_RPAREN_	0
R_MECDPS	0.033617
R_TARTt2_3pp	0
R_RNDR3b	0
R_ILEabcpp	0
R_EX_gtp_LPAREN_e_RPAREN_	0
R_AP4AH	0
R_PGMT	0
R_EX_xan_LPAREN_e_RPAREN_	0
R_DHPTDNR	0
R_AP4AS	0
R_12PPDRtex	0
R_DASYN180	0
R_DPR	0.00810522
R_RHAT1	0
R_BUTSO3abcpp	0
R_SO3tex	0
R_CRNt7pp	0
R_MALTptspp	0
R_MLDCP1App	0
R_PSSA140	0
R_PSSA141	0
R_EX_cyan_LPAREN_e_RPAREN_	0
R_PLIPA2A181pp	0
R_DUMPtex	0
R_UAMAGS	0.391021
R_TYMtex	0
R_DHBS	0
R_ALTRH	0
R_ARBTtex	0
R_DASYN120	0
R_EX_melib_LPAREN_e_RPAREN_	0
R_GLCNt2rpp	0
R_GALabcpp	0
R_IPPMIa	0
R_IPPMIb	0
R_LPLIPAL2G120	0
R_UAGAAT	0.547553
R_DHBD	0
R_ARBt3ipp	0
R_QUINDH	0
R_ASO3t8pp	0
R_FA120ACPHi	0
R_MOCOS	0.00171673
R_LPLIPAL1A141pp	0
R_NTD6	0.368197
R_LIPATPT	0
R_DAGK180	0
R_DAGK181	0
R_HACD8	0
R_ALLTAMH	13.6961
R_PLIPA1A180pp	0
R_HACD1	5.00779
R_HACD2	5.00779
R_HACD3	5.00779
R_HACD4	5.00779
R_HACD5	5.00779
R_3OAR80	0
R_GLYOX3	0
R_NTD12pp	0
R_ADK1	19.2995
R_ADK3	-1000
R_ADK4	0
R_ATPPRT	0
R_ARBTptspp	0
R_TARTRtex	0
R_ACGALtex	0
R_HYPOE	0
R_PPTtex	0
R_ASPabcpp	0
R_MN6PP	0
R_CYNTtex	0
R_EX_malt_LPAREN_e_RPAREN_	0
R_NI2tpp	0.00454512
R_EX_mnl_LPAREN_e_RPAREN_	0
R_MDDEP2pp	0
R_ACS	0
R_PLIPA2G141pp	0
R_FUMt2_2pp	0
R_EX_tcynt_LPAREN_e_RPAREN_	0
R_EX_LalaLglu_LPAREN_e_RPAREN_	0
R_DDPGALA	0
R_LIPAHTex	0
R_ALATA_L	1000
R_3PEPTtex	0
R_PGPP160	0
R_PGPP161	0
R_Kt2pp	2.74663
R_CYTDH	0
R_DALAt2pp	10.1955
R_ISETACtex	0
R_FACOAL60t2pp	0
R_G3PCtex	0
R_CYSTRS	0
R_GLUSy	0
R_NTD3pp	0
R_GALCTt2rpp	0
R_PGPP181	0
R_DHNAOT4	0
R_GALKr	0
R_FORtex	0
R_HISTD	0
R_MICITDr	0
R_GLCRD	0
R_OPHHX	0.00313796
R_FECRMUtex	0
R_GLYCAtex	0
R_EX_g3pi_LPAREN_e_RPAREN_	0
R_EX_damp_LPAREN_e_RPAREN_	0
R_PSP_Lpp	0
R_MDDCP3pp	0
R_MCOATA	1.09511
R_POAACR	0
R_INOSTt4pp	0
R_AMALT1	0
R_AMALT2	0
R_AMALT3	0
R_AMALT4	0
R_SERtex	10
R_PG140abcpp	0
R_PGP120abcpp	0
R_PMEACPE	0
R_HEMEOS	0
R_GALCTNtex	0
R_HPYRRx	1000
R_HPYRRy	0
R_GUI2	0
R_CBIAT	0
R_UGLT	0
R_SPMDabcpp	0
R_H2Otpp	-140.395
R_XTSNtex	0
R_PPM2	0
R_NMNN	0
R_G1PACT	1.32959
R_GBBTNtex	0
R_PHEMEtiex	0
R_URAt2pp	994.655
R_XAND	13.6961
R_CLIPAabctex	0
R_LPLIPAL2ATG140	0
R_LPLIPAL2ATG141	0
R_PGSA180	0
R_PGSA181	0
R_EX_idon_DASH_L_LPAREN_e_RPAREN_	0
R_HCYSMT2	0
R_SHSL1	0
R_CLPNH161pp	0
R_AGPAT141	0
R_AGPAT140	0
R_CYNTt2pp	0
R_EX_asn_DASH_L_LPAREN_e_RPAREN_	-10
R_AGMHE	0
R_EX_mso3_LPAREN_e_RPAREN_	0
R_MCPST	0
R_EX_dcmp_LPAREN_e_RPAREN_	0
R_3HPPtpp	0
R_SUCOAS	-83.0273
R_SPMDAT1	0
R_MDDEP3pp	0
R_SPMDAT2	0
R_RNDR2b	0
R_PPCK	7.98516
R_AHCYSNS	0.00627592
R_EX_glyb_LPAREN_e_RPAREN_	0
R_THD2pp	0
R_METSOX1abcpp	0
R_UACGAMPpp	0
R_UAAGDS	0.391021
5	14.0716
R_TDPADGAT	0
R_GLUN	0
R_GLCTR3	0
R_GLCTR2	0
R_GLCTR1	0
R_CSND	10
R_EX_dms_LPAREN_e_RPAREN_	0
R_EX_acgal_LPAREN_e_RPAREN_	0
R_DM_5DRIB	0
R_UDPGALtex	0
R_TSULtex	0
R_MG2tex	0.122071
R_T2DECAI	0
R_NTD4pp	0
R_ALAGLUE	0
R_FACOAL181t2pp	0
R_ASPT	144.337
R_3OAS141	0
R_3OAS140	1.09511
R_EX_akg_LPAREN_e_RPAREN_	0
R_EX_thrp_LPAREN_e_RPAREN_	0
R_RMI	0
R_NO3R2pp	0
R_DCYTD	0
R_ASPK	0.391021
R_XYLtex	0
R_MTRPOX	0
R_EX_lipa_LPAREN_e_RPAREN_	0
R_ACNML	0
R_NTRIR3pp	0
R_TMK	0.00313796
R_OCTAtex	0
R_NACODA	0
R_TDSK	0.273776
R_Ec_biomass_iJO1366_WT_53p95M	0
R_CFAS160E	0
R_3OAR140	1.09511
R_3OAR141	0
R_DDGLCNtex	0
R_GLUt4pp	0
R_DINStex	0
R_XANtpp	0
R_DADNt2pp	0
R_GLYCL	4.09912
R_GLYCK	6.85277
R_DM_4CRSOL	0
R_GLYtex	10
R_NTP3pp	0
R_DAPAL	0
R_LPLIPAL2ATE140	0
R_LPLIPAL2ATE141	0
R_UHGADA	0.547553
R_MALTTRtexi	0
R_NMNtex	0.032055
R_DHQTi	0.0125518
R_DNTPPA	0.00941388
R_PG181abcpp	0
R_COLIPAabctex	0
R_EX_g3pc_LPAREN_e_RPAREN_	0
R_FE2abcpp	0
R_3HAD40	0
R_EX_cpgn_DASH_un_LPAREN_e_RPAREN_	0
R_SERTRS	0
R_COBALT2abcpp	0
R_MECDPDH5	0.033617
R_FE2tex	774.407
R_EDD	0
R_FCLK	0
R_EDA	0
R_PTRCORNt7pp	-10
R_PLIPA2G160pp	0
R_FACOAE120	1.09511
R_SULabcpp	0
R_EX_ag_LPAREN_e_RPAREN_	0
R_PSD120	0
R_LIPACabcpp	0
R_PPGPPDP	0
R_D_DASH_LACtex	0
R_EX_o16a4colipa_LPAREN_e_RPAREN_	0
R_DGK1	0
R_CHRPL	0.00313796
R_MG2uabcpp	0
R_LALDO2x	0
R_EX_tym_LPAREN_e_RPAREN_	0
R_ACGAMK	0
R_GSNt2pp	0
R_EAR160y	0
R_EAR160x	0
R_ACMAMUT	0
R_EX_ser_DASH_L_LPAREN_e_RPAREN_	-10
R_ACGAMT	0
R_ARBt2rpp	0
R_PRFGS	0
R_IPMD	0
R_CLPNS120pp	0
R_PLIPA2E120pp	0
R_ILEtex	4.08821
R_PPND	0
R_ALLtex	0
R_GUAPRT	3.42952
R_TAUDO	0
R_GDPDPK	0
R_Htex	1000
R_GLUDC	0
R_PE120abcpp	0
R_GLUDy	-89.3782
R_EX_23camp_LPAREN_e_RPAREN_	0
R_SBTptspp	0
R_PLIPA1A141pp	0
R_OHPHM	0
R_2AGPA180tipp	0
R_GMHEPK	0
R_APCS	0
R_MELIBt3ipp	0
R_FALDtex	0
R_NTRIR2x	0
R_PYRtex	0
R_PANTS	0.00810522
R_UM4PCP	0
R_ACHBS	0
R_FE3DHBZSabcpp	0
R_RNTR2c2	0.380172
R_CRNCAR	0
R_RFAMPtpp	0
R_CITt3pp	0
R_G5SD	0
R_PYDXtex	0
R_ANS	0
R_EX_o2s_LPAREN_e_RPAREN_	0
R_APH141	0
R_EX_acser_LPAREN_e_RPAREN_	0
R_3NTD4pp	0
R_SO4tex	0.0610425
R_PTRCabcpp	0
R_GLU5K	0
R_CBL1tonex	0
R_GSNtex	0
R_FEENTERtex	0
R_APG3PAT140	0
R_APG3PAT141	0
R_EX_fuc_DASH_L_LPAREN_e_RPAREN_	0
R_GLCP	0
R_ICHORT	0
R_PPKr	-30.924
R_EX_skm_LPAREN_e_RPAREN_	0
R_ICHORS	0
R_PROGLYtex	0
R_MCITL2	0
R_PRASCSi	0
R_FE3DHBZStonex	0
R_IDOND2	0
R_ORNDC	0
R_MOAT	0.273776
R_MSO3tex	0
R_GF6PTA	1.32959
R_SUCptspp	0
R_GLYC3Pabcpp	0
R_TYRtex	1.94047
R_PERD	0
R_MALTabcpp	0
R_TPI	-0.973468
R_DHNPA2r	0.00941388
R_EX_orot_LPAREN_e_RPAREN_	0
R_LPLIPAL2A141	0
R_LPLIPAL2A140	0
R_DMSOtex	0
R_EX_g3ps_LPAREN_e_RPAREN_	0
R_EAR60y	0
R_EAR60x	0
R_NAt3_1p5pp	0
R_HISTP	0
R_2AGPE161tipp	0
R_EX_sel_LPAREN_e_RPAREN_	0
R_2AGPE180tipp	0
R_EX_gal_LPAREN_e_RPAREN_	0
R_S2FE2ST	0
R_TYRTA	0
R_DM_MTHTHF	0.00627592
R_S2FE2SS	0
R_S2FE2SR	0
R_EX_cynt_LPAREN_e_RPAREN_	0
R_XYLt2pp	0
R_AMAOTr	0
R_GMHEPAT	0
R_TRPtex	10
R_VALtex	5.96263
R_UGLCURPpp	0
R_LCARR	0
R_LCARS	0
R_HPPPNt2rpp	0
R_PYDXK	0
R_G3PAT120	0
R_FRULYSE	0
R_MPTG	0.19551
R_FRULYSK	0
R_CLPNS161pp	0
R_CHLabcpp	0
R_GLYCTO2	0.00941388
R_GLYCTO3	0
R_EX_LalaDgluMdapDala_LPAREN_e_RPAREN_	0
R_3CMPtex	0
R_EX_but_LPAREN_e_RPAREN_	0
R_MLTGY1pp	0
R_CINNDO	0
R_RNDR1	0
R_DM_AACALD	0
R_GLCabcpp	0
R_METabcpp	2.1658
R_OMPHHX3	0
R_MINCYCtex	0
R_DSBAO1	0
R_DSBAO2	0
R_EX_tartr_DASH_L_LPAREN_e_RPAREN_	0
R_UDCPPtppi	0
R_SUCBZS	0
R_EX_3hcinnm_LPAREN_e_RPAREN_	0
R_FEOXAMUtpp	0
R_LALALGLUtpp	0
R_ACOAD8f	0
R_EX_tsul_LPAREN_e_RPAREN_	0
R_THFAT	0
R_CYSSADS	0
R_5DOAN	0
R_EX_arbtn_LPAREN_e_RPAREN_	0
R_LALADGLUtex	0
R_PSSA160	0.897963
R_PSSA161	1.05838
R_OMMBLHX	0
R_DMQMT	0
R_UDCPDPpp	0
R_G3PStex	0
R_42A12BOOXpp	0
R_ACt2rpp	0
R_AGM4PApp	0
R_GUI1	0
R_BSORx	0
R_BSORy	0
R_ARGDC	0
R_LPLIPAL1E161pp	0
R_THRt2pp	0
R_EX_ocdca_LPAREN_e_RPAREN_	0
R_MALTPTabcpp	0
R_ASR	0
R_SPMDtex	0
R_AST	5.83777
R_LACZpp	0
R_TRPS3	0
R_TRPS2	18.7174
R_TRPS1	0
R_EX_cbl1_LPAREN_e_RPAREN_	0
R_IMPtex	0
R_AMANAPEr	0
R_PLIPA1G141pp	0
R_23PDE4pp	0
R_PGPP161pp	0
R_NACtex	0
R_12DGR141tipp	0
R_EX_mal_DASH_D_LPAREN_e_RPAREN_	0
R_EX_xylu_DASH_L_LPAREN_e_RPAREN_	0
R_4PCPpp	0
R_THMDt2rpp	-1000
R_CHTBStex	0
R_DSERtex	10
R_NADDP	0
R_F6Pt6_2pp	0
R_2AGPA120tipp	0
R_AADDGT	0
R_EX_o2_LPAREN_e_RPAREN_	-428.031
R_DAGK140	0
R_DAGK141	0
R_XMPtex	0
R_G3PEtex	0
R_ATPHs	0
R_ANHGMtex	0
R_RBK_L1	0
R_NADTRHD	0
R_MLDEP1pp	0
R_GLYALDtex	0
R_R15BPK	1000
R_HISt2rpp	1.33311
R_CLPNS160pp	0
R_LGTHL	0
R_GAMAN6Ptex	0
R_DSERt2pp	10
R_METSOX2tex	0
R_DHMPTR	0
R_12DGR140tipp	0
R_CYTBO3_4pp	468.852
R_SERASr	0
R_DB4PS	0.0125518
R_DHNPTE	0
R_EX_fald_LPAREN_e_RPAREN_	0
R_ADPRDP	0
R_EX_lac_DASH_L_LPAREN_e_RPAREN_	0
R_2AGPG120tipp	0
R_DHBSH	0
R_FRULYSt2pp	0
R_ACOAD7f	-1.79593
R_26DAHtex	0
R_UMPK	4.95138
R_12DGR180tipp	0
R_EAR161x	0
R_EAR161y	0
R_DDGLK	0
R_GLYC2Ptex	0
R_NTRIR4pp	0
R_NNDMBRT	0
R_GTPtex	0
R_NTPTP2	0
R_DATPHs	0
R_NOtpp	0
R_FESD1s	0.0549354
R_12DGR161tipp	0
R_SO2tpp	0
R_MTHFR2	0.00627592
R_ANPRT	0
R_EX_xmp_LPAREN_e_RPAREN_	0
R_CYSDS	8.68099
R_MDDEP4pp	0
R_MOX	-13.6412
R_GPDDA5	0
R_GPDDA4	0
R_GPDDA3	0
R_GPDDA2	0
R_GPDDA1	0
R_HOMt2pp	0
R_EX_trp_DASH_L_LPAREN_e_RPAREN_	-10
R_Kt3pp	0
R_METAT	0.00941388
R_AGM4PH	0
R_NTPP9	0
R_ETHSO3abcpp	0
R_NTPP7	0
R_NTPP4	0
R_NTPP5	0
R_NTPP2	0
R_NTPP3	0
R_AB6PGH	0
R_PRAGSr	0
R_UPPRT	4.28658
R_THDPS	0.391021
R_CSNtex	10
R_OPMEACPS	0
R_LCTStex	0
R_EX_quin_LPAREN_e_RPAREN_	0
R_ALDD4	0
R_OPMEACPD	0
R_LYSt2pp	4.8288
R_AGM3PApp	0
R_ACONTb	64.3858
R_ACONTa	64.3858
R_LPLIPAL1G141pp	0
R_LPLIPAL2ATG160	0
R_LPLIPAL2ATG161	0
R_CADVtpp	0
R_LPLIPAL2E120	0
R_GTPCI	0.00941388
R_R5PP	0
R_DOXRBCNtpp	0
R_LADGMDH	0
R_AAMYL	0
R_AGPAT120	0
R_CA2tex	0.0732425
R_PGSA140	0
R_PGSA141	0
R_G6PP	0
R_FACOAL120t2pp	0
R_EX_ttdca_LPAREN_e_RPAREN_	0
R_RNDR4b	0
R_EX_cbi_LPAREN_e_RPAREN_	0
R_NTP5	0
R_COBALT2tpp	0.000351789
R_NTP1	0
R_NTP3	0
R_3UMPtex	0
R_PACALDt2rpp	0
R_EX_fe2_LPAREN_e_RPAREN_	-774.407
R_I2FE2SS2	0.00365861
R_DINSt2pp	0
R_NAtex	0
R_PYDXNtex	0.00313796
R_DNMPPA	0.00941388
R_BMOGDS2	0.00171673
R_EX_glc_LPAREN_e_RPAREN_	-10
R_HPPPNDO	0
R_PUNP5	0
R_FA141ACPHi	0
R_ARGTRS	0
R_EX_lipoate_LPAREN_e_RPAREN_	0
R_PUNP4	0
R_EX_thymd_LPAREN_e_RPAREN_	0
R_PUNP6	0
R_MANAO	0
R_AMPMS2	0
R_FACOAL161t2pp	0
R_TRPTRS	0
R_23CAMPtex	0
R_PPA2	0
R_ASNabcpp	0
R_EX_hdca_LPAREN_e_RPAREN_	0
R_PAPSR	0
R_UDPGPpp	0
R_MELIBtex	0
R_FA100ACPHi	0
R_3OAS161	0
R_3OAS160	0
R_2MAHMP	0
R_GALtex	0
R_CTBTabcpp	0
R_14GLUCANabcpp	0
R_UPP3MT	0.00313796
R_EX_alltn_LPAREN_e_RPAREN_	0
R_LYSabcpp	0
R_NO3R2bpp	0
R_O16A4COLIPAabctex	0
R_2AGPA160tipp	0
R_MNLtex	0
R_AKGt2rpp	0
R_3OAR160	0
R_3OAR161	0
R_MDDCP1pp	0
R_GLYAT	-6.43018
R_EX_fecrm_DASH_un_LPAREN_e_RPAREN_	0
R_POX	0
R_EX_na1_LPAREN_e_RPAREN_	0
R_EX_fruur_LPAREN_e_RPAREN_	0
R_LEUTRS	0
R_GLYTRS	0
R_CGLYtex	0
R_EX_met_DASH_D_LPAREN_e_RPAREN_	0
R_EX_galur_LPAREN_e_RPAREN_	0
R_EX_hacolipa_LPAREN_e_RPAREN_	0
R_FORCT	0
R_EX_ocdcea_LPAREN_e_RPAREN_	0
R_EX_sbt_DASH_D_LPAREN_e_RPAREN_	0
R_GAMtex	0
R_CDGS	0
R_CDGR	0
R_OMMBLHX3	0
R_LDH_D2	0
R_3HAD60	0
R_LPLIPAL1G140pp	0
R_HG2t3pp	0
R_NTP10	0
R_EX_chtbs_LPAREN_e_RPAREN_	0
R_UM3PL	0
R_PLIPA2E160pp	0
R_GTHRDtex	0
R_SUCDi	89.2655
R_GLCNtex	0
R_O16GLCT1	0
R_O16GLCT2	0
R_VALt2rpp	5.96263
R_ECA4OALpp	0
R_DDCAtexi	0
R_HPPPNtex	0
R_12PPDRtpp	0
R_DGSNtex	0
R_HMPK1	0
R_NTD3	0
R_FADRx	23.8696
R_BETALDHy	0
R_BETALDHx	0
R_GALCTD	0
R_TREHpp	0
R_THRabcpp	0
R_GLYt2rpp	-990
R_MALt3pp	0
R_PYRt2rpp	0
R_CO2tpp	-348.94
R_ALLabcpp	0
R_PLIPA1E161pp	0
R_GLYCK2	0
R_GTHOXtex	0
R_INSTtex	0
R_EX_3gmp_LPAREN_e_RPAREN_	0
R_N2Otex	0
R_SOTA	5.83777
R_RMNtpp	0
R_ZNabcpp	0
R_LPLIPAL2ATE180	0
R_LPLIPAL2ATE181	0
R_EX_acald_LPAREN_e_RPAREN_	0
R_SLNTtpp	0
R_SDPTA	-0.391021
R_EX_udpacgal_LPAREN_e_RPAREN_	0
R_FADRx2	0
R_PDE1	0
R_2AGPG181tipp	0
R_VPAMTr	-988.184
R_THMabcpp	0.00313796
R_PLIPA1A160pp	0
R_EX_urea_LPAREN_e_RPAREN_	0
R_DAMPtex	0
R_LYXt2pp	0
R_EX_thm_LPAREN_e_RPAREN_	-0.00313796
R_EX_pydam_LPAREN_e_RPAREN_	0
R_AGMt2pp	0
R_FEENTERR1	0
R_FUMtex	0
R_FEENTERR2	0
R_GCALDD	0.00941388
R_EX_alaala_LPAREN_e_RPAREN_	0
R_TAURtex	0
R_GTHS	0
R_APH161	0
R_APH160	0
R_EX_lcts_LPAREN_e_RPAREN_	0
R_EAR140y	0
R_EAR140x	0
R_PPCSCT	0
R_EX_no_LPAREN_e_RPAREN_	0
R_EX_glcn_LPAREN_e_RPAREN_	0
R_MOBDabcpp	0.00181523
R_PTHRpp	0
R_GPDDA3pp	0
R_CDAPPA120	0
R_PHEMEabcpp	0
R_APG3PAT160	0
R_APG3PAT161	0
R_HKNTDH	0
R_PAPA180pp	0
R_CBItonex	0
R_FECRMUtpp	0
R_MNt2pp	0
R_ENTERES2	0
R_MLTG1	0
R_MLTG2	0
R_MLTG3	0
R_MLTG4	0
R_MLTG5	0
R_FRULYSDG	0
R_NO2tex	0
R_SHCHCS3	0
R_ALATA_D2	0
R_PLIPA2E161pp	0
R_CUt3	0
R_PLIPA2A160pp	0
R_2AGPG160tipp	0
R_GALCTNLt2pp	0
R_TYRPpp	0
R_ULA4Ntppi	0
R_FE3tex	-774.181
R_MI1PP	0
R_ACACT4r	5.00779
R_DHPTDNRN	0
R_SERAT	0
R_CSNt2pp	10
R_RBK	0
R_EX_ala_DASH_L_LPAREN_e_RPAREN_	-10
R_ALR2	0
R_LPLIPAL2A120	0
R_URIK2	0
R_GLTPD	0
R_PLIPA2A120pp	0
R_UPPDC1	0.00313796
R_EX_f6p_LPAREN_e_RPAREN_	0
R_PPPGO3	0.00313796
R_HACD6	3.91268
R_HACD7	3.91268
R_EX_acgam1p_LPAREN_e_RPAREN_	0
R_CTECOAI6	0
R_NTPP8	0
R_FTHFLi	0
R_ZN2t3pp	0
R_PLIPA1E160pp	0
R_NTPP6	0
R_3HAD181	0
R_3HAD180	0
R_AAMYLpp	0
R_CBPS	0
R_EX_met_DASH_L_LPAREN_e_RPAREN_	-2.1658
R_EX_gal_DASH_bD_LPAREN_e_RPAREN_	0
R_PYDAMK	0
R_MOAT2	0.273776
R_ORPT	0
R_BUTtex	0
R_RNDR3	0
R_TMAtex	0
R_GLYALDtpp	0
R_3OAR181	0
R_EX_h2_LPAREN_e_RPAREN_	0
R_AGM4PA	0
R_PLIPA2G161pp	0
R_EX_cit_LPAREN_e_RPAREN_	0
R_14GLUCANtexi	0
R_KAS15	0
R_G3PAT141	0
R_G3PAT140	0
R_RPI	-7.12743
R_OBTFL	0
R_LPLIPAL1E160pp	0
R_TARTRt7pp	0
R_IPPS	0
R_GALM2pp	0
R_EX_uacgam_LPAREN_e_RPAREN_	0
R_ALCD19	0
R_EX_tyr_DASH_L_LPAREN_e_RPAREN_	-1.94047
R_G3PIabcpp	0
R_3HAD160	0
R_ACPPAT120	0
R_2AGPG140tipp	0
R_SO4t2pp	0.0610425
R_EX_novbcn_LPAREN_e_RPAREN_	0
R_OPMEACPR	0
R_METDtex	0
R_EAR40y	0
R_EAR40x	0
R_ILEt2rpp	4.08821
R_PSSA180	0
R_PSSA181	0
R_IG3PS	0
R_DMATT	0.0039119
R_ADNK1	0
R_G1SAT	0.0502074
R_O16A4Lpp	0
R_PSCLYSt2pp	0
R_PYDXPP	0
R_GLUabcpp	0
R_EX_glyclt_LPAREN_e_RPAREN_	0
R_MANtex	0
R_TYRTRS	0
R_XANtex	0
R_ADEtex	10
R_5DGLCNtex	0
R_G6Pt6_2pp	0
R_G3PGtex	0
R_RBFSb	0.00627592
R_TCYNTtex	0
R_SEPHCHCS	0
R_ASPCT	0
R_EX_k_LPAREN_e_RPAREN_	-2.74663
R_ENLIPAabctex	0
R_QUIN2tpp	0
R_PTA2	0
R_DHPPDA2	0.00627592
R_NADH5	0
R_5MTRtpp	0
R_GLNabcpp	7.30095
R_DAGK160	0
R_DAGK161	0
R_GMAND	0
R_DADA	0
R_LYSt3pp	0
R_DADK	-0.368197
R_ALAALAD	0
R_PHYTSpp	0
R_ALAALAr	0.391021
R_GLUPRT	0
R_NI2tex	0.00454512
R_SO2tex	0
R_EX_man_LPAREN_e_RPAREN_	0
R_EX_dopa_LPAREN_e_RPAREN_	0
R_COLIPAKpp	0
R_EX_r5p_LPAREN_e_RPAREN_	0
R_2AGPEAT120	0
R_HCINNMtex	0
R_CMPtex	0
R_EX_rib_DASH_D_LPAREN_e_RPAREN_	0
R_OAADC	0
R_OXCOAHDH	0
R_2AGPG141tipp	0
R_AGM3PA	0
R_MTAN	0
R_CO2tex	-348.968
R_DASYN181	0
R_FACOAL140t2pp	0
R_AGM3PH	0
R_LPLIPAL2G181	0
R_LPLIPAL2G180	0
R_CYTDt2pp	1000
R_CYSTL	0
R_Zn2tex	0.0047984
R_EX_acolipa_LPAREN_e_RPAREN_	0
R_GLCATr	0
R_EX_3hpp_LPAREN_e_RPAREN_	0
R_ARGORNt7pp	10
R_LPLIPAL1A140pp	0
R_PLIPA2G120pp	0
R_KDOPP	0.547553
R_PRAIi	0
R_SELtex	0
R_KDOPS	0.547553
R_O2Stex	0
R_ACALDtpp	0
R_PLIPA2A161pp	0
R_GDPtex	0
R_TRPt2rpp	10
R_PAPA161pp	0
R_MALTTTRabcpp	0
R_DHACOAH	0
R_NNDPR	0
R_EX_lac_DASH_D_LPAREN_e_RPAREN_	0
R_PRAIS	0
R_MMM	0
R_TREH	0
R_NO3R1pp	0
R_GLYCtex	0
R_ALDD2x	0
R_ALDD2y	0
R_EX_hdcea_LPAREN_e_RPAREN_	0
R_EX_fe3hox_LPAREN_e_RPAREN_	0
R_UACGAMtex	0
R_PETNT181pp	0
R_EX_cys_DASH_L_LPAREN_e_RPAREN_	-10
R_ASNN	0
R_NMNt7pp	0
R_CD2tpp	0
R_METOX2s	0
R_EX_gdp_LPAREN_e_RPAREN_	0
R_CLtex	0.0732425
R_PEAMNOpp	0
R_PACALDtex	0
R_SPMS	0
R_HBZOPT	0.00313796
R_INSK	0
R_INSH	0
R_TTDCEAtexi	0
R_SELGTHR	0
R_CAT	0
R_MINOHPtexi	0
R_MPTG2	0
[truncated: 585 more rows]

## Sheet: PSL_modules
Switch	Av. WT flux	Av. WT flux per Active	Av. KO flux	Av. KO flux per Active	ATP prod. ratio	React. type	Module reaction	WT flux	KO flux	Degree Cen.
R_PHEt2rpp	114.187	233.812	72.0911	140.905	1.8872	Switch	R_PHEt2rpp	2.60704	0	0.5
						Backup	R_PHETA1	0	-2.48613	0.075
						Backup	R_PPNDH	0	2.48613	0.575
						Backup	R_CHORM	0	2.48613	0.025
						Non-coessential	R_GLYCLTt4pp	1000	0	0.125
						Non-coessential	R_ALAt4pp	0	10	0.05
						Non-coessential	R_DADA	0	7.25896	0.575
						Non-coessential	R_FLDR2	0	131.614	0.45
						Non-coessential	R_GLYCTO3	0	0.0089773	0.1
						Non-coessential	R_RNTR4c2	0	0.351121	0.525
						Non-coessential	R_PFK	0.982874	0	0.55
						Non-coessential	R_NDPK7	0	0.362541	0.25
						Non-coessential	R_NAt3pp	1000	0	0.5
						Non-coessential	R_FE3tex	-774.181	0	0.025
						Non-coessential	R_URIK2	0	4.4389	0.5
						Non-coessential	R_FBA3	0	0.572345	0.05
						Non-coessential	R_DUTPDP	0	0.351121	0.55
						Non-coessential	R_DURIK1	0.368197	0	0.55
						Non-coessential	R_PFK_3	0	0.572345	0.55
						Non-coessential	R_PHEtex	2.60704	0	0.05
						Non-coessential	R_ADD	7.12566	0	0.575
						Non-coessential	R_GLCS1	0	974.598	0.55
						Non-coessential	R_DURIPP	-0.368197	0	0.15
						Non-coessential	R_GLGC	0	974.598	0.55
						Non-coessential	R_UPPRT	4.28658	0	0.125
						Non-coessential	R_EX_phe_DASH_L_LPAREN_e_RPAREN_	-2.60704	0	N/A
						Non-coessential	R_GLYCLTt2rpp	-1000	0	0.525
						Non-coessential	R_GLCP	0	974.598	0.15
						Non-coessential	R_FBA	0.982874	0	0.05
						Non-coessential	R_DADK	-0.368197	0	0.225
						Non-coessential	R_NTD6	0.368197	0	0.375
						Non-coessential	R_PUNP6	0	7.25896	0.15
						Non-coessential	R_PYNP2r	0	-4.4389	0.15
						Non-coessential	R_ASPT	144.337	0	0.075
						Non-coessential	R_RNTR1c2	0.736393	0	0.575
						Non-coessential	R_RNTR3c2	0.380172	0	0.55
						Non-coessential	R_GLYCTO2	0.00941388	0	0.075
						Non-coessential	R_RNDR3	0	0.362541	0.3
						Non-coessential	R_FEROpp	193.545	0	0.55
						Non-coessential	R_FRD2	0	0.0089773	0.05
						Non-coessential	R_RNDR1	0	0.351121	0.425
						Non-coessential	R_EX_fe3_LPAREN_e_RPAREN_	774.181	0	N/A
						Non-coessential	R_TRDR	0	0.713662	0.5
R_ZN2tpp	100.928	188.692	27.8248	59.8234	1.8254	Switch	R_ZN2tpp	0.0047984	0	0.0243902
						Backup	R_ZNabcpp	0	0.00479839	0.658537
						Non-coessential	R_ME2	29.7021	0	0.097561
						Non-coessential	R_DHAPT	0	0.982893	0.121951
						Non-coessential	R_GLYCTO2	0.00941388	0	0.0487805
						Non-coessential	R_GLYCTO3	0	0.00941386	0.0731707
						Non-coessential	R_THRA2i	0	114.635	0.0487805
						Non-coessential	R_SERD_D	0	18.7174	0.146341
						Non-coessential	R_RNTR4c2	0	0.368196	0.463415
						Non-coessential	R_PFK	0.982874	0	0.512195
						Non-coessential	R_NDPK8	-0.368197	0	0.195122
						Non-coessential	R_NAt3pp	1000	0	0.439024
						Non-coessential	R_FE3tex	-774.181	0	0.0243902
						Non-coessential	R_URIK2	0	4.65477	0.463415
						Non-coessential	R_DUTPDP	0	0.368196	0.512195
						Non-coessential	R_NADH16pp	379.549	0	0.439024
						Non-coessential	R_PUNP2	0.368197	0	0.195122
						Non-coessential	R_NADH17pp	0	379.55	0.463415
						Non-coessential	R_ADA	0	7.12566	0.560976
						Non-coessential	R_GLYCK	6.85277	0	0.463415
						Non-coessential	R_F6PA	0	0.982893	0.0731707
						Non-coessential	R_ADD	7.12566	0	0.609756
						Non-coessential	R_UPPRT	4.28658	0	0.121951
						Non-coessential	R_PYK	0	28.7194	0.536585
						Non-coessential	R_DURIPP	-0.368197	0	0.195122
						Non-coessential	R_GLYCK2	0	6.85278	0.463415
						Non-coessential	R_PROt4pp	1000	0	0.0243902
						Non-coessential	R_FEROpp	193.545	0	0.487805
						Non-coessential	R_ATHRDHr	0	-114.635	0.463415
						Non-coessential	R_ADPT	3.24882	0	0.146341
						Non-coessential	R_ACALD	0	114.635	0.439024
						Non-coessential	R_FBA	0.982874	0	0.0731707
						Non-coessential	R_DADK	-0.368197	0	0.219512
						Non-coessential	R_NTD6	0.368197	0	0.317073
						Non-coessential	R_PUNP5	0	7.12566	0.195122
						Non-coessential	R_PUNP1	0	-10.0063	0.243902
						Non-coessential	R_PYNP2r	0	-4.65477	0.195122
						Non-coessential	R_ASPT	144.337	0	0.097561
						Non-coessential	R_ADNK1	0	2.88061	0.512195
						Non-coessential	R_DURIK1	0.368197	0	0.487805
						Non-coessential	R_FRD2	0	379.559	0.0731707
						Non-coessential	R_TRPS2	18.7174	0	0.170732
						Non-coessential	R_EX_fe3_LPAREN_e_RPAREN_	774.181	0	N/A
R_ARGtex	83.4413	166.883	5.97607	11.9521	1.99118	Switch	R_ARGtex	10	0	0.0714286
						Backup	R_ACOTA	0	-3.76367	0.119048
						Backup	R_ARGSS	0	3.76367	0.619048
						Backup	R_ACGK	0	3.76367	0.261905
						Backup	R_OCBT	0	3.76367	0.571429
						Backup	R_ACODA	0	3.76367	0.285714
						Backup	R_ARGSL	0	3.76367	0.119048
						Backup	R_ACGS	0	3.76367	0.5
						Backup	R_AGPR	0	-3.76367	0.571429
						Non-coessential	R_PTRCORNt7pp	-10	0	0.0952381
						Non-coessential	R_ME2	29.7021	0	0.142857
						Non-coessential	R_IDOND	0	-91.9842	0.404762
						Non-coessential	R_SADH	5.83777	0	0.619048
						Non-coessential	R_DGK1	0	-0.33294	0.238095
						Non-coessential	R_SGSAD	5.83777	0	0.571429
						Non-coessential	R_ASNN	0	6.93285	0.285714
						Non-coessential	R_ASNNpp	6.60805	0	0.285714
						Non-coessential	R_AST	5.83777	0	0.47619
						Non-coessential	R_NDPK8	-0.368197	0	0.214286
						Non-coessential	R_NDPK5	0	-0.33294	0.214286
						Non-coessential	R_FE3tex	-774.181	0	0.0238095
						Non-coessential	R_FBA3	0	1.84631	0.047619
						Non-coessential	R_DAPtex	0	-5.63359	0.047619
						Non-coessential	R_PFK_3	0	1.84631	0.547619
						Non-coessential	R_PTRCt2pp	10	0	0.428571
						Non-coessential	R_CBMKr	0	3.76367	0.619048
						Non-coessential	R_PYK	0	24.5184	0.547619
						Non-coessential	R_ARGORNt7pp	10	0	0.142857
						Non-coessential	R_EX_arg_DASH_L_LPAREN_e_RPAREN_	-10	0	N/A
						Non-coessential	R_PROt4pp	1000	0	N/A
						Non-coessential	R_ASPt2pp	1000	0	0.47619
						Non-coessential	R_NTD8	0	0.33294	0.309524
						Non-coessential	R_FEROpp	193.545	0	0.571429
						Non-coessential	R_SOTA	5.83777	0	0.119048
						Non-coessential	R_LYSDC	0	5.63359	0.452381
						Non-coessential	R_PFK	0.982874	0	0.547619
						Non-coessential	R_DADK	-0.368197	0	0.238095
						Non-coessential	R_EX_15dap_LPAREN_e_RPAREN_	0	5.63359	N/A
						Non-coessential	R_NTD6	0.368197	0	0.309524
						Non-coessential	R_GLYt4pp	0	10	N/A
						Non-coessential	R_PUNP4	0	0.33294	0.119048
						Non-coessential	R_FBA	0.982874	0	0.047619
						Non-coessential	R_ASPT	144.337	0	0.166667
						Non-coessential	R_PUNP2	0.368197	0	0.119048
						Non-coessential	R_CADVtpp	0	5.63359	0.428571
						Non-coessential	R_IDOND2	0	91.9842	0.428571
						Non-coessential	R_EX_fe3_LPAREN_e_RPAREN_	774.181	0	N/A
						Non-coessential	R_SGDS	5.83777	0	0.261905
R_FACOAE120	0.346331	1.03899	0.711838	1.06776	0.999598	Switch	R_FACOAE120	1.09511	0	0.727273
						Backup	R_3OAR120	0	1.09456	0.636364
						Backup	R_3OAS120	0	1.09456	0.727273
						Backup	R_3HAD120	0	1.09456	0.363636
						Non-coessential	R_PFK	0.982874	0	0.818182
						Non-coessential	R_FBA	0.982874	0	0.181818
						Non-coessential	R_AACPS8	0	1.09456	0.454545
						Non-coessential	R_AACPS7	1.09511	0	0.545455
						Non-coessential	R_EAR120x	0	1.09456	0.727273
						Non-coessential	R_FACOAE100	0	1.09456	0.727273
						Non-coessential	R_FBA3	0	0.987346	0.181818
						Non-coessential	R_PFK_3	0	0.987346	0.818182
R_RPE	55.9235	183.749	94.1239	135.303	1.00024	Switch	R_RPE	-7.68753	0	0.0227273
						Backup	R_GND	0	11.4916	0.136364
						Non-coessential	R_ACt2rpp	0	-990	0.477273
						Non-coessential	R_LYSDC	0	5.18784	0.477273
						Non-coessential	R_GTHOr	0	0.757723	0.477273
						Non-coessential	R_ACS	0	975.838	0.227273
						Non-coessential	R_SERD_D	0	18.7563	0.113636
						Non-coessential	R_RNDR2b	0	0.378861	0.318182
						Non-coessential	R_RNTR2c2	0.380172	0	0.590909
						Non-coessential	R_IPDPS	0	0.0335011	0.568182
						Non-coessential	R_ASNN	0	6.61974	0.340909
						Non-coessential	R_DMPPS	0.033617	0	0.568182
						Non-coessential	R_ASNNpp	6.60805	0	0.340909
						Non-coessential	R_THRA2i	0	159.61	0.0681818
						Non-coessential	R_NDPK7	0	0.378861	0.159091
						Non-coessential	R_TRPS2	18.7174	0	0.272727
						Non-coessential	R_GRXR	0	0.757723	0.0681818
						Non-coessential	R_NADH16pp	379.549	0	0.431818
						Non-coessential	R_DAPtex	0	-5.18784	0.0454545
						Non-coessential	R_NADH17pp	0	385.483	0.454545
						Non-coessential	R_ADD	7.12566	0	0.681818
						Non-coessential	R_RNDR3b	0	0.378861	0.318182
						Non-coessential	R_FBP	0	2.81657	0.363636
						Non-coessential	R_GUAPRT	3.42952	0	0.0909091
						Non-coessential	R_PGL	0	11.4916	0.590909
						Non-coessential	R_G6PDH2r	0	11.4916	0.454545
						Non-coessential	R_ASPt2pp	1000	0	0.5
						Non-coessential	R_PROt4pp	1000	0	0.0454545
						Non-coessential	R_ATHRDHr	0	-159.61	0.477273
						Non-coessential	R_ADPT	3.24882	0	0.113636
						Non-coessential	R_ACALD	0	159.61	0.477273
						Non-coessential	R_PFK	0.982874	0	0.522727
						Non-coessential	R_ACt4pp	0	990	0.0909091
						Non-coessential	R_EX_15dap_LPAREN_e_RPAREN_	0	5.18784	N/A
						Non-coessential	R_GLYt4pp	0	10	0.0681818
						Non-coessential	R_PUNP6	0	7.13556	0.113636
						Non-coessential	R_PUNP1	0	-3.23762	0.136364
						Non-coessential	R_PUNP3	0	-3.4177	0.113636
						Non-coessential	R_ADNK1	0	3.23762	0.545455
						Non-coessential	R_ASPT	144.337	0	0.159091
						Non-coessential	R_RNTR3c2	0.380172	0	0.590909
						Non-coessential	R_DADA	0	7.13556	0.636364
						Non-coessential	R_CADVtpp	0	5.18784	0.454545
						Non-coessential	R_FRD2	0	385.483	0.0454545
						Non-coessential	R_GSNK	0	3.4177	0.545455
						Non-coessential	R_NDPK5	0	0.378861	0.159091
R_GUAtex	153.27	295.187	64.068	133.262	1.86485	Switch	R_GUAtex	10	0	0.0625
						Backup	R_GMPS2	0	3.29031	0.604167
						Non-coessential	R_GLYCLTt4pp	1000	0	0.104167
						Non-coessential	R_R15BPK	1000	0	0.208333
						Non-coessential	R_THRAi	0	6.57509	0.0833333
						Non-coessential	R_LYSDC	0	5.36721	0.375
						Non-coessential	R_ACS	0	966.688	0.25
						Non-coessential	R_GLYCTO2	0.00941388	0	0.0625
						Non-coessential	R_GLYCTO3	0	0.00903175	0.0833333
						Non-coessential	R_THRD	6.43018	0	0.375
						Non-coessential	R_SERD_D	0	19.1754	0.166667
						Non-coessential	R_RNTR4c2	0	0.353251	0.458333
						Non-coessential	R_ACCOAL	0	916.819	0.3125
						Non-coessential	R_ASNN	0	6.74574	0.3125
						Non-coessential	R_ASNNpp	6.60805	0	0.3125
						Non-coessential	R_NDPK8	-0.368197	0	0.166667
						Non-coessential	R_NAt3pp	1000	0	0.395833
						Non-coessential	R_FE3tex	-774.181	0	0.0208333
						Non-coessential	R_PUNP1	0	-7.24233	0.208333
						Non-coessential	R_DUTPDP	0	0.353251	0.520833
						Non-coessential	R_THRA2i	0	142.685	0.0833333
						Non-coessential	R_DAPtex	0	-5.36721	0.0416667
						Non-coessential	R_EX_gua_LPAREN_e_RPAREN_	-10	0	N/A
						Non-coessential	R_ADA	0	7.24233	0.541667
						Non-coessential	R_ADD	7.12566	0	0.583333
						Non-coessential	R_IMPD	0	3.29031	0.479167
						Non-coessential	R_PPCSCT	0	916.819	0.0416667
						Non-coessential	R_R1PK	1000	0	0.520833
						Non-coessential	R_GLNS	0	0.294893	0.666667
						Non-coessential	R_DURIPP	-0.368197	0	0.145833
						Non-coessential	R_GUAPRT	3.42952	0	0.166667
						Non-coessential	R_HXPRT	0	3.29031	0.166667
						Non-coessential	R_FEROpp	193.545	0	0.479167
						Non-coessential	R_GLYCLTt2rpp	-1000	0	0.416667
						Non-coessential	R_ATHRDHr	0	-142.685	0.375
						Non-coessential	R_ACALD	0	149.26	0.4375
						Non-coessential	R_DADK	-0.368197	0	0.1875
						Non-coessential	R_EX_15dap_LPAREN_e_RPAREN_	0	5.36721	N/A
						Non-coessential	R_NTD6	0.368197	0	0.395833
						Non-coessential	R_GLYt4pp	0	10	0.0833333
						Non-coessential	R_PUNP5	0	7.24233	0.229167
						Non-coessential	R_GUAD	6.57048	0	0.5625
						Non-coessential	R_ASPT	144.337	0	0.1875
						Non-coessential	R_TRPS2	18.7174	0	0.25
						Non-coessential	R_GUAtpp	10	0	0.0625
						Non-coessential	R_PUNP2	0.368197	0	0.145833
						Non-coessential	R_DURIK1	0.368197	0	0.479167
						Non-coessential	R_CADVtpp	0	5.36721	0.375
						Non-coessential	R_FRD2	0	0.00903175	0.0625
						Non-coessential	R_GLUNpp	2.69905	0	0.3125
						Non-coessential	R_PPM	-1000	0	0.0625
						Non-coessential	R_EX_fe3_LPAREN_e_RPAREN_	774.181	0	N/A
R_CTECOAI7	122.84	327.573	86.6985	138.718	1.82264	Switch	R_CTECOAI7	-2.11676	0	0.027027
						Backup	R_3OAR161	0	2.11473	0.459459
						Backup	R_3HAD161	0	2.11473	0.189189
						Backup	R_3OAS161	0	2.11473	0.486486
						Non-coessential	R_GLUABUTt7pp	0	1000	0.027027
						Non-coessential	R_R15BPK	1000	0	0.243243
						Non-coessential	R_FACOAE161	2.11676	0	0.594595
						Non-coessential	R_FACOAE141	0	2.11473	0.594595
						Non-coessential	R_GLYCTO2	0.00941388	0	0.027027
						Non-coessential	R_ABUTt2pp	0	1000	0.459459
						Non-coessential	R_GLYCTO4	0	0.00940486	0.0540541
						Non-coessential	R_ASNN	0	6.6113	0.189189
						Non-coessential	R_ASNNpp	6.60805	0	0.189189
						Non-coessential	R_FE3tex	-774.181	0	0.027027
						Non-coessential	R_URIK2	0	4.28247	0.486486
						Non-coessential	R_ATHRDHr	0	-142.419	0.459459
						Non-coessential	R_THRA2i	0	142.419	0.0540541
						Non-coessential	R_DAPtex	0	-5.17583	0.0540541
						Non-coessential	R_FRD3	0	0.00940486	0.0540541
						Non-coessential	R_GLYCK	6.85277	0	0.540541
						Non-coessential	R_CTECOAI6	0	-2.11473	0.027027
						Non-coessential	R_AACPS4	2.11676	0	0.324324
						Non-coessential	R_AACPS2	0	2.11473	0.297297
						Non-coessential	R_EAR161x	0	2.11473	0.486486
						Non-coessential	R_FEROpp	193.545	0	0.540541
						Non-coessential	R_R1PK	1000	0	0.594595
						Non-coessential	R_LYSDC	0	5.17583	0.459459
						Non-coessential	R_ADPT	3.24882	0	0.189189
						Non-coessential	R_ACALD	0	142.419	0.486486
						Non-coessential	R_EX_15dap_LPAREN_e_RPAREN_	0	5.17583	N/A
						Non-coessential	R_ASPt2pp	1000	0	0.513514
						Non-coessential	R_PUNP1	0	-3.2457	0.108108
						Non-coessential	R_PYNP2r	0	-4.28247	0.108108
						Non-coessential	R_ASPT	144.337	0	0.108108
						Non-coessential	R_UPPRT	4.28658	0	0.189189
						Non-coessential	R_ADNK1	0	3.2457	0.594595
						Non-coessential	R_CADVtpp	0	5.17583	0.459459
						Non-coessential	R_ACS	0	976.634	0.324324
						Non-coessential	R_GLYCK2	0	6.85579	0.540541
						Non-coessential	R_EX_fe3_LPAREN_e_RPAREN_	774.181	0	N/A
R_FACOAE161	125.939	277.066	42.4041	77.7408	1.82264	Switch	R_FACOAE161	2.11676	0	0.528302
						Backup	R_3OAR161	0	2.11473	0.396226
						Backup	R_3HAD161	0	2.11473	0.226415
						Backup	R_3OAS161	0	2.11473	0.415094
						Non-coessential	R_GLYCLTt4pp	1000	0	0.0943396
						Non-coessential	R_FE3tex	-774.181	0	0.0188679
						Non-coessential	R_CTECOAI7	-2.11676	0	0.0188679
						Non-coessential	R_CTECOAI6	0	-2.11473	0.0188679
						Non-coessential	R_THRt4pp	0	990	0.113208
						Non-coessential	R_FACOAE141	0	2.11473	0.528302
						Non-coessential	R_THRD	6.43018	0	0.433962
						Non-coessential	R_PDX5PO2	0.00313796	0	0.433962
						Non-coessential	R_DGK1	0	-0.367844	0.207547
						Non-coessential	R_PYAM5PO	0	142.419	0.264151
						Non-coessential	R_IPDPS	0	0.0335848	0.45283
						Non-coessential	R_PFK	0.982874	0	0.528302
						Non-coessential	R_DMPPS	0.033617	0	0.45283
						Non-coessential	R_GLYAT	-6.43018	0	0.132075
						Non-coessential	R_NDPK8	-0.368197	0	0.188679
						Non-coessential	R_NAt3pp	1000	0	0.45283
						Non-coessential	R_NDPK5	0	-0.367844	0.188679
						Non-coessential	R_THRAi	0	6.4336	0.0943396
						Non-coessential	R_URIK2	0	4.28247	0.415094
						Non-coessential	R_FBA3	0	0.991514	0.0377358
						Non-coessential	R_PFK_3	0	0.991514	0.528302
						Non-coessential	R_ADD	7.12566	0	0.528302
						Non-coessential	R_UPPRT	4.28658	0	0.132075
						Non-coessential	R_PUNP4	0	0.367844	0.132075
						Non-coessential	R_AACPS4	2.11676	0	0.301887
						Non-coessential	R_GUAPRT	3.42952	0	0.150943
						Non-coessential	R_AACPS2	0	2.11473	0.283019
						Non-coessential	R_PDX5POi	0	0.00313495	0.0754717
						Non-coessential	R_ALAt2pp	1000	0	0.377358
						Non-coessential	R_NTD8	0	0.367844	0.301887
						Non-coessential	R_PROt4pp	1000	0	0.0754717
						Non-coessential	R_FEROpp	193.545	0	0.490566
						Non-coessential	R_GLYCLTt2rpp	-1000	0	0.396226
						Non-coessential	R_DADA	0	7.12841	0.490566
						Non-coessential	R_ADPT	3.24882	0	0.150943
						Non-coessential	R_ACALD	0	6.4336	0.433962
						Non-coessential	R_FBA	0.982874	0	0.0377358
						Non-coessential	R_DADK	-0.368197	0	0.207547
						Non-coessential	R_NTD6	0.368197	0	0.301887
						Non-coessential	R_GLYt4pp	0	10	0.113208
						Non-coessential	R_EAR161x	0	2.11473	0.415094
						Non-coessential	R_PUNP6	0	7.12841	0.150943
						Non-coessential	R_PUNP1	0	-2.87786	0.169811
						Non-coessential	R_PYNP2r	0	-4.28247	0.150943
						Non-coessential	R_PUNP3	0	-3.79408	0.150943
						Non-coessential	R_ASPT	144.337	0	0.0566038
						Non-coessential	R_ADNK1	0	2.87786	0.54717
						Non-coessential	R_ALATA_D2	0	142.419	0.0566038
						Non-coessential	R_ACS	0	980.06	0.320755
						Non-coessential	R_GSNK	0	3.79408	0.54717
						Non-coessential	R_EX_fe3_LPAREN_e_RPAREN_	774.181	0	N/A
R_ADEtex	62.6359	141.612	24.6171	44.1411	0.995099	Switch	R_ADEtex	10	0	0.102041
						Backup	R_ADSL1r	0	2.74215	0.122449
						Backup	R_ADSS	0	2.74215	0.612245
						Non-coessential	R_ME2	29.7021	0	0.142857
						Non-coessential	R_R15BPK	1000	0	0.265306
						Non-coessential	R_ALATA_L2	0	12.1926	0.0816327
						Non-coessential	R_GTHOr	0	1.07664	0.469388
						Non-coessential	R_ACS	0	970.153	0.285714
						Non-coessential	R_GLYCTO2	0.00941388	0	0.0204082
						Non-coessential	R_GLYCTO3	0	0.00898094	0.0408163
						Non-coessential	R_RNTR4c2	0	0.351263	0.591837
						Non-coessential	R_PYAM5PO	0	12.1926	0.367347
						Non-coessential	R_RNDR2b	0	0.362688	0.346939
						Non-coessential	R_RNTR2c2	0.380172	0	0.612245
						Non-coessential	R_SERD_L	0	19.2363	0.204082
						Non-coessential	R_ASNN	0	6.76404	0.387755
						Non-coessential	R_ASNNpp	6.60805	0	0.387755
						Non-coessential	R_NDPK7	0	0.362688	0.285714
						Non-coessential	R_TRPS2	18.7174	0	0.306122
						Non-coessential	R_GRXR	0	1.07664	0.0816327
						Non-coessential	R_EX_ade_LPAREN_e_RPAREN_	-10	0	N/A
						Non-coessential	R_IDOND	0	-98.0261	0.428571
						Non-coessential	R_DUTPDP	0	0.351263	0.632653
						Non-coessential	R_PUNP2	0.368197	0	0.163265
						Non-coessential	R_DAPtex	0	-5.39328	0.0408163
						Non-coessential	R_NTD6	0.368197	0	0.387755
						Non-coessential	R_GLYCK	6.85277	0	0.55102
						Non-coessential	R_ADD	7.12566	0	0.714286
						Non-coessential	R_RNDR1b	0	0.351263	0.510204
						Non-coessential	R_R1PK	1000	0	0.571429
						Non-coessential	R_RNDR3b	0	0.362688	0.326531
						Non-coessential	R_PYK	0	27.0153	0.612245
						Non-coessential	R_DURIPP	-0.368197	0	0.102041
						Non-coessential	R_ADEt2rpp	10	0	0.510204
						Non-coessential	R_GLYCK2	0	1.99751	0.55102
						Non-coessential	R_ASPt2pp	1000	0	0.489796
						Non-coessential	R_LYSDC	0	5.39328	0.469388
						Non-coessential	R_ADPT	3.24882	0	0.204082
						Non-coessential	R_HXAND	7.12566	0	0.591837
						Non-coessential	R_DADK	-0.368197	0	0.265306
						Non-coessential	R_EX_15dap_LPAREN_e_RPAREN_	0	5.39328	N/A
						Non-coessential	R_GMPR	0	2.74215	0.55102
						Non-coessential	R_PUNP1	0	-0.00598729	0.204082
						Non-coessential	R_ASPT	144.337	0	0.204082
						Non-coessential	R_RNTR1c2	0.736393	0	0.693878
						Non-coessential	R_ADNK1	0	0.00598729	0.612245
						Non-coessential	R_RNTR3c2	0.380172	0	0.612245
						Non-coessential	R_DURIK1	0.368197	0	0.571429
						Non-coessential	R_CADVtpp	0	5.39328	0.44898
						Non-coessential	R_FRD2	0	0.00898094	0.0612245
						Non-coessential	R_IDOND2	0	98.0261	0.44898
						Non-coessential	R_NDPK5	0	0.362688	0.285714
R_PYDXNK	12.662	32.6547	43.3585	70.8188	1.00002	Switch	R_PYDXNK	0.00313796	0	0.553191
						Backup	R_PERD	0	0.00313781	0.468085
						Backup	R_PDX5PS	0	0.00313781	0.659574
						Backup	R_E4PD	0	0.00313781	0.531915
						Backup	R_OHPBAT	0	0.00313781	0.0425532
						Non-coessential	R_ME1	0	28.715	0.255319
						Non-coessential	R_ME2	29.7021	0	0.170213
						Non-coessential	R_SERD_D	0	18.718	0.148936
						Non-coessential	R_P5CR	0	12.0513	0.446809
						Non-coessential	R_DHAPT	0	0.982266	0.12766
						Non-coessential	R_ACS	0	976.612	0.212766
						Non-coessential	R_GLYCTO2	0.00941388	0	0.0425532
						Non-coessential	R_GLYCTO3	0	0.00941342	0.0638298
						Non-coessential	R_PDX5PO2	0.00313796	0	0.468085
						Non-coessential	R_DAAD	0	11.8167	0.319149
						Non-coessential	R_FADRx	23.8696	0	0.468085
						Non-coessential	R_PFK	0.982874	0	0.531915
						Non-coessential	R_THRA2i	0	90.0002	0.0425532
						Non-coessential	R_NDPK7	0	0.380153	0.191489
						Non-coessential	R_TRPS2	18.7174	0	0.191489
						Non-coessential	R_NDPK5	0	0.380153	0.191489
						Non-coessential	R_URIK2	0	4.28637	0.489362
						Non-coessential	R_RNTR2c2	0.380172	0	0.531915
						Non-coessential	R_NADH16pp	379.549	0	0.468085
						Non-coessential	R_PYDXNtex	0.00313796	0	0.0425532
						Non-coessential	R_NADH17pp	0	379.535	0.489362
						Non-coessential	R_ADA	0	7.1258	0.595745
						Non-coessential	R_GLYCK	6.85277	0	0.489362
						Non-coessential	R_RNDR3	0	0.380153	0.234043
						Non-coessential	R_F6PA	0	0.982266	0.0638298
						Non-coessential	R_ADD	7.12566	0	0.617021
						Non-coessential	R_PYDXNtpp	0.00313796	0	0.0425532
						Non-coessential	R_UPPRT	4.28658	0	0.0851064
						Non-coessential	R_GLYCK2	0	6.85293	0.489362
						Non-coessential	R_PDX5POi	0	0.00313781	0.0638298
						Non-coessential	R_ATHRDHr	0	-90.0002	0.468085
						Non-coessential	R_ADPT	3.24882	0	0.106383
						Non-coessential	R_ACALD	0	90.0002	0.489362
						Non-coessential	R_FBA	0.982874	0	0.0638298
						Non-coessential	R_EX_pydxn_LPAREN_e_RPAREN_	-0.00313796	0	N/A
						Non-coessential	R_TRDR	0	0.760306	0.489362
						Non-coessential	R_PUNP5	0	7.1258	0.106383
						Non-coessential	R_PUNP1	0	-10.3745	0.148936
						Non-coessential	R_PYNP2r	0	-4.28637	0.106383
						Non-coessential	R_ADNK1	0	3.24866	0.531915
						Non-coessential	R_RNDR2	0	0.380153	0.255319
						Non-coessential	R_ASPT	144.337	0	0.106383
						Non-coessential	R_RNTR3c2	0.380172	0	0.531915
						Non-coessential	R_FRD2	0	379.545	0.0638298
R_POR5	101.794	233.749	50.449	89.3668	1.82541	Switch	R_POR5	1.53035	0	0.473684
						Backup	R_FLDR2	0	0.033617	0.421053
						Non-coessential	R_R15BPK	1000	0	0.315789
						Non-coessential	R_LYSDC	0	5.1712	0.438596
						Non-coessential	R_THRt4pp	0	1000	N/A
						Non-coessential	R_ALATA_L2	0	142.806	0.0877193
						Non-coessential	R_ACS	0	980.041	0.315789
						Non-coessential	R_PRPPS	-989.035	0	0.578947
						Non-coessential	R_PDX5PO2	0.00313796	0	0.473684
						Non-coessential	R_DGK1	0	-0.368197	0.298246
						Non-coessential	R_PYAM5PO	0	142.806	0.333333
						Non-coessential	R_RNTR2c2	0.380172	0	0.596491
						Non-coessential	R_SERD_L	0	18.7174	0.157895
						Non-coessential	R_ASNN	0	6.60805	0.280702
						Non-coessential	R_ASNNpp	6.60805	0	0.280702
						Non-coessential	R_NDPK7	0	0.380172	0.298246
						Non-coessential	R_TRPS2	18.7174	0	0.263158
						Non-coessential	R_NDPK5	0	0.380172	0.298246
						Non-coessential	R_FE3tex	-774.181	0	0.0175439
						Non-coessential	R_URIK2	0	4.28658	0.473684
						Non-coessential	R_FBA3	0	0.982874	0.0350877
						Non-coessential	R_NADH16pp	379.549	0	0.421053
						Non-coessential	R_PUNP2	0.368197	0	0.157895
						Non-coessential	R_EX_15dap_LPAREN_e_RPAREN_	0	5.1712	N/A
						Non-coessential	R_DAPtex	0	-5.1712	0.0350877
						Non-coessential	R_NADH17pp	0	379.549	0.438596
						Non-coessential	R_ADA	0	7.12566	0.649123
						Non-coessential	R_PFK_3	0	0.982874	0.561404
						Non-coessential	R_GLYCK	6.85277	0	0.54386
						Non-coessential	R_RNDR3	0	0.380172	0.280702
						Non-coessential	R_ADD	7.12566	0	0.684211
						Non-coessential	R_FBA	0.982874	0	0.0350877
						Non-coessential	R_GLYCK2	0	6.85277	0.54386
						Non-coessential	R_UPPRT	4.28658	0	0.122807
						Non-coessential	R_GUAPRT	3.42952	0	0.140351
						Non-coessential	R_PDX5POi	0	0.00313796	0.0701754
						Non-coessential	R_PROt4pp	1000	0	N/A
						Non-coessential	R_NTD8	0	0.368197	0.368421
						Non-coessential	R_FEROpp	193.545	0	0.614035
						Non-coessential	R_R1PK	1000	0	0.614035
						Non-coessential	R_FDH4pp	0.0282416	0	0.421053
						Non-coessential	R_ADPT	3.24882	0	0.157895
						Non-coessential	R_PFK	0.982874	0	0.561404
						Non-coessential	R_DADK	-0.368197	0	0.280702
						Non-coessential	R_FDH5pp	0	0.0282416	0.438596
						Non-coessential	R_NTD6	0.368197	0	0.368421
						Non-coessential	R_PUNP5	0	7.12566	0.175439
						Non-coessential	R_PUNP4	0	0.368197	0.140351
						Non-coessential	R_PUNP1	0	-10.0063	0.210526
						Non-coessential	R_PYNP2r	0	-4.28658	0.175439
						Non-coessential	R_PUNP3	0	-3.79772	0.175439
						Non-coessential	R_ASPT	144.337	0	0.122807
						Non-coessential	R_RNDR2	0	0.748368	0.315789
						Non-coessential	R_RNTR1c2	0.736393	0	0.684211
						Non-coessential	R_ADNK1	0	2.88062	0.578947
						Non-coessential	R_RNTR3c2	0.380172	0	0.596491
						Non-coessential	R_CADVtpp	0	5.1712	0.438596
						Non-coessential	R_FRD2	0	379.577	0.0526316
						Non-coessential	R_RNDR1	0	0.368197	0.473684
						Non-coessential	R_GSNK	0	3.79772	0.578947
						Non-coessential	R_EX_fe3_LPAREN_e_RPAREN_	774.181	0	N/A
						Non-coessential	R_TRDR	0	1.49674	0.473684
R_I2FE2ST	132.715	287.549	80.7697	150.001	1	Switch	R_I2FE2ST	0.000365861	0	0.315789
						Backup	R_S2FE2ST	0	0.000365861	0.315789
						Backup	R_SCYSDS	0	0.000731721	0.0263158
						Backup	R_S2FE2SS	0	0.000365861	0.789474
						Non-coessential	R_GLYCLTt4pp	1000	0	0.105263
						Non-coessential	R_R15BPK	1000	0	0.289474
						Non-coessential	R_THRt4pp	0	1000	0.0789474
						Non-coessential	R_GTHOr	0	0.380171	0.342105
						Non-coessential	R_ACS	0	971.588	0.315789
						Non-coessential	R_FLDR2	0	143.208	0.315789
						Non-coessential	R_SERD_D	0	18.7174	0.0789474
						Non-coessential	R_RNDR2b	0	0.380171	0.315789
						Non-coessential	R_RNTR2c2	0.380172	0	0.526316
						Non-coessential	R_ASNN	0	6.60805	0.315789
						Non-coessential	R_ASNNpp	6.60805	0	0.315789
						Non-coessential	R_NDPK8	-0.368197	0	0.263158
						Non-coessential	R_NDPK7	0	0.380171	0.315789
						Non-coessential	R_NDPK6	0	0.368197	0.315789
						Non-coessential	R_GRXR	0	0.380171	0.0526316
						Non-coessential	R_GLUt4pp	0	1000	0.0789474
						Non-coessential	R_DUTPDP	0	0.368197	0.578947
						Non-coessential	R_PUNP2	0.368197	0	0.131579
						Non-coessential	R_RNDR4	0	0.368197	0.315789
						Non-coessential	R_TRDR	0	0.748368	0.368421
						Non-coessential	R_RNDR3	0	0.380171	0.315789
						Non-coessential	R_R1PK	1000	0	0.526316
						Non-coessential	R_DURIPP	-0.368197	0	0.131579
						Non-coessential	R_PROt4pp	1000	0	0.0789474
						Non-coessential	R_GLYCLTt2rpp	-1000	0	0.342105
						Non-coessential	R_ADPT	3.24882	0	0.157895
						Non-coessential	R_DADK	-0.368197	0	0.289474
						Non-coessential	R_NTD6	0.368197	0	0.368421
						Non-coessential	R_PUNP1	0	-2.88062	0.184211
						Non-coessential	R_ASPT	144.337	0	0.0789474
						Non-coessential	R_ADNK1	0	2.88062	0.552632
						Non-coessential	R_RNTR3c2	0.380172	0	0.526316
						Non-coessential	R_DURIK1	0.368197	0	0.526316
						Non-coessential	R_TRPS2	18.7174	0	0.263158
						Non-coessential	R_NDPK5	0	0.380171	0.315789
R_I2FE2SS	135.319	276.05	48.0399	94.2322	1.82539	Switch	R_I2FE2SS	0.00402447	0	0.489796
						Backup	R_S4FE4ST	0	0.00365859	0.489796
						Backup	R_SCYSDS	0	0.0153661	0.0408163
						Backup	R_S4FE4SR	0	0.00365859	0.489796
						Backup	R_S2FE2ST	0	0.000365859	0.489796
						Backup	R_S2FE2SS2	0	0.00365859	0.816327
						Backup	R_S2FE2SS	0	0.00402445	0.816327
						Non-coessential	R_GLYCLTt4pp	1000	0	0.0408163
						Non-coessential	R_R15BPK	1000	0	0.326531
						Non-coessential	R_ATHRDHr	0	-144.337	0.510204
						Non-coessential	R_THRt4pp	0	1000	0.0204082
						Non-coessential	R_ACS	0	980.041	0.346939
						Non-coessential	R_I2FE2ST	0.000365861	0	0.489796
						Non-coessential	R_PRPPS	-989.035	0	0.673469
						Non-coessential	R_DGK1	0	-0.368195	0.285714
						Non-coessential	R_IPDPS	0	0.0336169	0.571429
						Non-coessential	R_ASNN	0	6.60806	0.183673
						Non-coessential	R_DMPPS	0.033617	0	0.571429
						Non-coessential	R_ASNNpp	6.60805	0	0.183673
						Non-coessential	R_NDPK8	-0.368197	0	0.265306
						Non-coessential	R_NDPK5	0	-0.368195	0.265306
						Non-coessential	R_FE3tex	-774.181	0	0.0204082
						Non-coessential	R_URIK2	0	4.28656	0.530612
						Non-coessential	R_I2FE2SS2	0.00365861	0	0.489796
						Non-coessential	R_THRA2i	0	144.337	0.0408163
						Non-coessential	R_PUNP2	0.368197	0	0.183673
						Non-coessential	R_GLYCK	6.85277	0	0.612245
						Non-coessential	R_GLYCK2	0	6.85279	0.612245
						Non-coessential	R_UPPRT	4.28658	0	0.142857
						Non-coessential	R_GUAPRT	3.42952	0	0.163265
						Non-coessential	R_NTD8	0	0.368195	0.285714
						Non-coessential	R_I4FE4SR	0.00365861	0	0.489796
						Non-coessential	R_FEROpp	193.545	0	0.591837
						Non-coessential	R_GLYCLTt2rpp	-1000	0	0.510204
						Non-coessential	R_FDH4pp	0.0282416	0	0.489796
						Non-coessential	R_ADPT	3.24882	0	0.163265
						Non-coessential	R_ACALD	0	144.337	0.530612
						Non-coessential	R_I4FE4ST	0.00365861	0	0.489796
						Non-coessential	R_DADK	-0.368197	0	0.285714
						Non-coessential	R_FDH5pp	0	0.0282415	0.510204
						Non-coessential	R_NTD6	0.368197	0	0.285714
						Non-coessential	R_PUNP4	0	0.368195	0.183673
						Non-coessential	R_R1PK	1000	0	0.673469
						Non-coessential	R_PUNP1	0	-2.88061	0.22449
						Non-coessential	R_PYNP2r	0	-4.28656	0.22449
						Non-coessential	R_PUNP3	0	-3.79771	0.22449
						Non-coessential	R_ASPT	144.337	0	0.0612245
						Non-coessential	R_ADNK1	0	2.88061	0.653061
						Non-coessential	R_FRD2	0	0.0282415	0.0408163
						Non-coessential	R_GSNK	0	3.79771	0.653061
						Non-coessential	R_EX_fe3_LPAREN_e_RPAREN_	774.181	0	N/A
R_GLNtex	161.027	314.735	102.628	210.143	1.96822	Switch	R_GLNtex	10	0	0.075
						Backup	R_GLNS	0	6.74949	0.775
						Non-coessential	R_R15BPK	1000	0	0.35
						Non-coessential	R_THRAi	0	6.69982	0.075
						Non-coessential	R_EX_gln_DASH_L_LPAREN_e_RPAREN_	-10	0	N/A
						Non-coessential	R_ACS	0	981.548	0.375
						Non-coessential	R_PRPPS	-989.035	0	0.6
						Non-coessential	R_ASPT	144.337	0	0.075
						Non-coessential	R_DGK1	0	-0.340386	0.3
						Non-coessential	R_NDPK8	-0.368197	0	0.275
						Non-coessential	R_GLUNpp	2.69905	0	0.175
						Non-coessential	R_NDPK5	0	-0.340386	0.275
						Non-coessential	R_FE3tex	-774.181	0	0.025
						Non-coessential	R_URIK2	0	3.96281	0.425
						Non-coessential	R_ATHRDHr	0	-129.871	0.4
						Non-coessential	R_THRA2i	0	129.871	0.075
						Non-coessential	R_PUNP2	0.368197	0	0.225
						Non-coessential	R_GLNabcpp	7.30095	0	0.75
						Non-coessential	R_UPPRT	4.28658	0	0.175
						Non-coessential	R_GUAPRT	3.42952	0	0.2
						Non-coessential	R_CRNt8pp	0	1000	0.05
						Non-coessential	R_PROt4pp	1000	0	0.025
						Non-coessential	R_NTD8	0	0.340386	0.275
						Non-coessential	R_CRNt2rpp	0	-1000	0.4
						Non-coessential	R_FEROpp	193.545	0	0.475
						Non-coessential	R_CRNDt2rpp	0	1000	0.4
						Non-coessential	R_ADPT	3.24882	0	0.2
						Non-coessential	R_ACALD	0	136.571	0.45
						Non-coessential	R_DADK	-0.368197	0	0.3
						Non-coessential	R_FDH5pp	0	0.0261085	0.4
						Non-coessential	R_NTD6	0.368197	0	0.275
						Non-coessential	R_PUNP4	0	0.340386	0.225
						Non-coessential	R_PUNP1	0	-2.66304	0.275
						Non-coessential	R_PYNP2r	0	-3.96281	0.275
						Non-coessential	R_PUNP3	0	-3.51087	0.275
						Non-coessential	R_R1PK	1000	0	0.6
						Non-coessential	R_ADNK1	0	2.66304	0.575
						Non-coessential	R_FDH4pp	0.0282416	0	0.375
						Non-coessential	R_FRD2	0	0.0261085	0.05
						Non-coessential	R_NAt3pp	1000	0	0.4
						Non-coessential	R_GSNK	0	3.51087	0.575
						Non-coessential	R_EX_fe3_LPAREN_e_RPAREN_	774.181	0	N/A
						Non-coessential	R_THRD	6.43018	0	0.4
R_HACD1	49.9148	124.178	31.5367	52.7335	1.78152	Switch	R_HACD1	5.00779	0	0.484848
						Backup	R_3HAD60	0	4.92972	0.242424
						Backup	R_3OAS100	0	4.92972	0.505051
						Backup	R_3OAR100	0	4.92972	0.474747
						Backup	R_3HAD40	0	4.92972	0.242424
						Backup	R_3HAD80	0	4.92972	0.242424
						Backup	R_3OAR40	0	4.92972	0.474747
						Backup	R_3OAS80	0	4.92972	0.505051
						Backup	R_3OAS60	0	4.92972	0.505051
						Backup	R_3OAR60	0	4.92972	0.474747
						Backup	R_3HAD100	0	4.92972	0.242424
						Backup	R_3OAR80	0	4.92972	0.474747
						Non-coessential	R_ME1	0	29.3628	0.222222
						Non-coessential	R_ME2	29.7021	0	0.20202
						Non-coessential	R_AGPAT120	0	1.92584	0.131313
						Non-coessential	R_PA120abcpp	0	1.92584	0.707071
						Non-coessential	R_DADA	0	7.17047	0.626263
						Non-coessential	R_FACOAL120t2pp	0	3.85169	0.616162
						Non-coessential	R_3OAS120	0	4.92972	0.505051
						Non-coessential	R_IDOND	0	-69.8562	0.464646
						Non-coessential	R_URIK2	0	4.21975	0.484848
						Non-coessential	R_PLIPA2A120pp	0	1.92584	0.616162
						Non-coessential	R_ACACT5r	5.00779	0	0.131313
						Non-coessential	R_GLYC3Pt6pp	0	1.92584	0.0808081
						Non-coessential	R_HACD2	5.00779	0	0.484848
						Non-coessential	R_HACD3	5.00779	0	0.484848
						Non-coessential	R_HACD4	5.00779	0	0.484848
						Non-coessential	R_HACD5	5.00779	0	0.484848
						Non-coessential	R_R1PK	1000	0	0.535354
						Non-coessential	R_RNTR3c2	0.380172	0	0.606061
						Non-coessential	R_ACACT2r	5.00779	0	0.131313
						Non-coessential	R_EAR100x	0	4.92972	0.474747
						Non-coessential	R_ACOAD1f	-5.00779	0	0.0808081
						Non-coessential	R_KAS14	0	4.92972	0.505051
						Non-coessential	R_FACOAE120	1.09511	0	0.707071
						Non-coessential	R_DHAPT	0	1.12345	0.0606061
						Non-coessential	R_GTHOr	0	0.374245	0.474747
						Non-coessential	R_ACS	0	974.38	0.212121
						Non-coessential	R_THRD	6.43018	0	0.484848
						Non-coessential	R_ACPPAT120	0	1.92584	0.535354
						Non-coessential	R_PYAM5PO	0	11.9438	0.252525
						Non-coessential	R_SERD_L	0	18.8933	0.0909091
						Non-coessential	R_GLYAT	-6.43018	0	0.141414
						Non-coessential	R_TRPS2	18.7174	0	0.232323
						Non-coessential	R_GRXR	0	0.374245	0.020202
						Non-coessential	R_ACOAD2f	-5.00779	0	0.0808081
						Non-coessential	R_F6PA	0	1.12345	0.030303
						Non-coessential	R_EAR40x	0	4.92972	0.474747
						Non-coessential	R_AACPS7	1.09511	0	0.242424
						Non-coessential	R_GUAPRT	3.42952	0	0.0707071
						Non-coessential	R_ECOAH5	5.00779	0	0.242424
						Non-coessential	R_ECOAH4	5.00779	0	0.242424
						Non-coessential	R_ECOAH1	5.00779	0	0.242424
						Non-coessential	R_ECOAH3	5.00779	0	0.242424
						Non-coessential	R_ECOAH2	5.00779	0	0.242424
						Non-coessential	R_APG3PAT120	0	1.92584	0.515152
						Non-coessential	R_FBA	0.982874	0	0.030303
						Non-coessential	R_TRDR	0	0.374245	0.474747
						Non-coessential	R_ACOAD3f	-5.00779	0	0.0808081
						Non-coessential	R_ACACT4r	5.00779	0	0.131313
						Non-coessential	R_ACOATA	0	4.92972	0.191919
						Non-coessential	R_R15BPK	1000	0	0.121212
						Non-coessential	R_FE3Ri	0	1.30705	0.515152
						Non-coessential	R_RNTR2c2	0.380172	0	0.606061
						Non-coessential	R_FADRx	23.8696	0	0.515152
						Non-coessential	R_ACOAD4f	-5.00779	0	0.0808081
						Non-coessential	R_THRAi	0	6.48584	0.040404
						Non-coessential	R_3HAD120	0	4.92972	0.242424
						Non-coessential	R_DAPtex	0	-5.24648	0.020202
						Non-coessential	R_UPPRT	4.28658	0	0.0707071
						Non-coessential	R_PROt4pp	1000	0	0.010101
						Non-coessential	R_LYSDC	0	5.24648	0.484848
						Non-coessential	R_PFK	0.982874	0	0.535354
						Non-coessential	R_EX_15dap_LPAREN_e_RPAREN_	0	5.24648	N/A
						Non-coessential	R_GLYt4pp	0	10	0.030303
						Non-coessential	R_PUNP6	0	7.17047	0.0909091
						Non-coessential	R_PUNP3	0	-3.37606	0.10101
						Non-coessential	R_ACOAD5f	-5.00779	0	0.0909091
						Non-coessential	R_EAR120y	0	4.92972	0.494949
						Non-coessential	R_IDOND2	0	69.8562	0.464646
						Non-coessential	R_EX_fe3_LPAREN_e_RPAREN_	774.181	0	N/A
						Non-coessential	R_ACCOAL	0	914.993	0.262626
						Non-coessential	R_3OAR120	0	4.92972	0.474747
						Non-coessential	R_ACACT1r	5.00779	0	0.121212
						Non-coessential	R_NDPK7	0	0.374245	0.121212
						Non-coessential	R_ACACT3r	5.00779	0	0.131313
						Non-coessential	R_NDPK5	0	0.374245	0.121212
						Non-coessential	R_FE3tex	-774.181	0	0.020202
						Non-coessential	R_EAR60x	0	4.92972	0.474747
						Non-coessential	R_RNDR2	0	0.374245	0.252525
						Non-coessential	R_ADD	7.12566	0	0.626263
						Non-coessential	R_PPCSCT	0	914.993	0.010101
						Non-coessential	R_RNDR3b	0	0.374245	0.242424
						Non-coessential	R_FEROpp	193.545	0	0.606061
						Non-coessential	R_ACALD	0	6.48584	0.565657
						Non-coessential	R_PYNP2r	0	-4.21975	0.10101
						Non-coessential	R_ASPT	144.337	0	0.040404
						Non-coessential	R_LPLIPAL1A120pp	0	1.92584	0.626263
						Non-coessential	R_CADVtpp	0	5.24648	0.464646
						Non-coessential	R_ALATA_D2	0	11.9438	0.0505051
						Non-coessential	R_EAR80y	0	4.92972	0.474747
						Non-coessential	R_GSNK	0	3.37606	0.535354
R_CYStex	151.137	302.274	76.4063	152.813	1.9147	Switch	R_CYStex	10	0	0.0769231
						Backup	R_SERAT	0	1.26894	0.128205
						Backup	R_CYSS	0	1.26894	0.512821
						Non-coessential	R_GLYCLTt4pp	1000	0	0.153846
						Non-coessential	R_EX_cys_DASH_L_LPAREN_e_RPAREN_	-10	0	N/A
						Non-coessential	R_ALAt4pp	0	1000	0.0769231
						Non-coessential	R_THRAi	0	6.56569	0.0769231
						Non-coessential	R_ACS	0	980.798	0.230769
						Non-coessential	R_GLYCTO2	0.00941388	0	0.102564
						Non-coessential	R_GLYCTO4	0	0.00905654	0.128205
						Non-coessential	R_THRD	6.43018	0	0.435897
						Non-coessential	R_CYSDS	8.68099	0	0.282051
						Non-coessential	R_SERD_L	0	17.8767	0.153846
						Non-coessential	R_NADH18pp	0	362.72	0.461538
						Non-coessential	R_IPDPS	0	0.0323409	0.461538
						Non-coessential	R_DMPPS	0.033617	0	0.461538
						Non-coessential	R_THRA2i	0	142.143	0.0769231
						Non-coessential	R_NAt3pp	1000	0	0.487179
						Non-coessential	R_FE3tex	-774.181	0	0.025641
						Non-coessential	R_URIK2	0	4.12387	0.461538
						Non-coessential	R_NADH16pp	379.549	0	0.435897
						Non-coessential	R_ADA	0	7.23476	0.564103
						Non-coessential	R_ADD	7.12566	0	0.589744
						Non-coessential	R_CYSabcpp	10	0	0.615385
						Non-coessential	R_UPPRT	4.28658	0	0.128205
						Non-coessential	R_GUAPRT	3.42952	0	0.128205
						Non-coessential	R_PROt4pp	1000	0	0.0769231
						Non-coessential	R_FEROpp	193.545	0	0.487179
						Non-coessential	R_GLYCLTt2rpp	-1000	0	0.487179
						Non-coessential	R_ATHRDHr	0	-142.143	0.435897
						Non-coessential	R_ADPT	3.24882	0	0.153846
						Non-coessential	R_ACALD	0	148.709	0.512821
						Non-coessential	R_PUNP5	0	7.23476	0.153846
						Non-coessential	R_PUNP1	0	-10.3603	0.205128
						Non-coessential	R_PYNP2r	0	-4.12387	0.153846
						Non-coessential	R_PUNP3	0	-3.29934	0.153846
						Non-coessential	R_ADNK1	0	3.12549	0.487179
						Non-coessential	R_ASPT	144.337	0	0.128205
						Non-coessential	R_FRD3	0	362.729	0.0769231
						Non-coessential	R_TRPS2	18.7174	0	0.230769
						Non-coessential	R_GSNK	0	3.29934	0.487179
						Non-coessential	R_EX_fe3_LPAREN_e_RPAREN_	774.181	0	N/A
R_IPDDI	57.0681	130.441	96.5959	171.726	1.82541	Switch	R_IPDDI	-0.0297051	0	0.0333333
						Backup	R_IPDPS	0	0.0297051	0.5
						Non-coessential	R_ME2	29.7021	0	0.133333
						Non-coessential	R_GLUABUTt7pp	0	1000	0.0333333
						Non-coessential	R_THRAi	0	6.43018	0.1
						Non-coessential	R_DHAPT	0	0.982874	0.2
						Non-coessential	R_ACS	0	976.611	0.3
						Non-coessential	R_ABUTt2pp	0	1000	0.366667
						Non-coessential	R_THRD	6.43018	0	0.4
						Non-coessential	R_SERD_D	0	18.7174	0.233333
						Non-coessential	R_PYAM5PO	0	11.8163	0.233333
						Non-coessential	R_ASNN	0	6.60805	0.2
						Non-coessential	R_GLYAT	-6.43018	0	0.133333
						Non-coessential	R_TRPS2	18.7174	0	0.166667
						Non-coessential	R_FE3tex	-774.181	0	0.0333333
						Non-coessential	R_URIK2	0	4.28658	0.4
						Non-coessential	R_GLYCK	6.85277	0	0.366667
						Non-coessential	R_F6PA	0	0.982874	0.1
						Non-coessential	R_GLYCK2	0	6.85277	0.366667
						Non-coessential	R_PYK	0	28.7193	0.5
						Non-coessential	R_UPPRT	4.28658	0	0.133333
						Non-coessential	R_FEROpp	193.545	0	0.5
						Non-coessential	R_ADPT	3.24882	0	0.133333
						Non-coessential	R_ACALD	0	6.43018	0.433333
						Non-coessential	R_PFK	0.982874	0	0.433333
						Non-coessential	R_FBA	0.982874	0	0.1
						Non-coessential	R_ASNNpp	6.60805	0	0.2
						Non-coessential	R_PUNP1	0	-3.24882	0.1
						Non-coessential	R_PYNP2r	0	-4.28658	0.1
						Non-coessential	R_ADNK1	0	3.24882	0.433333
						Non-coessential	R_ALATA_D2	0	11.8163	0.166667
						Non-coessential	R_EX_fe3_LPAREN_e_RPAREN_	774.181	0	N/A
R_RNTR2c2	101.228	184.051	1.33679	2.97064	1	Switch	R_RNTR2c2	0.380172	0	0.555556
						Backup	R_NDPK5	0	0.380172	0.333333
						Non-coessential	R_GTHOr	0	0.380172	0.388889
						Non-coessential	R_RNDR2b	0	0.380172	0.388889
						Non-coessential	R_PUNP1	0	-2.88062	0.277778
						Non-coessential	R_DURIPP	-0.368197	0	0.222222
						Non-coessential	R_NAt3pp	1000	0	0.388889
						Non-coessential	R_GRXR	0	0.380172	0.111111
						Non-coessential	R_NDPK8	-0.368197	0	0.222222
						Non-coessential	R_RNTR4c2	0	0.368197	0.5
						Non-coessential	R_ADNK1	0	2.88062	0.611111
						Non-coessential	R_DUTPDP	0	0.368197	0.555556
						Non-coessential	R_PUNP2	0.368197	0	0.222222
						Non-coessential	R_SERD_D	0	18.7174	N/A
						Non-coessential	R_DURIK1	0.368197	0	0.555556
						Non-coessential	R_ADPT	3.24882	0	0.222222
						Non-coessential	R_TRPS2	18.7174	0	0.277778
						Non-coessential	R_PROt4pp	1000	0	0.0555556
						Non-coessential	R_DADK	-0.368197	0	0.277778
						Non-coessential	R_NTD6	0.368197	0	0.5
R_RNTR3c2	181.7	431.538	57.2609	98.9052	1.82541	Switch	R_RNTR3c2	0.380172	0	0.542857
						Backup	R_NDPK7	0	0.380172	0.171429
						Non-coessential	R_GLYCLTt4pp	1000	0	0.142857
						Non-coessential	R_ALAt4pp	0	10	0.114286
						Non-coessential	R_THRt4pp	0	990	0.114286
						Non-coessential	R_GTHOr	0	0.760343	0.428571
						Non-coessential	R_ACS	0	980.041	0.2
						Non-coessential	R_FLDR2	0	143.576	0.4
						Non-coessential	R_RNDR2b	0	0.380172	0.314286
						Non-coessential	R_RNTR2c2	0.380172	0	0.542857
						Non-coessential	R_IPDPS	0	0.033617	0.514286
						Non-coessential	R_ASNN	0	6.60805	0.285714
						Non-coessential	R_DMPPS	0.033617	0	0.514286
						Non-coessential	R_ASNNpp	6.60805	0	0.285714
						Non-coessential	R_NAt3pp	1000	0	0.514286
						Non-coessential	R_GRXR	0	0.760343	0.0857143
						Non-coessential	R_FE3tex	-774.181	0	0.0285714
						Non-coessential	R_URIK2	0	4.28658	0.485714
						Non-coessential	R_DAPtex	0	-5.1712	0.0571429
						Non-coessential	R_NDPK5	0	0.380172	0.171429
						Non-coessential	R_RNDR3b	0	0.380172	0.285714
						Non-coessential	R_UPPRT	4.28658	0	0.142857
						Non-coessential	R_GUAPRT	3.42952	0	0.142857
						Non-coessential	R_PROt4pp	1000	0	0.114286
						Non-coessential	R_ASPt2pp	1000	0	0.485714
						Non-coessential	R_FEROpp	193.545	0	0.542857
						Non-coessential	R_GLYCLTt2rpp	-1000	0	0.428571
						Non-coessential	R_LYSDC	0	5.1712	0.428571
						Non-coessential	R_ADPT	3.24882	0	0.142857
						Non-coessential	R_EX_15dap_LPAREN_e_RPAREN_	0	5.1712	N/A
						Non-coessential	R_PUNP1	0	-3.24882	0.114286
						Non-coessential	R_PYNP2r	0	-4.28658	0.114286
						Non-coessential	R_PUNP3	0	-3.42952	0.114286
						Non-coessential	R_ADNK1	0	3.24882	0.542857
						Non-coessential	R_ASPT	144.337	0	0.0857143
						Non-coessential	R_CADVtpp	0	5.1712	0.428571
						Non-coessential	R_GSNK	0	3.42952	0.542857
						Non-coessential	R_EX_fe3_LPAREN_e_RPAREN_	774.181	0	N/A
R_O2tex	68.292	163.235	74.5391	128.155		Switch	R_O2tex	428.031	0	0.0574713
						Backup	R_SUCCtex	0	-17.7814	0.045977
						Backup	R_5DOAN	0	0.000867584	0.229885
						Backup	R_CPPPGO2	0	0.000433792	0.114943
						Non-coessential	R_EX_succ_LPAREN_e_RPAREN_	0	17.7814	N/A
						Non-coessential	R_PTRCtex	0	-9.42461	0.0114943
						Non-coessential	R_GLCP	0	997.24	0.091954
						Non-coessential	R_BTNt2ipp	2.81431e-05	0	0.436782
						Non-coessential	R_GLYCTO2	0.00941388	0	0.0689655
						Non-coessential	R_ABUTt2pp	0	1000	0.436782
						Non-coessential	R_PRPPS	-989.035	0	0.505747
						Non-coessential	R_NADH18pp	0	17.7801	0.471264
						Non-coessential	R_O2tpp	234.485	0	0.0574713
						Non-coessential	R_URIK2	0	0.592577	0.45977
						Non-coessential	R_GLYCL	4.09912	0	0.195402
						Non-coessential	R_GLCS1	0	997.24	0.482759
						Non-coessential	R_SADH	5.83777	0	0.586207
						Non-coessential	R_GLGC	0	997.24	0.517241
						Non-coessential	R_UREAtex	0	-9.42461	0.0229885
						Non-coessential	R_RNTR3c2	0.380172	0	0.505747
						Non-coessential	R_ACt2rpp	0	-155.337	0.448276
						Non-coessential	R_GLUABUTt7pp	0	1000	0.045977
						Non-coessential	R_DHAPT	0	8.75289	0.0804598
						Non-coessential	R_GTHOr	0	0.052555	0.436782
						Non-coessential	R_ARGDC	0	9.42461	0.494253
						Non-coessential	R_SERD_D	0	37.6246	0.0804598
						Non-coessential	R_EX_for_LPAREN_e_RPAREN_	0	152.779	N/A
						Non-coessential	R_P5CD	6.88934	0	0.551724
						Non-coessential	R_SGSAD	5.83777	0	0.54023
						Non-coessential	R_AST	5.83777	0	0.45977
						Non-coessential	R_TRPS2	18.7174	0	0.195402
						Non-coessential	R_GRXR	0	0.052555	0.0229885
						Non-coessential	R_FE3abcpp	0	0.0151886	0.586207
						Non-coessential	R_F6PA	0	8.75289	0.0344828
						Non-coessential	R_CS	64.3858	0	0.563218
						Non-coessential	R_PDH	96.1745	0	0.229885
						Non-coessential	R_GUAPRT	3.42952	0	0.0804598
						Non-coessential	R_ADPT	3.24882	0	0.091954
						Non-coessential	R_EX_o2_LPAREN_e_RPAREN_	-428.031	0	N/A
						Non-coessential	R_FBA	0.982874	0	0.0344828
						Non-coessential	R_UREAtpp	0	-9.42461	0.0229885
						Non-coessential	R_ADNK1	0	0.449984	0.494253
						Non-coessential	R_FORtex	0	-152.779	0.0344828
						Non-coessential	R_SUCDi	89.2655	0	0.103448
						Non-coessential	R_EX_glyclt_LPAREN_e_RPAREN_	0	0.00130138	N/A
						Non-coessential	R_GLYCLTtex	0	-0.00130138	0.0229885
						Non-coessential	R_OPHHX	0.00313796	0	0.0689655
						Non-coessential	R_R15BPK	1000	0	0.195402
						Non-coessential	R_CITt7pp	0	17.7814	0.0804598
						Non-coessential	R_RNTR2c2	0.380172	0	0.505747
						Non-coessential	R_AGMT	0	9.42461	0.241379
						Non-coessential	R_CITt3pp	0	17.7814	0.448276
						Non-coessential	R_CYTBO3_4pp	468.852	0	0.551724
						Non-coessential	R_EX_ac_LPAREN_e_RPAREN_	0	155.337	N/A
						Non-coessential	R_GART	0	18.3685	0.54023
						Non-coessential	R_DAPtex	0	-9.33247	0.0229885
						Non-coessential	R_TRDR	0	0.052555	0.436782
						Non-coessential	R_PROD2	6.88934	0	0.425287
						Non-coessential	R_ACtex	0	-155.337	0.0229885
						Non-coessential	R_SOTA	5.83777	0	0.0689655
						Non-coessential	R_BTNtex	2.81431e-05	0	0.0114943
						Non-coessential	R_LYSDC	0	9.33247	0.494253
						Non-coessential	R_PFK	0.982874	0	0.494253
						Non-coessential	R_PFL	0	171.143	0.114943
						Non-coessential	R_EX_15dap_LPAREN_e_RPAREN_	0	9.33247	N/A
						Non-coessential	R_PUNP1	0	-0.449984	0.114943
						Non-coessential	R_PUNP3	0	-0.474098	0.103448
						Non-coessential	R_R1PK	1000	0	0.505747
						Non-coessential	R_EX_ptrc_LPAREN_e_RPAREN_	0	9.42461	N/A
						Non-coessential	R_CITL	0	18.9139	0.0689655
						Non-coessential	R_FDH4pp	0.0282416	0	0.528736
						Non-coessential	R_FRD3	0	17.7801	0.0689655
						Non-coessential	R_SGDS	5.83777	0	0.264368
						Non-coessential	R_EX_urea_LPAREN_e_RPAREN_	0	9.42461	N/A
						Non-coessential	R_GLYCLTt4pp	1000	0	0.0344828
						Non-coessential	R_FESD1s	0.0549354	0	0.505747
						Non-coessential	R_THRt4pp	0	1000	0.0114943
						Non-coessential	R_FLDR2	0	38.8375	0.425287
						Non-coessential	R_EX_btn_LPAREN_e_RPAREN_	-2.81431e-05	0	N/A
						Non-coessential	R_FESR	0.109871	0	0.0229885
						Non-coessential	R_PPCK	7.98516	0	0.298851
						Non-coessential	R_NDPK7	0	0.052555	0.183908
						Non-coessential	R_NDPK5	0	0.052555	0.183908
						Non-coessential	R_NADH16pp	379.549	0	0.482759
						Non-coessential	R_AKGDH	89.2561	0	0.206897
						Non-coessential	R_RNDR2	0	0.052555	0.229885
						Non-coessential	R_UPPRT	4.28658	0	0.0804598
						Non-coessential	R_RNDR3b	0	0.052555	0.218391
						Non-coessential	R_PYK	0	7.37634	0.517241
						Non-coessential	R_DM_5DRIB	0	0.000867584	N/A
						Non-coessential	R_CPPPGO	0.00313796	0	0.586207
						Non-coessential	R_OPHHX3	0	0.000433792	0.632184
						Non-coessential	R_FEROpp	193.545	0	0.54023
						Non-coessential	R_PYNP2r	0	-0.592577	0.103448
						Non-coessential	R_ASPT	144.337	0	0.0574713
						Non-coessential	R_GARFT	0	-18.3685	0.436782
						Non-coessential	R_CADVtpp	0	9.33247	0.436782
						Non-coessential	R_GSNK	0	0.474098	0.494253
R_I4FE4ST	171.772	400.801	5.66584	9.91523	1.00303	Switch	R_I4FE4ST	0.00365861	0	0.475
						Backup	R_S4FE4ST	0	0.0036586	0.475
						Backup	R_SCYSDS	0	0.0146344	0.05
						Backup	R_S2FE2SS2	0	0.0036586	0.725
						Backup	R_S2FE2SS	0	0.0036586	0.725
						Backup	R_S4FE4SR	0	0.0036586	0.475
						Non-coessential	R_ME1	0	29.7023	0.1
						Non-coessential	R_ME2	29.7021	0	0.125
						Non-coessential	R_GLYCLTt4pp	1000	0	0.05
						Non-coessential	R_R15BPK	1000	0	0.175
						Non-coessential	R_ADA	0	7.12567	0.675
						Non-coessential	R_GTHOr	0	0.38017	0.525
						Non-coessential	R_FLDR2	0	114.255	0.5
						Non-coessential	R_SERD_D	0	18.7175	0.175
						Non-coessential	R_RNDR2b	0	0.38017	0.275
						Non-coessential	R_RNTR2c2	0.380172	0	0.6
						Non-coessential	R_ASNN	0	6.60806	0.275
						Non-coessential	R_ASNNpp	6.60805	0	0.275
						Non-coessential	R_TRPS2	18.7174	0	0.2
						Non-coessential	R_GRXR	0	0.38017	0.05
						Non-coessential	R_URIK2	0	4.28657	0.55
						Non-coessential	R_I2FE2SS2	0.00365861	0	0.475
						Non-coessential	R_DAPtex	0	-5.17122	0.05
						Non-coessential	R_HPYRRx	1000	0	0.525
						Non-coessential	R_ADD	7.12566	0	0.7
						Non-coessential	R_PUNP5	0	7.12567	0.175
						Non-coessential	R_UPPRT	4.28658	0	0.1
						Non-coessential	R_ADNK1	0	3.2488	0.575
						Non-coessential	R_ASPt2pp	1000	0	0.55
						Non-coessential	R_GLYCLTt2rpp	-1000	0	0.5
						Non-coessential	R_LYSDC	0	5.17122	0.55
						Non-coessential	R_ADPT	3.24882	0	0.125
						Non-coessential	R_I4FE4SR	0.00365861	0	0.475
						Non-coessential	R_EX_15dap_LPAREN_e_RPAREN_	0	5.17122	N/A
						Non-coessential	R_GLYt4pp	0	10	0.025
						Non-coessential	R_PUNP1	0	-10.3745	0.225
						Non-coessential	R_PYNP2r	0	-4.28657	0.175
						Non-coessential	R_ASPT	144.337	0	0.15
						Non-coessential	R_R1PK	1000	0	0.6
						Non-coessential	R_HPYRI	-1000	0	0.025
						Non-coessential	R_CADVtpp	0	5.17122	0.5
						Non-coessential	R_NDPK5	0	0.38017	0.175
R_ACOAD4f	32.7262	77.9195	24.1705	41.6733	0.996554	Switch	R_ACOAD4f	-5.00779	0	0.0510204
						Backup	R_3OAR100	0	4.96763	0.418367
						Backup	R_3HAD100	0	4.96763	0.27551
						Backup	R_3OAS100	0	4.96763	0.44898
						Non-coessential	R_GLYCTO2	0.00941388	0	0.0306122
						Non-coessential	R_GLYCTO4	0	0.00933838	0.0408163
						Non-coessential	R_ASNN	0	6.63525	0.27551
						Non-coessential	R_3OAR141	0	2.09978	0.418367
						Non-coessential	R_URIK2	0	4.2522	0.428571
						Non-coessential	R_FBA3	0	1.05519	0.0204082
						Non-coessential	R_ACACT5r	5.00779	0	0.102041
						Non-coessential	R_FACOAE80	0	4.96763	0.642857
						Non-coessential	R_ASPt2pp	1000	0	0.438776
						Non-coessential	R_HACD4	5.00779	0	0.428571
						Non-coessential	R_HACD5	5.00779	0	0.428571
						Non-coessential	R_HACD6	3.91268	0	0.428571
						Non-coessential	R_HACD7	3.91268	0	0.428571
						Non-coessential	R_PUNP2	0.368197	0	0.0918367
						Non-coessential	R_3OAS161	0	2.09978	0.44898
						Non-coessential	R_3OAS160	0	1.78152	0.44898
						Non-coessential	R_EAR100x	0	2.86785	0.428571
						Non-coessential	R_EAR141x	0	2.09978	0.418367
						Non-coessential	R_FACOAE120	1.09511	0	0.653061
						Non-coessential	R_ACS	0	980.201	0.234694
						Non-coessential	R_SERD_D	0	18.8079	0.0714286
						Non-coessential	R_DGK1	0	-0.365244	0.132653
						Non-coessential	R_PYAM5PO	0	128.288	0.295918
						Non-coessential	R_3OAR160	0	1.78152	0.418367
						Non-coessential	R_3OAR161	0	2.09978	0.418367
						Non-coessential	R_TRPS2	18.7174	0	0.244898
						Non-coessential	R_EAR160x	0	1.78152	0.428571
						Non-coessential	R_PFK_3	0	1.05519	0.510204
						Non-coessential	R_ACACT7r	3.91268	0	0.102041
						Non-coessential	R_AACPS9	0	4.96763	0.22449
						Non-coessential	R_AACPS7	1.09511	0	0.234694
						Non-coessential	R_AACPS3	1.79593	0	0.234694
						Non-coessential	R_AACPS4	2.11676	0	0.234694
						Non-coessential	R_GUAPRT	3.42952	0	0.102041
						Non-coessential	R_ECOAH5	5.00779	0	0.265306
						Non-coessential	R_NTD8	0	0.365244	0.316327
						Non-coessential	R_ECOAH7	3.91268	0	0.27551
						Non-coessential	R_ECOAH6	3.91268	0	0.265306
						Non-coessential	R_GLYCLTt2rpp	-1000	0	0.438776
						Non-coessential	R_ADPT	3.24882	0	0.112245
						Non-coessential	R_FBA	0.982874	0	0.0204082
						Non-coessential	R_NTD6	0.368197	0	0.316327
						Non-coessential	R_ECOAH4	5.00779	0	0.265306
						Non-coessential	R_ACACT4r	5.00779	0	0.0918367
						Non-coessential	R_CTECOAI7	-2.11676	0	0.0306122
						Non-coessential	R_IPDPS	0	0.0333474	0.581633
						Non-coessential	R_DMPPS	0.033617	0	0.581633
						Non-coessential	R_ASNNpp	6.60805	0	0.27551
						Non-coessential	R_EAR121x	0	2.09978	0.418367
						Non-coessential	R_3HAD121	0	2.09978	0.265306
						Non-coessential	R_3HAD120	0	2.86785	0.265306
						Non-coessential	R_DAPtex	0	-5.20993	0.0204082
						Non-coessential	R_3HAD141	0	2.09978	0.265306
						Non-coessential	R_3HAD140	0	1.78152	0.255102
						Non-coessential	R_UPPRT	4.28658	0	0.0918367
						Non-coessential	R_EAR161x	0	2.09978	0.428571
						Non-coessential	R_LYSDC	0	5.20993	0.418367
						Non-coessential	R_3OAS121	0	2.09978	0.459184
						Non-coessential	R_3OAS120	0	2.86785	0.44898
						Non-coessential	R_DADK	-0.368197	0	0.132653
						Non-coessential	R_EX_15dap_LPAREN_e_RPAREN_	0	5.20993	N/A
						Non-coessential	R_PUNP5	0	7.14871	0.0918367
						Non-coessential	R_PUNP4	0	0.365244	0.0816327
						Non-coessential	R_PUNP1	0	-10.0062	0.112245
						Non-coessential	R_PUNP3	0	-3.76726	0.0918367
						Non-coessential	R_ACOAD5f	-5.00779	0	0.0612245
						Non-coessential	R_EAR120x	0	2.86785	0.428571
						Non-coessential	R_ACACT6r	3.91268	0	0.102041
						Non-coessential	R_FRD3	0	0.00933838	0.0204082
						Non-coessential	R_GLYCLTt4pp	1000	0	0.0510204
						Non-coessential	R_ALAt4pp	0	10	0.0306122
						Non-coessential	R_FACOAE160	1.79593	0	0.653061
						Non-coessential	R_FACOAE161	2.11676	0	0.653061
						Non-coessential	R_THRt4pp	0	1000	0.0204082
						Non-coessential	R_ALATA_L2	0	128.288	0.0510204
						Non-coessential	R_PDX5PO2	0.00313796	0	0.438776
						Non-coessential	R_3OAR120	0	2.86785	0.418367
						Non-coessential	R_3OAR121	0	2.09978	0.418367
						Non-coessential	R_NDPK8	-0.368197	0	0.122449
						Non-coessential	R_NDPK5	0	-0.365244	0.122449
						Non-coessential	R_ADA	0	7.14871	0.622449
						Non-coessential	R_EAR140x	0	1.78152	0.418367
						Non-coessential	R_ACOAD6f	-3.91268	0	0.0510204
						Non-coessential	R_ADD	7.12566	0	0.642857
						Non-coessential	R_3HAD161	0	2.09978	0.265306
						Non-coessential	R_3HAD160	0	1.78152	0.265306
						Non-coessential	R_PDX5POi	0	0.00311279	0.0306122
						Non-coessential	R_T2DECAI	0	2.09978	0.0306122
						Non-coessential	R_ADNK1	0	2.85752	0.520408
						Non-coessential	R_PFK	0.982874	0	0.510204
						Non-coessential	R_ACOAD7f	-1.79593	0	0.0612245
						Non-coessential	R_PYNP2r	0	-4.2522	0.0918367
						Non-coessential	R_ASPT	144.337	0	0.0816327
						Non-coessential	R_3OAS141	0	2.09978	0.44898
						Non-coessential	R_CADVtpp	0	5.20993	0.418367
						Non-coessential	R_GSNK	0	3.76726	0.520408
R_TKT2	154.096	339.011	69.8664	128.088	1.8155	Switch	R_TKT2	-3.85004	0	0.0487805
						Backup	R_GND	0	11.5103	0.0731707
						Non-coessential	R_GLYCLTt4pp	1000	0	0.146341
						Non-coessential	R_SERD_D	0	18.7564	0.0487805
						Non-coessential	R_R15BPK	1000	0	0.268293
						Non-coessential	R_THRt4pp	0	1000	0.0731707
						Non-coessential	R_ACS	0	975.838	0.268293
						Non-coessential	R_GLYCTO2	0.00941388	0	0.0731707
						Non-coessential	R_GLYCTO3	0	0.00938138	0.097561
						Non-coessential	R_PDX5PO2	0.00313796	0	0.268293
						Non-coessential	R_DGK1	0	-0.366926	0.243902
						Non-coessential	R_PGL	0	11.5103	0.414634
						Non-coessential	R_ADNK1	0	2.87067	0.439024
						Non-coessential	R_ASNN	0	6.61976	0.195122
						Non-coessential	R_SERt4pp	0	1000	0.097561
						Non-coessential	R_ASNNpp	6.60805	0	0.195122
						Non-coessential	R_NDPK8	-0.368197	0	0.219512
						Non-coessential	R_TRPS2	18.7174	0	0.195122
						Non-coessential	R_NDPK5	0	-0.366926	0.219512
						Non-coessential	R_FE3tex	-774.181	0	0.0243902
						Non-coessential	R_DAPtex	0	-5.18787	0.0487805
						Non-coessential	R_FBP	0	2.82275	0.317073
						Non-coessential	R_GUAPRT	3.42952	0	0.146341
						Non-coessential	R_PDX5POi	0	0.00312713	0.0487805
						Non-coessential	R_G6PDH2r	0	11.5103	0.268293
						Non-coessential	R_NTD8	0	0.366926	0.292683
						Non-coessential	R_PROt4pp	1000	0	0.0731707
						Non-coessential	R_FEROpp	193.545	0	0.439024
						Non-coessential	R_GLYCLTt2rpp	-1000	0	0.317073
						Non-coessential	R_LYSDC	0	5.18787	0.292683
						Non-coessential	R_ADPT	3.24882	0	0.146341
						Non-coessential	R_PFK	0.982874	0	0.439024
						Non-coessential	R_DADK	-0.368197	0	0.243902
						Non-coessential	R_EX_15dap_LPAREN_e_RPAREN_	0	5.18787	N/A
						Non-coessential	R_NTD6	0.368197	0	0.292683
						Non-coessential	R_PUNP4	0	0.366926	0.170732
						Non-coessential	R_PUNP1	0	-2.87067	0.219512
						Non-coessential	R_PUNP3	0	-3.78461	0.219512
						Non-coessential	R_PUNP2	0.368197	0	0.170732
						Non-coessential	R_R1PK	1000	0	0.439024
						Non-coessential	R_CADVtpp	0	5.18787	0.268293
						Non-coessential	R_FRD2	0	0.00938138	0.0243902
						Non-coessential	R_GSNK	0	3.78461	0.439024
						Non-coessential	R_EX_fe3_LPAREN_e_RPAREN_	774.181	0	N/A
R_NMNAT	153.61	345.621	54.6478	98.366	1.82536	Switch	R_NMNAT	0.032055	0	0.54902
						Backup	R_NNATr	0	0.0320546	0.54902
						Backup	R_NADS1	0	0.0320546	0.588235
						Non-coessential	R_NMNDA	0	0.0320546	0.254902
						Non-coessential	R_GLYCLTt4pp	1000	0	0.117647
						Non-coessential	R_R15BPK	1000	0	0.235294
						Non-coessential	R_THRAi	0	6.43024	0.0980392
						Non-coessential	R_DADA	0	7.1257	0.588235
						Non-coessential	R_THRt4pp	0	1000	0.0980392
						Non-coessential	R_GTHOr	0	0.736383	0.470588
						Non-coessential	R_ACS	0	968.676	0.27451
						Non-coessential	R_FLDR2	0	131.787	0.45098
						Non-coessential	R_GLYCTO4	0	0.00941374	0.0980392
						Non-coessential	R_THRD	6.43018	0	0.509804
						Non-coessential	R_PDX5PO2	0.00313796	0	0.509804
						Non-coessential	R_PYAM5PO	0	11.8164	0.27451
						Non-coessential	R_ALATA_D2	0	11.8164	0.0588235
						Non-coessential	R_RNDR4b	0	0.368191	0.215686
						Non-coessential	R_NADH18pp	0	379.557	0.490196
						Non-coessential	R_GLYAT	-6.43018	0	0.0980392
						Non-coessential	R_NDPK6	0	0.368191	0.27451
						Non-coessential	R_GRXR	0	0.736383	0.0588235
						Non-coessential	R_FE3tex	-774.181	0	0.0196078
						Non-coessential	R_DUTPDP	0	0.368191	0.588235
						Non-coessential	R_NADH16pp	379.549	0	0.470588
						Non-coessential	R_EX_15dap_LPAREN_e_RPAREN_	0	5.17127	N/A
						Non-coessential	R_DAPtex	0	-5.17127	0.0392157
						Non-coessential	R_CADVtpp	0	5.17127	0.470588
						Non-coessential	R_GLYCK	6.85277	0	0.54902
						Non-coessential	R_ADD	7.12566	0	0.588235
						Non-coessential	R_RNDR1b	0	0.368191	0.333333
						Non-coessential	R_DURIPP	-0.368197	0	0.0588235
						Non-coessential	R_GLYCK2	0	6.85282	0.54902
						Non-coessential	R_PDX5POi	0	0.00313791	0.0784314
						Non-coessential	R_PROt4pp	1000	0	0.0588235
						Non-coessential	R_FEROpp	193.545	0	0.588235
						Non-coessential	R_GLYCLTt2rpp	-1000	0	0.509804
						Non-coessential	R_LYSDC	0	5.17127	0.470588
						Non-coessential	R_ACALD	0	6.43024	0.509804
						Non-coessential	R_DADK	-0.368197	0	0.254902
						Non-coessential	R_FDH5pp	0	0.0282412	0.470588
						Non-coessential	R_NTD6	0.368197	0	0.235294
						Non-coessential	R_GLYt4pp	0	10	0.0980392
						Non-coessential	R_PUNP6	0	7.1257	0.0784314
						Non-coessential	R_ASPT	144.337	0	0.137255
						Non-coessential	R_RNTR1c2	0.736393	0	0.627451
						Non-coessential	R_R1PK	1000	0	0.568627
						Non-coessential	R_GLYCTO2	0.00941388	0	0.0980392
						Non-coessential	R_FDH4pp	0.0282416	0	0.470588
						Non-coessential	R_DURIK1	0.368197	0	0.568627
						Non-coessential	R_FRD3	0	379.567	0.0784314
						Non-coessential	R_FRD2	0	0.0282412	0.0588235
						Non-coessential	R_PPM	-1000	0	0.0196078
						Non-coessential	R_EX_fe3_LPAREN_e_RPAREN_	774.181	0	N/A
R_ACACT3r	67.5276	159.172	32.9266	57.1884	0.987521	Switch	R_ACACT3r	5.00779	0	0.112245
						Backup	R_3HAD60	0	4.92972	0.27551
						Backup	R_3OAS100	0	4.92972	0.489796
						Backup	R_3OAR100	0	4.92972	0.479592
						Backup	R_3HAD40	0	4.92972	0.27551
						Backup	R_3HAD80	0	4.92972	0.27551
						Backup	R_3OAR40	0	4.92972	0.479592
						Backup	R_3OAS80	0	4.92972	0.489796
						Backup	R_3OAS60	0	4.92972	0.489796
						Backup	R_3OAR60	0	4.92972	0.479592
						Backup	R_3HAD100	0	4.92972	0.27551
						Backup	R_3OAR80	0	4.92972	0.479592
						Non-coessential	R_AGPAT120	0	1.92584	0.112245
						Non-coessential	R_PA120abcpp	0	1.92584	0.785714
						Non-coessential	R_FACOAL120t2pp	0	3.85169	0.622449
						Non-coessential	R_ACOAD2f	-5.00779	0	0.0816327
						Non-coessential	R_PLIPA2A120pp	0	1.92584	0.663265
						Non-coessential	R_PUNP2	0.368197	0	0.122449
						Non-coessential	R_ACACT5r	5.00779	0	0.112245
						Non-coessential	R_GLYC3Pt6pp	0	1.92584	0.112245
						Non-coessential	R_HACD1	5.00779	0	0.489796
						Non-coessential	R_HACD2	5.00779	0	0.489796
						Non-coessential	R_HACD3	5.00779	0	0.489796
						Non-coessential	R_HACD4	5.00779	0	0.489796
						Non-coessential	R_HACD5	5.00779	0	0.489796
						Non-coessential	R_RNTR1c2	0.736393	0	0.714286
						Non-coessential	R_ACOAD5f	-5.00779	0	0.0918367
						Non-coessential	R_RNTR3c2	0.380172	0	0.653061
						Non-coessential	R_ACACT2r	5.00779	0	0.112245
						Non-coessential	R_EAR100y	0	4.92972	0.479592
						Non-coessential	R_ADD	7.12566	0	0.704082
						Non-coessential	R_KAS15	0	4.92972	0.530612
						Non-coessential	R_FACOAE120	1.09511	0	0.72449
						Non-coessential	R_GTHOr	0	0.374245	0.479592
						Non-coessential	R_ACS	0	973.359	0.22449
						Non-coessential	R_SERD_D	0	18.8933	0.0510204
						Non-coessential	R_DGK1	0	-0.362457	0.153061
						Non-coessential	R_PYAM5PO	0	11.9438	0.306122
						Non-coessential	R_THMDt2rpp	-1000	0	0.469388
						Non-coessential	R_TRPS2	18.7174	0	0.255102
						Non-coessential	R_GRXR	0	0.374245	0.0204082
						Non-coessential	R_ACPPAT120	0	1.92584	0.571429
						Non-coessential	R_NADH17pp	0	386.451	0.479592
						Non-coessential	R_EAR40x	0	4.92972	0.479592
						Non-coessential	R_AACPS7	1.09511	0	0.244898
						Non-coessential	R_GUAPRT	3.42952	0	0.0816327
						Non-coessential	R_ECOAH5	5.00779	0	0.27551
						Non-coessential	R_NTD8	0	0.362457	0.346939
						Non-coessential	R_ECOAH1	5.00779	0	0.27551
						Non-coessential	R_GLYCLTt2rpp	-1000	0	0.479592
						Non-coessential	R_ECOAH3	5.00779	0	0.27551
						Non-coessential	R_ATHRDHr	0	-104.547	0.479592
						Non-coessential	R_ADPT	3.24882	0	0.0918367
						Non-coessential	R_APG3PAT120	0	1.92584	0.561224
						Non-coessential	R_NTD6	0.368197	0	0.346939
						Non-coessential	R_ACOAD1f	-5.00779	0	0.0816327
						Non-coessential	R_ECOAH4	5.00779	0	0.27551
						Non-coessential	R_THMDt2pp	1000	0	0.469388
						Non-coessential	R_ACOAD3f	-5.00779	0	0.0816327
						Non-coessential	R_ACACT4r	5.00779	0	0.112245
						Non-coessential	R_R15BPK	1000	0	0.153061
						Non-coessential	R_ECOAH2	5.00779	0	0.27551
						Non-coessential	R_FE3Ri	0	1.30705	0.520408
						Non-coessential	R_RNTR2c2	0.380172	0	0.653061
						Non-coessential	R_FADRx	23.8696	0	0.520408
						Non-coessential	R_ACOAD4f	-5.00779	0	0.0816327
						Non-coessential	R_THRA2i	0	104.547	0.0204082
						Non-coessential	R_3HAD120	0	4.92972	0.27551
						Non-coessential	R_ACACT1r	5.00779	0	0.102041
						Non-coessential	R_TRDR	0	1.09916	0.489796
						Non-coessential	R_3OAS120	0	4.92972	0.489796
						Non-coessential	R_DADK	-0.368197	0	0.142857
						Non-coessential	R_PUNP5	0	7.17047	0.132653
						Non-coessential	R_PUNP4	0	0.362457	0.112245
						Non-coessential	R_PUNP1	0	-10.0062	0.153061
						Non-coessential	R_PUNP3	0	-3.73851	0.132653
						Non-coessential	R_R1PK	1000	0	0.581633
						Non-coessential	R_EAR120x	0	4.92972	0.5
						Non-coessential	R_FRD2	0	386.451	0.0204082
						Non-coessential	R_GLYCLTt4pp	1000	0	0.0204082
						Non-coessential	R_THRt4pp	0	1000	0.0102041
						Non-coessential	R_ALATA_L2	0	11.9438	0.0408163
						Non-coessential	R_PDX5PO2	0.00313796	0	0.5
						Non-coessential	R_3OAR120	0	4.92972	0.479592
						Non-coessential	R_NDPK7	0	0.374245	0.153061
						Non-coessential	R_NDPK5	0	0.374245	0.153061
						Non-coessential	R_NADH16pp	379.549	0	0.469388
						Non-coessential	R_EAR60x	0	4.92972	0.479592
						Non-coessential	R_ADA	0	7.17047	0.683673
						Non-coessential	R_RNDR2	0	0.736701	0.285714
						Non-coessential	R_RNDR1	0	0.362457	0.346939
						Non-coessential	R_RNDR3b	0	0.374245	0.27551
						Non-coessential	R_PDX5POi	0	0.00308904	0.0306122
						Non-coessential	R_ADNK1	0	2.83571	0.571429
						Non-coessential	R_ACALD	0	104.547	0.540816
						Non-coessential	R_ASPT	144.337	0	0.0510204
						Non-coessential	R_LPLIPAL1A120pp	0	1.92584	0.673469
						Non-coessential	R_EAR80x	0	4.92972	0.479592
						Non-coessential	R_GSNK	0	3.73851	0.571429
R_METabcpp	25.9778	70.2928	25.9159	41.108	1.013	Switch	R_METabcpp	2.1658	0	0.675
						Backup	R_SHSL1	0	2.12232	0.425
						Backup	R_HSDy	0	-2.12232	0.375
						Backup	R_HSST	0	2.12232	0.075
						Backup	R_CYSTL	0	2.12232	0.175
						Non-coessential	R_ME2	29.7021	0	0.175
						Non-coessential	R_ALAt4pp	0	10	N/A
						Non-coessential	R_LYSDC	0	5.26814	0.375
						Non-coessential	R_ACS	0	980.442	0.35
						Non-coessential	R_FLDR2	0	108.203	0.35
						Non-coessential	R_GLYCTO4	0	0.00922489	0.05
						Non-coessential	R_DGK1	0	-0.360805	0.275
						Non-coessential	R_ADNK1	0	2.82279	0.5
						Non-coessential	R_PFK	0.982874	0	0.475
						Non-coessential	R_NDPK8	-0.368197	0	0.25
						Non-coessential	R_NDPK5	0	-0.360805	0.25
						Non-coessential	R_URIK2	0	4.20052	0.375
						Non-coessential	R_FBA3	0	1.1639	0.05
						Non-coessential	R_EX_15dap_LPAREN_e_RPAREN_	0	5.26814	N/A
						Non-coessential	R_DAPtex	0	-5.26814	0.05
						Non-coessential	R_FRD3	0	0.00922489	0.1
						Non-coessential	R_PFK_3	0	1.1639	0.475
						Non-coessential	R_GLYt4pp	0	10	N/A
						Non-coessential	R_PYK	0	28.5896	0.5
						Non-coessential	R_UPPRT	4.28658	0	0.125
						Non-coessential	R_GUAPRT	3.42952	0	0.15
						Non-coessential	R_PROt4pp	1000	0	N/A
						Non-coessential	R_METtex	2.1658	0	0.025
						Non-coessential	R_NTD8	0	0.360805	0.225
						Non-coessential	R_FDH4pp	0.0282416	0	0.375
						Non-coessential	R_ADPT	3.24882	0	0.15
						Non-coessential	R_FBA	0.982874	0	0.05
						Non-coessential	R_DADK	-0.368197	0	0.275
						Non-coessential	R_FDH5pp	0	0.0276747	0.375
						Non-coessential	R_NTD6	0.368197	0	0.225
						Non-coessential	R_EX_met_DASH_L_LPAREN_e_RPAREN_	-2.1658	0	N/A
						Non-coessential	R_PUNP4	0	0.360805	0.2
						Non-coessential	R_PUNP1	0	-2.82279	0.225
						Non-coessential	R_PYNP2r	0	-4.20052	0.225
						Non-coessential	R_PUNP3	0	-3.72148	0.225
						Non-coessential	R_ASPT	144.337	0	0.075
						Non-coessential	R_PUNP2	0.368197	0	0.2
						Non-coessential	R_GLYCTO2	0.00941388	0	0.05
						Non-coessential	R_CADVtpp	0	5.26814	0.35
						Non-coessential	R_FRD2	0	0.0276747	0.1
						Non-coessential	R_GSNK	0	3.72148	0.5
R_MN2tpp	0.00486172	0.00972345	0.00486172	0.00972344	1	Switch	R_MN2tpp	0.00972345	0	1
						Backup	R_MNt2pp	0	0.00972344	1
R_I2FE2SS2	164.364	300.143	51.1744	113.122	1.82539	Switch	R_I2FE2SS2	0.00365861	0	0.526316
						Backup	R_S4FE4ST	0	0.0036586	0.526316
						Backup	R_SCYSDS	0	0.0146344	0.0526316
						Backup	R_S2FE2SS2	0	0.0036586	0.736842
						Backup	R_S2FE2SS	0	0.0036586	0.736842
						Backup	R_S4FE4SR	0	0.0036586	0.526316
						Non-coessential	R_GLYCLTt4pp	1000	0	0.0526316
						Non-coessential	R_R15BPK	1000	0	0.236842
						Non-coessential	R_THRAi	0	6.4302	0.105263
						Non-coessential	R_THRt4pp	0	1000	0.0789474
						Non-coessential	R_ASPT	144.337	0	N/A
						Non-coessential	R_ACS	0	968.708	0.315789
						Non-coessential	R_THRD	6.43018	0	0.605263
						Non-coessential	R_PDX5PO2	0.00313796	0	0.552632
						Non-coessential	R_RNTR4c2	0	0.368195	0.552632
						Non-coessential	R_PFK	0.982874	0	0.657895
						Non-coessential	R_GLYAT	-6.43018	0	0.105263
						Non-coessential	R_NDPK8	-0.368197	0	0.236842
						Non-coessential	R_FE3tex	-774.181	0	0.0263158
						Non-coessential	R_FBA3	0	0.982904	0.0526316
						Non-coessential	R_DUTPDP	0	0.368195	0.578947
						Non-coessential	R_DAPtex	0	-5.17122	0.0526316
						Non-coessential	R_HPYRRy	0	144.337	0.526316
						Non-coessential	R_DURIPP	-0.368197	0	0.131579
						Non-coessential	R_PDX5POi	0	0.00313795	0.0526316
						Non-coessential	R_I4FE4SR	0.00365861	0	0.526316
						Non-coessential	R_FEROpp	193.545	0	0.605263
						Non-coessential	R_GLYCLTt2rpp	-1000	0	0.552632
						Non-coessential	R_LYSDC	0	5.17122	0.552632
						Non-coessential	R_ACALD	0	6.4302	0.605263
						Non-coessential	R_I4FE4ST	0.00365861	0	0.526316
						Non-coessential	R_DADK	-0.368197	0	0.263158
						Non-coessential	R_EX_15dap_LPAREN_e_RPAREN_	0	5.17122	N/A
						Non-coessential	R_NTD6	0.368197	0	0.210526
						Non-coessential	R_PFK_3	0	0.982904	0.657895
						Non-coessential	R_FBA	0.982874	0	0.0526316
						Non-coessential	R_PUNP2	0.368197	0	0.105263
						Non-coessential	R_R1PK	1000	0	0.657895
						Non-coessential	R_DURIK1	0.368197	0	0.657895
						Non-coessential	R_CADVtpp	0	5.17122	0.552632
						Non-coessential	R_PPM	-1000	0	0.0263158
						Non-coessential	R_EX_fe3_LPAREN_e_RPAREN_	774.181	0	N/A
R_LEUtex	58.3716	160.522	110.661	173.895	1.02319	Switch	R_LEUtex	6.33966	0	0.0384615
						Backup	R_LEUTAi	0	6.12625	0.0961538
						Backup	R_IPPMIa	0	-6.12625	0.211538
						Backup	R_IPPMIb	0	-6.12625	0.192308
						Backup	R_IPPS	0	6.12625	0.538462
						Backup	R_OMCDC	0	6.12625	0.346154
						Backup	R_IPMD	0	6.12625	0.346154
						Non-coessential	R_GLUABUTt7pp	0	1000	0.0576923
						Non-coessential	R_R15BPK	1000	0	0.192308
						Non-coessential	R_GLUt4pp	0	12.9448	0.0769231
						Non-coessential	R_THRt4pp	0	987.055	0.0769231
						Non-coessential	R_KARA1	0	-1.88816	0.346154
						Non-coessential	R_ACS	0	975.859	0.269231
						Non-coessential	R_FLDR2	0	125.489	0.326923
						Non-coessential	R_ABUTt2pp	0	1000	0.346154
						Non-coessential	R_THRD	6.43018	0	0.384615
						Non-coessential	R_RNTR4c2	0	0.355802	0.480769
						Non-coessential	R_PYAM5PO	0	12.0917	0.25
						Non-coessential	R_ACCOAL	0	922.601	0.326923
						Non-coessential	R_SERD_L	0	19.0972	0.134615
						Non-coessential	R_ASNN	0	6.72223	0.230769
						Non-coessential	R_GLYAT	-6.43018	0	0.115385
						Non-coessential	R_NDPK8	-0.368197	0	0.153846
						Non-coessential	R_LEUt2rpp	6.33966	0	0.365385
						Non-coessential	R_DHAD1	0	1.88816	0.211538
						Non-coessential	R_DUTPDP	0	0.355802	0.538462
						Non-coessential	R_PUNP2	0.368197	0	0.115385
						Non-coessential	R_ACLS	0	1.88816	0.365385
						Non-coessential	R_DAPtex	0	-5.33375	0.0384615
						Non-coessential	R_NTD6	0.368197	0	0.307692
						Non-coessential	R_FRD2	0	0.00909698	0.0576923
						Non-coessential	R_PPCSCT	0	922.601	0.0384615
						Non-coessential	R_R1PK	1000	0	0.461538
						Non-coessential	R_DURIPP	-0.368197	0	0.115385
						Non-coessential	R_GUAPRT	3.42952	0	0.115385
						Non-coessential	R_PROt4pp	1000	0	0.0384615
						Non-coessential	R_GLYCTO3	0	0.00909698	0.0384615
						Non-coessential	R_LYSDC	0	5.33375	0.346154
						Non-coessential	R_ADPT	3.24882	0	0.134615
						Non-coessential	R_ACALD	0	6.55036	0.403846
						Non-coessential	R_DADK	-0.368197	0	0.173077
						Non-coessential	R_EX_15dap_LPAREN_e_RPAREN_	0	5.33375	N/A
						Non-coessential	R_ASNNpp	6.60805	0	0.230769
						Non-coessential	R_THRAi	0	6.55036	0.0769231
						Non-coessential	R_PUNP1	0	-2.78365	0.153846
						Non-coessential	R_PUNP3	0	-3.31407	0.153846
						Non-coessential	R_ASPT	144.337	0	0.0961538
						Non-coessential	R_ADNK1	0	2.78365	0.461538
						Non-coessential	R_EX_leu_DASH_L_LPAREN_e_RPAREN_	-6.33966	0	N/A
						Non-coessential	R_GLYCTO2	0.00941388	0	0.0192308
						Non-coessential	R_DURIK1	0.368197	0	0.442308
						Non-coessential	R_CADVtpp	0	5.33375	0.346154
						Non-coessential	R_ALATA_D2	0	12.0917	0.0576923
						Non-coessential	R_TRPS2	18.7174	0	0.211538
						Non-coessential	R_GSNK	0	3.31407	0.461538
R_GLNabcpp	127.776	220.059	13.9068	33.1623	1.82302	Switch	R_GLNabcpp	7.30095	0	0.724138
						Backup	R_GLNS	0	7.29492	0.758621
						Non-coessential	R_ME2	29.7021	0	0.103448
						Non-coessential	R_GLYCLTt4pp	1000	0	0.0689655
						Non-coessential	R_SERD_D	0	18.7267	0.206897
						Non-coessential	R_ALAt4pp	0	10	0.0344828
						Non-coessential	R_OAADC	0	29.7437	0.482759
						Non-coessential	R_RNTR4c2	0	0.367892	0.551724
						Non-coessential	R_ASNN	0	6.61085	0.344828
						Non-coessential	R_ASNNpp	6.60805	0	0.344828
						Non-coessential	R_NDPK8	-0.368197	0	0.241379
						Non-coessential	R_TRPS2	18.7174	0	0.241379
						Non-coessential	R_FE3tex	-774.181	0	0.0344828
						Non-coessential	R_DUTPDP	0	0.367892	0.586207
						Non-coessential	R_THRA2i	0	114.763	0.0689655
						Non-coessential	R_GLYCK	6.85277	0	0.482759
						Non-coessential	R_DURIPP	-0.368197	0	0.206897
						Non-coessential	R_GLYCK2	0	6.85538	0.482759
						Non-coessential	R_GUAPRT	3.42952	0	0.103448
						Non-coessential	R_FEROpp	193.545	0	0.586207
						Non-coessential	R_GLYCLTt2rpp	-1000	0	0.448276
						Non-coessential	R_ATHRDHr	0	-114.763	0.482759
						Non-coessential	R_ACALD	0	114.763	0.448276
						Non-coessential	R_DADK	-0.368197	0	0.275862
						Non-coessential	R_NTD6	0.368197	0	0.413793
						Non-coessential	R_PUNP3	0	-3.42669	0.241379
						Non-coessential	R_PUNP2	0.368197	0	0.172414
						Non-coessential	R_ASPT	144.337	0	0.137931
						Non-coessential	R_DURIK1	0.368197	0	0.517241
						Non-coessential	R_GSNK	0	3.42669	0.551724
						Non-coessential	R_EX_fe3_LPAREN_e_RPAREN_	774.181	0	N/A
R_ACOAD2f	64.0731	146.899	43.6595	77.4338	1.78152	Switch	R_ACOAD2f	-5.00779	0	0.0898876
						Backup	R_3HAD60	0	4.92972	0.247191
						Backup	R_3OAS100	0	4.92972	0.483146
						Backup	R_3OAR100	0	4.92972	0.449438
						Backup	R_3HAD40	0	4.92972	0.247191
						Backup	R_3HAD80	0	4.92972	0.247191
						Backup	R_3OAR40	0	4.92972	0.449438
						Backup	R_3OAS80	0	4.92972	0.483146
						Backup	R_3OAS60	0	4.92972	0.483146
						Backup	R_3OAR60	0	4.92972	0.449438
						Backup	R_3HAD100	0	4.92972	0.247191
						Backup	R_3OAR80	0	4.92972	0.449438
						Non-coessential	R_KAS14	0	4.92972	0.483146
						Non-coessential	R_G3PAT120	0	1.92584	0.134831
						Non-coessential	R_ECOAH1	5.00779	0	0.247191
						Non-coessential	R_AGPAT120	0	1.92584	0.134831
						Non-coessential	R_FACOAE120	1.09511	0	0.719101
						Non-coessential	R_R15BPK	1000	0	0.213483
						Non-coessential	R_PA120abcpp	0	1.92584	0.764045
						Non-coessential	R_ECOAH2	5.00779	0	0.247191
						Non-coessential	R_THRt4pp	0	1000	N/A
						Non-coessential	R_ACS	0	977.578	0.280899
						Non-coessential	R_FLDR2	0	122.532	0.438202
						Non-coessential	R_PRPPS	-989.035	0	0.550562
						Non-coessential	R_FACOAL120t2pp	0	3.85169	0.629213
						Non-coessential	R_DGK1	0	-0.362457	0.191011
						Non-coessential	R_FE3Ri	0	1.30705	0.505618
						Non-coessential	R_3OAS120	0	4.92972	0.483146
						Non-coessential	R_ACCOAL	0	914.993	0.359551
						Non-coessential	R_FADRx	23.8696	0	0.494382
						Non-coessential	R_3OAR120	0	4.92972	0.449438
						Non-coessential	R_HACD3	5.00779	0	0.460674
						Non-coessential	R_ASNN	0	6.66093	0.235955
						Non-coessential	R_ACOAD4f	-5.00779	0	0.0898876
						Non-coessential	R_ASNNpp	6.60805	0	0.235955
						Non-coessential	R_ECOAH4	5.00779	0	0.247191
						Non-coessential	R_NDPK5	0	-0.362457	0.179775
						Non-coessential	R_EAR120x	0	4.92972	0.483146
						Non-coessential	R_FE3tex	-774.181	0	0.0224719
						Non-coessential	R_URIK2	0	4.21975	0.460674
						Non-coessential	R_FBA3	0	1.12345	0.0224719
						Non-coessential	R_PLIPA2A120pp	0	1.92584	0.640449
						Non-coessential	R_3HAD120	0	4.92972	0.247191
						Non-coessential	R_EX_15dap_LPAREN_e_RPAREN_	0	5.24648	N/A
						Non-coessential	R_ACACT1r	5.00779	0	0.11236
						Non-coessential	R_ACACT5r	5.00779	0	0.123596
						Non-coessential	R_TRDR	0	0.362457	0.449438
						Non-coessential	R_RNDR1	0	0.362457	0.348315
						Non-coessential	R_FBA	0.982874	0	0.0224719
						Non-coessential	R_PPCSCT	0	914.993	0.011236
						Non-coessential	R_UPPRT	4.28658	0	0.101124
						Non-coessential	R_EAR40x	0	4.92972	0.449438
						Non-coessential	R_AACPS7	1.09511	0	0.337079
						Non-coessential	R_EAR60x	0	4.92972	0.449438
						Non-coessential	R_GUAPRT	3.42952	0	0.11236
						Non-coessential	R_ADNK1	0	2.83571	0.550562
						Non-coessential	R_ECOAH5	5.00779	0	0.247191
						Non-coessential	R_NTD8	0	0.362457	0.314607
						Non-coessential	R_PROt4pp	1000	0	N/A
						Non-coessential	R_FEROpp	193.545	0	0.617978
						Non-coessential	R_ACOATA	0	4.92972	0.191011
						Non-coessential	R_R1PK	1000	0	0.561798
						Non-coessential	R_ECOAH3	5.00779	0	0.247191
						Non-coessential	R_LYSDC	0	5.24648	0.449438
						Non-coessential	R_ADPT	3.24882	0	0.11236
						Non-coessential	R_HACD1	5.00779	0	0.460674
						Non-coessential	R_HACD2	5.00779	0	0.460674
						Non-coessential	R_PFK	0.982874	0	0.539326
						Non-coessential	R_HACD4	5.00779	0	0.460674
						Non-coessential	R_DADK	-0.368197	0	0.191011
						Non-coessential	R_HACD5	5.00779	0	0.460674
						Non-coessential	R_NTD6	0.368197	0	0.314607
						Non-coessential	R_PUNP4	0	0.362457	0.11236
						Non-coessential	R_PFK_3	0	1.12345	0.539326
						Non-coessential	R_PUNP1	0	-2.83571	0.134831
						Non-coessential	R_PUNP3	0	-3.73851	0.134831
						Non-coessential	R_PYNP2r	0	-4.21975	0.134831
						Non-coessential	R_ACOAD5f	-5.00779	0	0.101124
						Non-coessential	R_LPLIPAL1A120pp	0	1.92584	0.651685
						Non-coessential	R_GLYC3Pt6pp	0	1.92584	0.123596
						Non-coessential	R_ASPT	144.337	0	0.0224719
						Non-coessential	R_ACACT2r	5.00779	0	0.123596
						Non-coessential	R_EX_fe3_LPAREN_e_RPAREN_	774.181	0	N/A
						Non-coessential	R_PUNP2	0.368197	0	0.11236
						Non-coessential	R_DAPtex	0	-5.24648	0.0224719
						Non-coessential	R_CADVtpp	0	5.24648	0.449438
						Non-coessential	R_ACOAD3f	-5.00779	0	0.0898876
						Non-coessential	R_ACACT3r	5.00779	0	0.123596
						Non-coessential	R_ACACT4r	5.00779	0	0.123596
						Non-coessential	R_EAR80x	0	4.92972	0.449438
						Non-coessential	R_ACOAD1f	-5.00779	0	0.0898876
						Non-coessential	R_GSNK	0	3.73851	0.550562
						Non-coessential	R_RNTR1c2	0.736393	0	0.685393
						Non-coessential	R_EAR100x	0	4.92972	0.449438
R_PPKr	189.137	441.32	125.598	219.796	1.79992	Switch	R_PPKr	-30.924	0	0.333333
						Backup	R_PPA	0	19.7802	0.666667
						Non-coessential	R_GLYCLTt4pp	1000	0	0.102564
						Non-coessential	R_GLUABUTt7pp	0	12.7645	0.0512821
						Non-coessential	R_R15BPK	1000	0	0.205128
						Non-coessential	R_GLUt4pp	0	1000	0.102564
						Non-coessential	R_LYSDC	0	5.21448	0.435897
						Non-coessential	R_THRt4pp	0	1000	0.128205
						Non-coessential	R_ABUTt2pp	0	12.7645	0.435897
						Non-coessential	R_PRPPS	-989.035	0	0.538462
						Non-coessential	R_ASNN	0	6.63845	0.153846
						Non-coessential	R_GLYAT	-6.43018	0	0.0769231
						Non-coessential	R_THRAi	0	6.46218	0.102564
						Non-coessential	R_FE3tex	-774.181	0	0.025641
						Non-coessential	R_URIK2	0	4.24816	0.461538
						Non-coessential	R_DAPtex	0	-5.21448	0.0512821
						Non-coessential	R_ADA	0	7.15142	0.538462
						Non-coessential	R_ADD	7.12566	0	0.564103
						Non-coessential	R_UPPRT	4.28658	0	0.205128
						Non-coessential	R_GUAPRT	3.42952	0	0.205128
						Non-coessential	R_CRNt8pp	0	1000	0.0512821
						Non-coessential	R_PROt4pp	1000	0	0.0769231
						Non-coessential	R_ADNK1	0	3.2197	0.512821
						Non-coessential	R_CRNt2rpp	0	-1000	0.435897
						Non-coessential	R_FEROpp	193.545	0	0.487179
						Non-coessential	R_GLYCLTt2rpp	-1000	0	0.435897
						Non-coessential	R_CRNDt2rpp	0	1000	0.435897
						Non-coessential	R_ADPT	3.24882	0	0.230769
						Non-coessential	R_ACALD	0	6.46218	0.487179
						Non-coessential	R_EX_15dap_LPAREN_e_RPAREN_	0	5.21448	N/A
						Non-coessential	R_ASNNpp	6.60805	0	0.153846
						Non-coessential	R_PUNP5	0	7.15142	0.205128
						Non-coessential	R_PUNP1	0	-10.3711	0.25641
						Non-coessential	R_PYNP2r	0	-4.24816	0.205128
						Non-coessential	R_PUNP3	0	-3.39878	0.205128
						Non-coessential	R_ASPT	144.337	0	0.102564
						Non-coessential	R_R1PK	1000	0	0.564103
						Non-coessential	R_NADTRHD	0	146.18	0.0512821
						Non-coessential	R_CADVtpp	0	5.21448	0.435897
						Non-coessential	R_GSNK	0	3.39878	0.512821
						Non-coessential	R_EX_fe3_LPAREN_e_RPAREN_	774.181	0	N/A
						Non-coessential	R_THRD	6.43018	0	0.512821
R_PPPGO3	3.84249	9.33177	4.63304	7.87616	0.999998	Switch	R_PPPGO3	0.00313796	0	0.133333
						Backup	R_PPPGO	0	0.00313795	0.266667
						Non-coessential	R_GLYt4pp	0	10	N/A
						Non-coessential	R_ME2	29.7021	0	0.133333
						Non-coessential	R_ASNN	0	6.60806	0.266667
						Non-coessential	R_ASNNpp	6.60805	0	0.266667
						Non-coessential	R_PUNP3	0	-3.42951	0.133333
						Non-coessential	R_TRPS2	18.7174	0	0.2
						Non-coessential	R_GLYCK2	0	6.85279	0.2
						Non-coessential	R_GUAPRT	3.42952	0	0.133333
						Non-coessential	R_GLYCTO2	0.00941388	0	0.0666667
						Non-coessential	R_GLYCTO3	0	0.00941384	0.133333
						Non-coessential	R_FRD2	0	0.00941384	0.133333
						Non-coessential	R_OAADC	0	29.7023	0.333333
						Non-coessential	R_GLYCK	6.85277	0	0.2
						Non-coessential	R_GSNK	0	3.42951	0.333333
						Non-coessential	R_SERD_D	0	18.7175	0.266667
R_ACACT1r	38.0797	85.422	73.3079	132.273	0.987521	Switch	R_ACACT1r	5.00779	0	0.097561
						Backup	R_3HAD60	0	4.92972	0.280488
						Backup	R_3OAS100	0	4.92972	0.54878
						Backup	R_3OAR100	0	4.92972	0.512195
						Backup	R_3HAD40	0	4.92972	0.280488
						Backup	R_3HAD80	0	4.92972	0.280488
						Backup	R_3OAR40	0	4.92972	0.512195
						Backup	R_3OAS80	0	4.92972	0.54878
						Backup	R_3OAS60	0	4.92972	0.54878
						Backup	R_3OAR60	0	4.92972	0.512195
						Backup	R_3HAD100	0	4.92972	0.280488
						Backup	R_3OAR80	0	4.92972	0.512195
						Non-coessential	R_KAS14	0	4.92972	0.54878
						Non-coessential	R_GLCS1	0	972.634	0.536585
						Non-coessential	R_G3PAT120	0	1.92584	0.146341
						Non-coessential	R_GLYCLTt4pp	1000	0	0.0243902
						Non-coessential	R_AGPAT120	0	1.92584	0.146341
						Non-coessential	R_FACOAE120	1.09511	0	0.743902
						Non-coessential	R_PA120abcpp	0	1.92584	0.768293
						Non-coessential	R_DADA	0	7.17047	0.670732
						Non-coessential	R_THRt4pp	0	1000	0.0121951
						Non-coessential	R_ABUTt2pp	0	1000	0.512195
						Non-coessential	R_PDX5PO2	0.00313796	0	0.512195
						Non-coessential	R_FACOAL120t2pp	0	3.85169	0.646341
						Non-coessential	R_FE3Ri	0	1.30705	0.560976
						Non-coessential	R_FADRx	23.8696	0	0.560976
						Non-coessential	R_3OAR120	0	4.92972	0.512195
						Non-coessential	R_IPDPS	0	0.0330929	0.646341
						Non-coessential	R_HACD3	5.00779	0	0.52439
						Non-coessential	R_ACOAD4f	-5.00779	0	0.097561
						Non-coessential	R_NDPK8	-0.368197	0	0.109756
						Non-coessential	R_ACACT3r	5.00779	0	0.109756
						Non-coessential	R_EAR120x	0	4.92972	0.54878
						Non-coessential	R_HACD5	5.00779	0	0.52439
						Non-coessential	R_DUTPDP	0	0.362457	0.682927
						Non-coessential	R_PLIPA2A120pp	0	1.92584	0.682927
						Non-coessential	R_ACOAD2f	-5.00779	0	0.097561
						Non-coessential	R_3HAD120	0	4.92972	0.280488
						Non-coessential	R_DMPPS	0.033617	0	0.646341
						Non-coessential	R_AACPS7	1.09511	0	0.280488
						Non-coessential	R_EAR60x	0	4.92972	0.512195
						Non-coessential	R_ACACT5r	5.00779	0	0.109756
						Non-coessential	R_ECOAH2	5.00779	0	0.280488
						Non-coessential	R_ADD	7.12566	0	0.695122
						Non-coessential	R_GLUABUTt7pp	0	1000	0.0121951
						Non-coessential	R_EAR40x	0	4.92972	0.512195
						Non-coessential	R_DURIPP	-0.368197	0	0.097561
						Non-coessential	R_GLGC	0	972.634	0.573171
						Non-coessential	R_GUAPRT	3.42952	0	0.0853659
						Non-coessential	R_PDX5POi	0	0.00308904	0.0121951
						Non-coessential	R_GLYC3Pt6pp	0	1.92584	0.109756
						Non-coessential	R_ECOAH5	5.00779	0	0.280488
						Non-coessential	R_ECOAH4	5.00779	0	0.280488
						Non-coessential	R_EAR80x	0	4.92972	0.512195
						Non-coessential	R_ACOATA	0	4.92972	0.182927
						Non-coessential	R_GLYCLTt2rpp	-1000	0	0.512195
						Non-coessential	R_ECOAH3	5.00779	0	0.280488
						Non-coessential	R_GLCP	0	972.634	0.109756
						Non-coessential	R_ADPT	3.24882	0	0.097561
						Non-coessential	R_HACD1	5.00779	0	0.52439
						Non-coessential	R_HACD2	5.00779	0	0.52439
						Non-coessential	R_3OAS120	0	4.92972	0.54878
						Non-coessential	R_HACD4	5.00779	0	0.52439
						Non-coessential	R_DADK	-0.368197	0	0.121951
						Non-coessential	R_SERD_D	0	18.8933	0.0243902
						Non-coessential	R_NTD6	0.368197	0	0.341463
						Non-coessential	R_ASPt2pp	1000	0	0.5
						Non-coessential	R_PUNP6	0	7.17047	0.109756
						Non-coessential	R_PUNP1	0	-2.83571	0.121951
						Non-coessential	R_PUNP3	0	-3.37606	0.109756
						Non-coessential	R_ACOAD5f	-5.00779	0	0.109756
						Non-coessential	R_LPLIPAL1A120pp	0	1.92584	0.695122
						Non-coessential	R_RNTR4c2	0	0.362457	0.646341
						Non-coessential	R_ADNK1	0	2.83571	0.560976
						Non-coessential	R_ACACT2r	5.00779	0	0.109756
						Non-coessential	R_DURIK1	0.368197	0	0.54878
						Non-coessential	R_ACOAD3f	-5.00779	0	0.097561
						Non-coessential	R_TRPS2	18.7174	0	0.256098
						Non-coessential	R_ACACT4r	5.00779	0	0.109756
						Non-coessential	R_ECOAH1	5.00779	0	0.280488
						Non-coessential	R_ACOAD1f	-5.00779	0	0.097561
						Non-coessential	R_GSNK	0	3.37606	0.560976
						Non-coessential	R_EAR100x	0	4.92972	0.512195
R_FACOAE160	191.071	418.538	23.6561	43.5273	1.82306	Switch	R_FACOAE160	1.79593	0	0.581395
						Backup	R_3OAS160	0	1.79447	0.511628
						Backup	R_3OAR160	0	1.79447	0.465116
						Backup	R_3HAD160	0	1.79447	0.232558
						Non-coessential	R_GLYCLTt4pp	1000	0	0.139535
						Non-coessential	R_ALAt4pp	0	10	0.116279
						Non-coessential	R_R15BPK	1000	0	0.209302
						Non-coessential	R_LYSDC	0	5.17513	0.465116
						Non-coessential	R_THRt4pp	0	980	0.116279
						Non-coessential	R_FACOAE140	0	1.79447	0.55814
						Non-coessential	R_FBA3	0	0.990206	0.0465116
						Non-coessential	R_SERD_L	0	18.7266	0.116279
						Non-coessential	R_ASNN	0	6.61081	0.232558
						Non-coessential	R_ASNNpp	6.60805	0	0.232558
						Non-coessential	R_NAt3pp	1000	0	0.55814
						Non-coessential	R_FE3tex	-774.181	0	0.0232558
						Non-coessential	R_ACPPAT160	0	0.897233	0.581395
						Non-coessential	R_EAR160x	0	1.79447	0.511628
						Non-coessential	R_DAPtex	0	-5.17513	0.0465116
						Non-coessential	R_PFK_3	0	0.990206	0.534884
						Non-coessential	R_ADD	7.12566	0	0.627907
						Non-coessential	R_FBA	0.982874	0	0.0465116
						Non-coessential	R_GUAPRT	3.42952	0	0.139535
						Non-coessential	R_AACPS3	1.79593	0	0.325581
						Non-coessential	R_AACPS1	0	1.79447	0.302326
						Non-coessential	R_PROt4pp	1000	0	0.116279
						Non-coessential	R_ASPt2pp	1000	0	0.488372
						Non-coessential	R_FEROpp	193.545	0	0.55814
						Non-coessential	R_GLYCLTt2rpp	-1000	0	0.465116
						Non-coessential	R_APG3PAT160	0	0.897233	0.534884
						Non-coessential	R_DADA	0	7.12799	0.581395
						Non-coessential	R_ADPT	3.24882	0	0.162791
						Non-coessential	R_PFK	0.982874	0	0.534884
						Non-coessential	R_EX_15dap_LPAREN_e_RPAREN_	0	5.17513	N/A
						Non-coessential	R_GLYt4pp	0	10	0.116279
						Non-coessential	R_ACOAD7f	-1.79593	0	0.0232558
						Non-coessential	R_PUNP6	0	7.12799	0.139535
						Non-coessential	R_PUNP1	0	-3.24617	0.186047
						Non-coessential	R_PUNP3	0	-3.42673	0.162791
						Non-coessential	R_ADNK1	0	3.24617	0.55814
						Non-coessential	R_R1PK	1000	0	0.55814
						Non-coessential	R_CADVtpp	0	5.17513	0.465116
						Non-coessential	R_TRPS2	18.7174	0	0.209302
						Non-coessential	R_GSNK	0	3.42673	0.55814
						Non-coessential	R_EX_fe3_LPAREN_e_RPAREN_	774.181	0	N/A
						Non-coessential	R_G3PAT160	0.897963	0	0.139535
R_ILEtex	54.2078	155.553	89.8242	137.87	1.03164	Switch	R_ILEtex	4.08821	0	0.031746
						Backup	R_ILETA	0	-3.89433	0.0634921
						Backup	R_ACHBS	0	3.89433	0.460317
						Backup	R_KARA2	0	3.89433	0.428571
						Backup	R_THRD_L	0	3.89433	0.126984
						Backup	R_DHAD2	0	3.89433	0.222222
						Non-coessential	R_GLUABUTt7pp	0	1000	0.031746
						Non-coessential	R_R15BPK	1000	0	0.253968
						Non-coessential	R_EX_ile_DASH_L_LPAREN_e_RPAREN_	-4.08821	0	N/A
						Non-coessential	R_GLCP	0	980.637	0.142857
						Non-coessential	R_GTHOr	0	0.350735	0.428571
						Non-coessential	R_FLDR2	0	123.298	0.412698
						Non-coessential	R_ABUTt2pp	0	1000	0.428571
						Non-coessential	R_GLYCTO4	0	0.00896742	0.047619
						Non-coessential	R_PRPPS	-989.035	0	0.52381
						Non-coessential	R_PDX5PO2	0.00313796	0	0.460317
						Non-coessential	R_PYAM5PO	0	12.2044	0.285714
						Non-coessential	R_RNTR2c2	0.380172	0	0.571429
						Non-coessential	R_NADH18pp	0	359.82	0.444444
						Non-coessential	R_ASNN	0	6.76891	0.238095
						Non-coessential	R_ASNNpp	6.60805	0	0.238095
						Non-coessential	R_TRPS2	18.7174	0	0.190476
						Non-coessential	R_GRXR	0	0.350735	0.031746
						Non-coessential	R_URIK2	0	4.08329	0.460317
						Non-coessential	R_NADH16pp	379.549	0	0.428571
						Non-coessential	R_PUNP2	0.368197	0	0.142857
						Non-coessential	R_EX_15dap_LPAREN_e_RPAREN_	0	5.40021	N/A
						Non-coessential	R_NTPTP1	0	0.350735	0.238095
						Non-coessential	R_DAPtex	0	-5.40021	0.031746
						Non-coessential	R_CADVtpp	0	5.40021	0.428571
						Non-coessential	R_ADA	0	7.26197	0.634921
						Non-coessential	R_TRDR	0	0.712877	0.428571
						Non-coessential	R_GLYCK	6.85277	0	0.492063
						Non-coessential	R_ADD	7.12566	0	0.666667
						Non-coessential	R_GLCS1	0	980.637	0.507937
						Non-coessential	R_RNDR1b	0	0.350735	0.365079
						Non-coessential	R_GLYCK2	0	7.00203	0.492063
						Non-coessential	R_GLGC	0	980.637	0.539683
						Non-coessential	R_UPPRT	4.28658	0	0.126984
						Non-coessential	R_GUAPRT	3.42952	0	0.142857
						Non-coessential	R_PDX5POi	0	0.00298914	0.047619
						Non-coessential	R_R1PK	1000	0	0.555556
						Non-coessential	R_LYSDC	0	5.40021	0.428571
						Non-coessential	R_ADPT	3.24882	0	0.15873
						Non-coessential	R_DADK	-0.368197	0	0.222222
						Non-coessential	R_FDH5pp	0	0.0269023	0.428571
						Non-coessential	R_NTD6	0.368197	0	0.31746
						Non-coessential	R_PUNP5	0	7.26197	0.15873
						Non-coessential	R_PUNP4	0	0.350735	0.142857
						Non-coessential	R_PUNP1	0	-10.006	0.190476
						Non-coessential	R_PYNP2r	0	-4.08329	0.15873
						Non-coessential	R_PUNP3	0	-3.61761	0.15873
						Non-coessential	R_ASPT	144.337	0	0.142857
						Non-coessential	R_RNDR2	0	0.712877	0.238095
						Non-coessential	R_RNTR1c2	0.736393	0	0.619048
						Non-coessential	R_ADNK1	0	2.74401	0.52381
						Non-coessential	R_GLYCTO2	0.00941388	0	0.047619
						Non-coessential	R_ILEt2rpp	4.08821	0	0.444444
						Non-coessential	R_SERD_D	0	17.3053	0.142857
						Non-coessential	R_FDH4pp	0.0282416	0	0.428571
						Non-coessential	R_FRD3	0	359.829	0.0634921
						Non-coessential	R_ALATA_D2	0	12.2044	0.0793651
						Non-coessential	R_FRD2	0	0.0269023	0.047619
						Non-coessential	R_PPK2r	0	-0.350735	0.269841
						Non-coessential	R_GSNK	0	3.61761	0.52381
						Non-coessential	R_NDPK5	0	0.712877	0.253968
R_ECOAH3	74.3062	164.535	34.3639	62.6636	1.78152	Switch	R_ECOAH3	5.00779	0	0.296703
						Backup	R_3HAD60	0	4.92972	0.296703
						Backup	R_3OAS100	0	4.92972	0.483516
						Backup	R_3OAR100	0	4.92972	0.450549
						Backup	R_3HAD40	0	4.92972	0.296703
						Backup	R_3HAD80	0	4.92972	0.296703
						Backup	R_3OAR40	0	4.92972	0.450549
						Backup	R_3OAS80	0	4.92972	0.483516
						Backup	R_3OAS60	0	4.92972	0.483516
						Backup	R_3OAR60	0	4.92972	0.450549
						Backup	R_3HAD100	0	4.92972	0.296703
						Backup	R_3OAR80	0	4.92972	0.450549
						Non-coessential	R_KAS14	0	4.92972	0.483516
						Non-coessential	R_ME1	0	30.4863	0.208791
						Non-coessential	R_ME2	29.7021	0	0.142857
						Non-coessential	R_GLYCLTt4pp	1000	0	0.043956
						Non-coessential	R_AGPAT120	0	1.92584	0.142857
						Non-coessential	R_FACOAE120	1.09511	0	0.714286
						Non-coessential	R_R15BPK	1000	0	0.131868
						Non-coessential	R_PA120abcpp	0	1.92584	0.747253
						Non-coessential	R_ECOAH5	5.00779	0	0.296703
						Non-coessential	R_ALATA_L2	0	11.9438	0.0549451
						Non-coessential	R_FE3Ri	0	1.30705	0.494505
						Non-coessential	R_GLYCTO2	0.00941388	0	0.032967
						Non-coessential	R_ABUTt2pp	0	1000	0.43956
						Non-coessential	R_PPK2r	0	-0.362457	0.142857
						Non-coessential	R_PDX5PO2	0.00313796	0	0.472527
						Non-coessential	R_FACOAL120t2pp	0	3.85169	0.582418
						Non-coessential	R_PYAM5PO	0	11.9438	0.307692
						Non-coessential	R_RNTR2c2	0.380172	0	0.637363
						Non-coessential	R_GLUABUTt7pp	0	1000	0.010989
						Non-coessential	R_3OAR120	0	4.92972	0.450549
						Non-coessential	R_HACD3	5.00779	0	0.461538
						Non-coessential	R_ASNN	0	6.66093	0.285714
						Non-coessential	R_SERt4pp	0	1000	0.010989
						Non-coessential	R_ASNNpp	6.60805	0	0.285714
						Non-coessential	R_NDPK7	0	0.374245	0.142857
						Non-coessential	R_ACACT3r	5.00779	0	0.0989011
						Non-coessential	R_NDPK5	0	0.736701	0.153846
						Non-coessential	R_FE3tex	-774.181	0	0.021978
						Non-coessential	R_ACOAD2f	-5.00779	0	0.0879121
						Non-coessential	R_HACD5	5.00779	0	0.461538
						Non-coessential	R_PLIPA2A120pp	0	1.92584	0.648352
						Non-coessential	R_ACPPAT120	0	1.92584	0.516484
						Non-coessential	R_3HAD120	0	4.92972	0.296703
						Non-coessential	R_NTPTP1	0	0.362457	0.307692
						Non-coessential	R_ACACT1r	5.00779	0	0.0879121
						Non-coessential	R_ACACT5r	5.00779	0	0.0989011
						Non-coessential	R_RNDR2	0	0.736701	0.296703
						Non-coessential	R_RNDR3	0	0.374245	0.296703
						Non-coessential	R_RNDR1	0	0.362457	0.362637
						Non-coessential	R_ACOAD3f	-5.00779	0	0.0879121
						Non-coessential	R_EAR40x	0	4.92972	0.450549
						Non-coessential	R_AACPS7	1.09511	0	0.252747
						Non-coessential	R_EAR60x	0	4.92972	0.450549
						Non-coessential	R_GUAPRT	3.42952	0	0.0769231
						Non-coessential	R_PDX5POi	0	0.00308904	0.043956
						Non-coessential	R_GLYC3Pt6pp	0	1.92584	0.0879121
						Non-coessential	R_ASPt2pp	1000	0	0.450549
						Non-coessential	R_ECOAH4	5.00779	0	0.296703
						Non-coessential	R_FEROpp	193.545	0	0.648352
						Non-coessential	R_ACOATA	0	4.92972	0.164835
						Non-coessential	R_GLYCLTt2rpp	-1000	0	0.461538
						Non-coessential	R_ECOAH2	5.00779	0	0.296703
						Non-coessential	R_HACD1	5.00779	0	0.461538
						Non-coessential	R_APG3PAT120	0	1.92584	0.494505
						Non-coessential	R_3OAS120	0	4.92972	0.483516
						Non-coessential	R_HACD4	5.00779	0	0.461538
						Non-coessential	R_DADK	-0.368197	0	0.131868
						Non-coessential	R_NTD6	0.368197	0	0.351648
						Non-coessential	R_PUNP4	0	0.362457	0.0989011
						Non-coessential	R_ACOAD4f	-5.00779	0	0.0879121
						Non-coessential	R_ACOAD5f	-5.00779	0	0.0989011
						Non-coessential	R_GLYCTO3	0	0.00926712	0.043956
						Non-coessential	R_PUNP3	0	-3.73851	0.10989
						Non-coessential	R_R1PK	1000	0	0.516484
						Non-coessential	R_HACD2	5.00779	0	0.461538
						Non-coessential	R_RNTR1c2	0.736393	0	0.692308
						Non-coessential	R_EAR120x	0	4.92972	0.472527
						Non-coessential	R_RNTR3c2	0.380172	0	0.637363
						Non-coessential	R_ACACT2r	5.00779	0	0.0989011
						Non-coessential	R_PUNP2	0.368197	0	0.0769231
						Non-coessential	R_LPLIPAL1A120pp	0	1.92584	0.659341
						Non-coessential	R_ECOAH1	5.00779	0	0.296703
						Non-coessential	R_FRD2	0	0.00926712	0.010989
						Non-coessential	R_FADRx	23.8696	0	0.494505
						Non-coessential	R_EAR100x	0	4.92972	0.450549
						Non-coessential	R_ACACT4r	5.00779	0	0.0989011
						Non-coessential	R_EAR80x	0	4.92972	0.450549
						Non-coessential	R_ACOAD1f	-5.00779	0	0.0879121
						Non-coessential	R_GSNK	0	3.73851	0.527473
						Non-coessential	R_EX_fe3_LPAREN_e_RPAREN_	774.181	0	N/A
						Non-coessential	R_TRDR	0	1.4734	0.472527
R_LYStex	154.117	286.977	39.7535	85.8676	1.91738	Switch	R_LYStex	4.8288	0	0.0392157
						Backup	R_DAPDC	0	4.55943	0.392157
						Non-coessential	R_GLYCLTt4pp	1000	0	0.0784314
						Non-coessential	R_R15BPK	1000	0	0.313725
						Non-coessential	R_FE3tex	-774.181	0	0.0196078
						Non-coessential	R_ACS	0	981.154	0.333333
						Non-coessential	R_GLYCTO2	0.00941388	0	0.0784314
						Non-coessential	R_GLYCTO4	0	0.00888874	0.0980392
						Non-coessential	R_PRPPS	-989.035	0	0.54902
						Non-coessential	R_PDX5PO2	0.00313796	0	0.392157
						Non-coessential	R_DGK1	0	-0.347658	0.27451
						Non-coessential	R_SERD_L	0	19.3468	0.0784314
						Non-coessential	R_NADH18pp	0	358.888	0.411765
						Non-coessential	R_ASNN	0	6.79726	0.137255
						Non-coessential	R_ASNNpp	6.60805	0	0.137255
						Non-coessential	R_NDPK8	-0.368197	0	0.254902
						Non-coessential	R_NAt3pp	1000	0	0.392157
						Non-coessential	R_NDPK5	0	-0.347658	0.254902
						Non-coessential	R_THRAi	0	6.62932	0.0588235
						Non-coessential	R_URIK2	0	4.04746	0.411765
						Non-coessential	R_FBA3	0	1.48588	0.0392157
						Non-coessential	R_NADH16pp	379.549	0	0.392157
						Non-coessential	R_PUNP2	0.368197	0	0.137255
						Non-coessential	R_PFK_3	0	1.48588	0.509804
						Non-coessential	R_GLYCK	6.85277	0	0.490196
						Non-coessential	R_GLYCK2	0	7.02834	0.490196
						Non-coessential	R_UPPRT	4.28658	0	0.137255
						Non-coessential	R_GUAPRT	3.42952	0	0.156863
						Non-coessential	R_PDX5POi	0	0.00296291	0.0392157
						Non-coessential	R_LYSt2pp	4.8288	0	0.392157
						Non-coessential	R_NTD8	0	0.347658	0.215686
						Non-coessential	R_FEROpp	193.545	0	0.509804
						Non-coessential	R_GLYCLTt2rpp	-1000	0	0.431373
						Non-coessential	R_ATHRDHr	0	-123.893	0.392157
						Non-coessential	R_ADPT	3.24882	0	0.156863
						Non-coessential	R_ACALD	0	130.522	0.431373
						Non-coessential	R_PFK	0.982874	0	0.509804
						Non-coessential	R_FBA	0.982874	0	0.0392157
						Non-coessential	R_DADK	-0.368197	0	0.27451
						Non-coessential	R_NTD6	0.368197	0	0.215686
						Non-coessential	R_PUNP4	0	0.347658	0.137255
						Non-coessential	R_R1PK	1000	0	0.54902
						Non-coessential	R_PUNP1	0	-2.71993	0.176471
						Non-coessential	R_PYNP2r	0	-4.04746	0.176471
						Non-coessential	R_PUNP3	0	-3.58587	0.176471
						Non-coessential	R_ASPT	144.337	0	0.0784314
						Non-coessential	R_ADNK1	0	2.71993	0.529412
						Non-coessential	R_FRD3	0	358.897	0.0588235
						Non-coessential	R_EX_lys_DASH_L_LPAREN_e_RPAREN_	-4.8288	0	N/A
						Non-coessential	R_TRPS2	18.7174	0	0.117647
						Non-coessential	R_THRA2i	0	123.893	0.0588235
						Non-coessential	R_GSNK	0	3.58587	0.529412
						Non-coessential	R_EX_fe3_LPAREN_e_RPAREN_	774.181	0	N/A
						Non-coessential	R_THRD	6.43018	0	0.392157
R_PROtex	179.407	366.614	100.565	196.94	1.05524	Switch	R_PROtex	10	0	0.0909091
						Backup	R_P5CR	0	2.82829	0.431818
						Backup	R_G5SADs	0	2.82829	0.5
						Non-coessential	R_GLYCLTt4pp	1000	0	0.136364
						Non-coessential	R_GLUABUTt7pp	0	1000	0.0681818
						Non-coessential	R_R15BPK	1000	0	0.181818
						Non-coessential	R_LYSDC	0	5.60954	0.409091
						Non-coessential	R_THRt4pp	0	1000	0.0681818
						Non-coessential	R_ACS	0	971.548	0.181818
						Non-coessential	R_GLYCTO2	0.00941388	0	0.113636
						Non-coessential	R_ABUTt2pp	0	1000	0.409091
						Non-coessential	R_SERD_D	0	19.7416	0.0454545
						Non-coessential	R_NADH18pp	0	344.963	0.409091
						Non-coessential	R_ASNN	0	6.91596	0.159091
						Non-coessential	R_ASNNpp	6.60805	0	0.159091
						Non-coessential	R_NDPK8	-0.368197	0	0.181818
						Non-coessential	R_NAt3pp	1000	0	0.454545
						Non-coessential	R_EX_pro_DASH_L_LPAREN_e_RPAREN_	-10	0	N/A
						Non-coessential	R_FBA3	0	1.80141	0.0454545
						Non-coessential	R_NADH16pp	379.549	0	0.409091
						Non-coessential	R_G5SD	0	2.82829	0.477273
						Non-coessential	R_EX_15dap_LPAREN_e_RPAREN_	0	5.60954	N/A
[truncated: 2,257 more rows]

## Sheet: CONTROL_modules
Switch	index	Reactions in set
R_LYSt2pp	1	R_EX_fe3_LPAREN_e_RPAREN_
	1	R_ADNK1
	1	R_ADPT
	1	R_ALAt4pp
	1	R_ASNN
	1	R_ASNNpp
	1	R_ASPt2pp
	1	R_DADK
	1	R_DGK1
	1	R_FBA
	1	R_FBA3
	1	R_FE3tex
	1	R_FEROpp
	1	R_GLYCK
	1	R_GLYCK2
	1	R_GLYt4pp
	1	R_LYSabcpp
	1	R_LYSt2pp
	1	R_ME2
	1	R_NDPK5
	1	R_NTD6
	1	R_NTD8
	1	R_PFK
	1	R_PFK_3
	1	R_PROt4pp
	1	R_PUNP1
	1	R_PUNP2
	1	R_PUNP4
	1	R_PYK
	1	R_RNDR1
	1	R_RNDR2
	1	R_RNTR1c2
	1	R_RNTR2c2
	1	R_THRt4pp
	1	R_TRDR
R_ME2	2	R_EX_15dap_LPAREN_e_RPAREN_
	2	R_EX_fe3_LPAREN_e_RPAREN_
	2	R_ACALD
	2	R_ACPPAT161
	2	R_ADA
	2	R_ADD
	2	R_ALAt4pp
	2	R_APG3PAT161
	2	R_ASNN
	2	R_ASNNpp
	2	R_ASPT
	2	R_ASPt2pp
	2	R_ATHRDHr
	2	R_CADVtpp
	2	R_DADK
	2	R_DAPtex
	2	R_DGK1
	2	R_FE3tex
	2	R_FEROpp
	2	R_G3PAT161
	2	R_GLCP
	2	R_GLCS1
	2	R_GLGC
	2	R_LYSDC
	2	R_ME1
	2	R_ME2
	2	R_NDPK5
	2	R_NDPK8
	2	R_NTD6
	2	R_NTD8
	2	R_PPM
	2	R_PROt4pp
	2	R_PUNP1
	2	R_PUNP2
	2	R_PUNP4
	2	R_PUNP5
	2	R_R15BPK
	2	R_R1PK
	2	R_SERD_D
	2	R_THRA2i
	2	R_THRAi
	2	R_THRD
	2	R_TRPS2
R_ADNt2pp	3	R_EX_15dap_LPAREN_e_RPAREN_
	3	R_EX_fe3_LPAREN_e_RPAREN_
	3	R_ACt2rpp
	3	R_ACt4pp
	3	R_ADA
	3	R_ADD
	3	R_ADNK1
	3	R_ADNt2pp
	3	R_ADNt2rpp
	3	R_ADPT
	3	R_ALATA_D2
	3	R_ALAt4pp
	3	R_ASNN
	3	R_ASNNpp
	3	R_ASPT
	3	R_CADVtpp
	3	R_DAPtex
	3	R_FE3tex
	3	R_FEROpp
	3	R_FLDR2
	3	R_FRD2
	3	R_GLCP
	3	R_GLCS1
	3	R_GLGC
	3	R_GLYCLTt2rpp
	3	R_GLYCLTt4pp
	3	R_GSNK
	3	R_GUAPRT
	3	R_LYSDC
	3	R_NADH16pp
	3	R_NADH17pp
	3	R_PDX5PO2
	3	R_PDX5POi
	3	R_PROt4pp
	3	R_PRPPS
	3	R_PUNP1
	3	R_PUNP3
	3	R_PUNP5
	3	R_PYAM5PO
	3	R_PYNP2r
	3	R_R15BPK
	3	R_R1PK
	3	R_SERD_D
	3	R_TRPS2
	3	R_UPPRT
	3	R_URIK2
R_URAtex	4	R_EX_15dap_LPAREN_e_RPAREN_
	4	R_EX_fe3_LPAREN_e_RPAREN_
	4	R_EX_ura_LPAREN_e_RPAREN_
	4	R_ABUTt2pp
	4	R_ACALD
	4	R_ACCOAL
	4	R_ADA
	4	R_ADD
	4	R_ASNN
	4	R_ASNNpp
	4	R_ASPT
	4	R_ATHRDHr
	4	R_CADVtpp
	4	R_DAPtex
	4	R_DHAPT
	4	R_F6PA
	4	R_FBA
	4	R_FE3tex
	4	R_FEROpp
	4	R_FRD2
	4	R_GLUABUTt7pp
	4	R_GLYCLTt2rpp
	4	R_GLYCLTt4pp
	4	R_LYSDC
	4	R_ME2
	4	R_NADH16pp
	4	R_NADH17pp
	4	R_PFK
	4	R_PPCSCT
	4	R_PPM
	4	R_PUNP1
	4	R_PUNP5
	4	R_PYK
	4	R_R15BPK
	4	R_R1PK
	4	R_SERD_D
	4	R_THRA2i
	4	R_THRAi
	4	R_THRD
	4	R_THRt4pp
	4	R_TRPS2
	4	R_URAtex
R_MTHFC	5	R_ACALD
	5	R_ACS
	5	R_ASNN
	5	R_ASNNpp
	5	R_ASPT
	5	R_ATHRDHr
	5	R_DADK
	5	R_DGK1
	5	R_FADRx
	5	R_FBA
	5	R_FBA3
	5	R_FRD2
	5	R_FTHFLi
	5	R_GLYt4pp
	5	R_GRXR
	5	R_GSNK
	5	R_GTHOr
	5	R_GUAPRT
	5	R_ME1
	5	R_ME2
	5	R_MTHFC
	5	R_MTHFD
	5	R_NADH16pp
	5	R_NADH17pp
	5	R_NDPK5
	5	R_NDPK7
	5	R_NTD6
	5	R_NTD8
	5	R_P5CR
	5	R_PDX5PO2
	5	R_PDX5POi
	5	R_PFK
	5	R_PFK_3
	5	R_PROt4pp
	5	R_PUNP2
	5	R_PUNP3
	5	R_PUNP4
	5	R_PYNP2r
	5	R_R15BPK
	5	R_R1PK
	5	R_RNDR1b
	5	R_RNDR2
	5	R_RNDR3b
	5	R_RNTR1c2
	5	R_RNTR2c2
	5	R_RNTR3c2
	5	R_SERD_D
	5	R_THRA2i
	5	R_THRAi
	5	R_THRD
	5	R_TRDR
	5	R_TRPS2
	5	R_UPPRT
	5	R_URIK2
R_PTAr	6	R_EX_fe3_LPAREN_e_RPAREN_
	6	R_ABUTt2pp
	6	R_ACKr
	6	R_ACS
	6	R_ADD
	6	R_ASPt2pp
	6	R_CRNDt2rpp
	6	R_CRNt2rpp
	6	R_CRNt8pp
	6	R_DADA
	6	R_DADK
	6	R_DURIK1
	6	R_DURIPP
	6	R_DUTPDP
	6	R_FBA
	6	R_FBA3
	6	R_FDH4pp
	6	R_FDH5pp
	6	R_FE3tex
	6	R_FEROpp
	6	R_FRD2
	6	R_GLCP
	6	R_GLCS1
	6	R_GLGC
	6	R_GLUABUTt7pp
	6	R_GLYCLTt2rpp
	6	R_GLYCLTt4pp
	6	R_GLYCTO2
	6	R_GLYCTO3
	6	R_GSNK
	6	R_GUAPRT
	6	R_NADH16pp
	6	R_NADH17pp
	6	R_NAt3pp
	6	R_NDPK8
	6	R_NTD6
	6	R_PDX5PO2
	6	R_PDX5POi
	6	R_PFK
	6	R_PFK_3
	6	R_PROt4pp
	6	R_PTAr
	6	R_PUNP3
	6	R_PUNP6
	6	R_PYNP2r
	6	R_R15BPK
	6	R_R1PK
	6	R_RNTR4c2
	6	R_SERD_L
	6	R_SERt4pp
	6	R_TRPS2
	6	R_UPPRT
	6	R_URIK2
R_GLYCTO2	7	R_FRD2
	7	R_GLYCTO2
	7	R_GLYCTO3
R_GHMT2r	8	R_EX_15dap_LPAREN_e_RPAREN_
	8	R_AACTOOR
	8	R_ACALD
	8	R_ACS
	8	R_ADA
	8	R_ADD
	8	R_ALAt4pp
	8	R_AOBUTDs
	8	R_ASNN
	8	R_ASNNpp
	8	R_ASPT
	8	R_ATHRDHr
	8	R_CADVtpp
	8	R_DADK
	8	R_DAPtex
	8	R_FBA
	8	R_FBA3
	8	R_FRD2
	8	R_GHMT2r
	8	R_GLYCLTt2rpp
	8	R_GLYCLTt4pp
	8	R_GLYCTO2
	8	R_GLYCTO3
	8	R_GLYOX3
	8	R_LDH_D
	8	R_LYSDC
	8	R_NAt3pp
	8	R_NDPK8
	8	R_NTD6
	8	R_NTPTP1
	8	R_PDX5PO2
	8	R_PDX5POi
	8	R_PFK
	8	R_PFK_3
	8	R_PPK2r
	8	R_PPM
	8	R_PROt4pp
	8	R_PUNP1
	8	R_PUNP2
	8	R_PUNP4
	8	R_PUNP5
	8	R_R15BPK
	8	R_R1PK
	8	R_SERD_D
	8	R_THRA2i
	8	R_THRAi
	8	R_THRD
	8	R_TRPS2
R_CSNt2pp	9	R_EX_15dap_LPAREN_e_RPAREN_
	9	R_EX_csn_LPAREN_e_RPAREN_
	9	R_ACALD
	9	R_ADNK1
	9	R_ADPT
	9	R_ALAt4pp
	9	R_ASNN
	9	R_ASNNpp
	9	R_CADVtpp
	9	R_CSND
	9	R_CSNt2pp
	9	R_CSNtex
	9	R_DADK
	9	R_DAPtex
	9	R_DURIK1
	9	R_DURIPP
	9	R_DUTPDP
	9	R_GLYAT
	9	R_GLYCLTt2rpp
	9	R_GLYCLTt4pp
	9	R_GSNK
	9	R_GUAPRT
	9	R_LYSDC
	9	R_ME2
	9	R_NAt3pp
	9	R_NTD6
	9	R_OAADC
	9	R_PDX5PO2
	9	R_PDX5POi
	9	R_PROt4pp
	9	R_PUNP1
	9	R_PUNP2
	9	R_PUNP3
	9	R_PYNP2r
	9	R_RNDR1
	9	R_RNTR1c2
	9	R_RNTR4c2
	9	R_THRAi
	9	R_THRD
	9	R_TRDR
	9	R_UPPRT
	9	R_URIK2
R_TRPAS2	10	R_EX_fe3_LPAREN_e_RPAREN_
	10	R_EX_indole_LPAREN_e_RPAREN_
	10	R_ACALD
	10	R_ACS
	10	R_ADD
	10	R_ADNK1
	10	R_ADPT
	10	R_ALAt2pp
	10	R_ASNN
	10	R_ASNNpp
	10	R_ASPT
	10	R_DAAD
	10	R_DADA
	10	R_FDH4pp
	10	R_FDH5pp
	10	R_FE3tex
	10	R_FEROpp
	10	R_FLDR2
	10	R_FRD2
	10	R_GLYAT
	10	R_GLYCLTt2rpp
	10	R_GLYCLTt4pp
	10	R_GLYCTO2
	10	R_GLYCTO3
	10	R_GRXR
	10	R_GTHOr
	10	R_INDOLEt2rpp
	10	R_INDOLEtex
	10	R_NADH16pp
	10	R_NADH17pp
	10	R_NAt3pp
	10	R_NDPK7
	10	R_PDX5PO2
	10	R_PDX5POi
	10	R_PUNP1
	10	R_PUNP6
	10	R_RNDR3b
	10	R_RNTR3c2
	10	R_SERD_D
	10	R_THRAi
	10	R_THRD
	10	R_TRPAS2
	10	R_TRPS2
R_GLCtex	11	R_EX_15dap_LPAREN_e_RPAREN_
	11	R_EX_fe3_LPAREN_e_RPAREN_
	11	R_ACALD
	11	R_ADNK1
	11	R_ADPT
	11	R_ASNN
	11	R_ASNNpp
	11	R_ASPT
	11	R_ATHRDHr
	11	R_CADVtpp
	11	R_DADK
	11	R_DAPtex
	11	R_FE3tex
	11	R_FEROpp
	11	R_GLCtex
	11	R_GLCtexi
	11	R_GLYCK
	11	R_GLYCK2
	11	R_GLYt4pp
	11	R_LYSDC
	11	R_NDPK8
	11	R_NTD6
	11	R_NTPTP1
	11	R_PPK2r
	11	R_PROt4pp
	11	R_PUNP1
	11	R_PUNP2
	11	R_PUNP4
	11	R_R15BPK
	11	R_R1PK
	11	R_SERD_L
	11	R_THRA2i
	11	R_THRAi
	11	R_THRD
	11	R_TRPS2
R_NAt3pp	12	R_NAt3pp
	12	R_PROt4pp
R_GLUtex	13	R_EX_fe3_LPAREN_e_RPAREN_
	13	R_EX_glu_DASH_L_LPAREN_e_RPAREN_
	13	R_ACALD
	13	R_ACS
	13	R_ALAt4pp
	13	R_ASPT
	13	R_ATHRDHr
	13	R_DADK
	13	R_DGK1
	13	R_FBA
	13	R_FBA3
	13	R_FDH4pp
	13	R_FDH5pp
	13	R_FE3tex
	13	R_FEROpp
	13	R_FRD2
	13	R_FRD3
	13	R_GLUtex
	13	R_GLYCTO2
	13	R_GLYCTO3
	13	R_GSNK
	13	R_GUAPRT
	13	R_NADH16pp
	13	R_NADH18pp
	13	R_NDPK5
	13	R_NDPK8
	13	R_NTD6
	13	R_NTD8
	13	R_PFK
	13	R_PFK_3
	13	R_PROt4pp
	13	R_PUNP2
	13	R_PUNP3
	13	R_PUNP4
	13	R_SERD_D
	13	R_THRA2i
	13	R_THRAi
	13	R_THRD
	13	R_TRPS2
R_INDOLEt2rpp	14	R_EX_fe3_LPAREN_e_RPAREN_
	14	R_ACALD
	14	R_ADD
	14	R_ALATA_L2
	14	R_ASNN
	14	R_ASNNpp
	14	R_ASPT
	14	R_ATHRDHr
	14	R_DADA
	14	R_DADK
	14	R_FBA
	14	R_FBA3
	14	R_FDH4pp
	14	R_FDH5pp
	14	R_FE3tex
	14	R_FEROpp
	14	R_FRD2
	14	R_FRD3
	14	R_GLYCTO2
	14	R_GLYCTO4
	14	R_GLYt4pp
	14	R_INDOLEt2pp
	14	R_INDOLEt2rpp
	14	R_ME2
	14	R_NADH16pp
	14	R_NADH18pp
	14	R_NDPK8
	14	R_NTD6
	14	R_NTPTP1
	14	R_OAADC
	14	R_PFK
	14	R_PFK_3
	14	R_PPK2r
	14	R_PPM
	14	R_PROt4pp
	14	R_PUNP4
	14	R_PUNP6
	14	R_PYAM5PO
	14	R_R15BPK
	14	R_R1PK
	14	R_SERD_D
	14	R_THRA2i
	14	R_THRt4pp
	14	R_TRPS2
R_GLYCL	15	R_EX_15dap_LPAREN_e_RPAREN_
	15	R_EX_fe3_LPAREN_e_RPAREN_
	15	R_AACTOOR
	15	R_ADA
	15	R_ADD
	15	R_AOBUTDs
	15	R_ASNN
	15	R_ASNNpp
	15	R_ASPT
	15	R_CADVtpp
	15	R_DADK
	15	R_DAPtex
	15	R_FE3tex
	15	R_FEROpp
	15	R_FLDR2
	15	R_FRD3
	15	R_GLYCL
	15	R_GLYCLTt2rpp
	15	R_GLYCLTt4pp
	15	R_GLYCTO2
	15	R_GLYCTO4
	15	R_GLYOX3
	15	R_GLYt4pp
	15	R_LDH_D
	15	R_LYSDC
	15	R_NTD6
	15	R_NTPTP1
	15	R_PPK2r
	15	R_PUNP1
	15	R_PUNP2
	15	R_PUNP4
	15	R_PUNP5
	15	R_PYNP2r
	15	R_RNDR1
	15	R_RNTR1c2
	15	R_SERD_L
	15	R_THRt4pp
	15	R_TRDR
	15	R_TRPS2
	15	R_UPPRT
	15	R_URIK2
R_GLYCK	16	R_GLYCK
	16	R_GLYCK2
R_VPAMTr	17	R_ABUTt2pp
	17	R_ACS
	17	R_ADD
	17	R_ALAt4pp
	17	R_ASNN
	17	R_ASNNpp
	17	R_ASPT
	17	R_DADA
	17	R_DADK
	17	R_DGK1
	17	R_FLDR2
	17	R_FRD3
	17	R_GLUABUTt7pp
	17	R_GLYCLTt2rpp
	17	R_GLYCLTt4pp
	17	R_GSNK
	17	R_GUAPRT
	17	R_ME2
	17	R_NADH16pp
	17	R_NADH18pp
	17	R_NDPK5
	17	R_NDPK7
	17	R_NTD6
	17	R_NTD8
	17	R_OAADC
	17	R_PDX5PO2
	17	R_PDX5POi
	17	R_PROt4pp
	17	R_PUNP3
	17	R_PUNP4
	17	R_PUNP6
	17	R_RNDR1
	17	R_RNDR2
	17	R_RNDR3
	17	R_RNTR1c2
	17	R_RNTR2c2
	17	R_RNTR3c2
	17	R_SERD_D
	17	R_THRt4pp
	17	R_TRDR
	17	R_TRPS2
	17	R_VPAMTr
R_GLYtex	18	R_EX_fe3_LPAREN_e_RPAREN_
	18	R_EX_gly_LPAREN_e_RPAREN_
	18	R_ABUTt2pp
	18	R_ADA
	18	R_ADD
	18	R_ADNK1
	18	R_ADPT
	18	R_ALATA_L2
	18	R_ASPT
	18	R_DAAD
	18	R_DHAPT
	18	R_F6PA
	18	R_FADRx
	18	R_FBA
	18	R_FE3tex
	18	R_FEROpp
	18	R_FTHFD
	18	R_GLCP
	18	R_GLCS1
	18	R_GLGC
	18	R_GLUABUTt7pp
	18	R_GLYCK
	18	R_GLYCK2
	18	R_GLYCL
	18	R_GLYCLTt2rpp
	18	R_GLYCLTt4pp
	18	R_GLYtex
	18	R_GSNK
	18	R_GUAPRT
	18	R_PDX5PO2
	18	R_PDX5POi
	18	R_PFK
	18	R_PRPPS
	18	R_PUNP1
	18	R_PUNP3
	18	R_PUNP5
	18	R_PYAM5PO
	18	R_PYNP2r
	18	R_R15BPK
	18	R_R1PK
	18	R_THRt4pp
	18	R_UPPRT
	18	R_URIK2
R_ALAtex	19	R_EX_ala_DASH_L_LPAREN_e_RPAREN_
	19	R_ACALD
	19	R_ACS
	19	R_ADA
	19	R_ADD
	19	R_ADNK1
	19	R_ADPT
	19	R_ALAtex
	19	R_DADK
	19	R_DGK1
	19	R_FBA
	19	R_FBA3
	19	R_GLYAT
	19	R_GLYCK
	19	R_GLYCK2
	19	R_GLYCLTt2rpp
	19	R_GLYCLTt4pp
	19	R_GSNK
	19	R_GUAPRT
	19	R_ME2
	19	R_NDPK5
	19	R_NDPK8
	19	R_NTD6
	19	R_NTD8
	19	R_PFK
	19	R_PFK_3
	19	R_PRPPS
	19	R_PUNP1
	19	R_PUNP2
	19	R_PUNP3
	19	R_PUNP4
	19	R_PUNP5
	19	R_PYK
	19	R_PYNP2r
	19	R_R15BPK
	19	R_R1PK
	19	R_THRAi
	19	R_THRD
	19	R_THRt4pp
	19	R_UPPRT
	19	R_URIK2
R_SADH	20	R_EX_fe3_LPAREN_e_RPAREN_
	20	R_EX_urea_LPAREN_e_RPAREN_
	20	R_ABTA
	20	R_ABUTD
	20	R_AGMT
	20	R_ARGDC
	20	R_ASNN
	20	R_ASNNpp
	20	R_AST
	20	R_FE3tex
	20	R_FEROpp
	20	R_FRD2
	20	R_GLYCK
	20	R_GLYCK2
	20	R_GLYCTO2
	20	R_GLYCTO3
	20	R_GSNK
	20	R_GUAPRT
	20	R_NADH16pp
	20	R_NADH17pp
	20	R_PTRCTA
	20	R_PUNP3
	20	R_SADH
	20	R_SERD_L
	20	R_SGDS
	20	R_SGSAD
	20	R_SOTA
	20	R_SSALy
	20	R_TRPS2
	20	R_UREAtex
	20	R_UREAtpp
R_NH4tpp	21	R_EX_csn_LPAREN_e_RPAREN_
	21	R_EX_fe3_LPAREN_e_RPAREN_
	21	R_EX_urea_LPAREN_e_RPAREN_
	21	R_ABTA
	21	R_ABUTD
	21	R_ACALD
	21	R_ADD
	21	R_ADNK1
	21	R_ADPT
	21	R_AGMT
	21	R_ARGDC
	21	R_ASNS2
	21	R_ASPT
	21	R_AST
	21	R_ATHRDHr
	21	R_CSND
	21	R_CSNt2pp
	21	R_CSNtex
	21	R_DADA
	21	R_DADK
	21	R_DHAPT
	21	R_DURIK1
	21	R_DURIPP
	21	R_DUTPDP
	21	R_F6PA
	21	R_FBA
	21	R_FE3tex
	21	R_FEROpp
	21	R_FRD2
	21	R_GLCP
	21	R_GLCS1
	21	R_GLGC
	21	R_GLNS
	21	R_GLNabcpp
	21	R_GLYCLTt2rpp
	21	R_GLYCLTt4pp
	21	R_GSNK
	21	R_GUAPRT
	21	R_ME2
	21	R_NADH16pp
	21	R_NADH17pp
	21	R_NDPK8
	21	R_NH4tpp
	21	R_NTD6
	21	R_PDX5PO2
	21	R_PDX5POi
	21	R_PFK
	21	R_PTRCTA
	21	R_PUNP1
	21	R_PUNP3
	21	R_PUNP6
	21	R_PYK
	21	R_R15BPK
	21	R_R1PK
	21	R_RNTR4c2
	21	R_SADH
	21	R_SGDS
	21	R_SGSAD
	21	R_SOTA
	21	R_SSALx
	21	R_THRA2i
	21	R_THRAi
	21	R_THRD
	21	R_THRt4pp
	21	R_UREAtex
	21	R_UREAtpp
R_INSt2pp	22	R_ASNN
	22	R_ASNNpp
	22	R_FDH4pp
	22	R_FDH5pp
	22	R_FRD2
	22	R_FRD3
	22	R_GLYCTO2
	22	R_GLYCTO3
	22	R_GSNK
	22	R_GUAPRT
	22	R_INSt2pp
	22	R_INSt2rpp
	22	R_ME2
	22	R_NADH16pp
	22	R_NADH18pp
	22	R_OAADC
	22	R_PUNP3
	22	R_PYNP2r
	22	R_SERD_L
	22	R_TRPS2
	22	R_UPPRT
	22	R_URIK2
R_ASPt2pp	23	R_ASPt2pp
R_ALLTAMH	24	R_EX_alltn_LPAREN_e_RPAREN_
	24	R_ALLTAMH
	24	R_ALLTN
	24	R_ALLTNt2rpp
	24	R_ALLTNtex
	24	R_FBA
	24	R_FBA3
	24	R_FRD2
	24	R_GLYCK
	24	R_GLYCK2
	24	R_GLYCTO2
	24	R_GLYCTO3
	24	R_NAt3pp
	24	R_PFK
	24	R_PFK_3
	24	R_PROt4pp
	24	R_SERD_L
	24	R_TRPS2
	24	R_UGLYCH
R_GLCptspp	25	R_EX_fe3_LPAREN_e_RPAREN_
	25	R_ADD
	25	R_ADNK1
	25	R_ADPT
	25	R_ASNN
	25	R_ASNNpp
	25	R_ASPT
	25	R_DADA
	25	R_DADK
	25	R_DURIK1
	25	R_DURIPP
	25	R_DUTPDP
	25	R_FBA
	25	R_FBA3
	25	R_FE3tex
	25	R_FEROpp
	25	R_FLDR2
	25	R_GLCptspp
	25	R_GLCt2pp
	25	R_GLYCLTt2rpp
	25	R_GLYCLTt4pp
	25	R_GRXR
	25	R_GTHOr
	25	R_HEX1
	25	R_NAt3pp
	25	R_NDPK7
	25	R_NDPK8
	25	R_NTD6
	25	R_PFK
	25	R_PFK_3
	25	R_PPCK
	25	R_PROt4pp
	25	R_PUNP1
	25	R_PUNP6
	25	R_PYK
	25	R_RNDR3b
	25	R_RNTR3c2
	25	R_RNTR4c2
	25	R_SERD_D
	25	R_SERt4pp
	25	R_TRPS2
R_HACD5	26	R_EX_15dap_LPAREN_e_RPAREN_
	26	R_3HAD120
	26	R_3HAD140
	26	R_3HAD160
	26	R_3OAR120
	26	R_3OAR160
	26	R_3OAS120
	26	R_3OAS160
	26	R_AACPS3
	26	R_AACPS7
	26	R_AACPS8
	26	R_ABUTt2pp
	26	R_ACACT5r
	26	R_ACOAD5f
	26	R_ACOAD7f
	26	R_ACPPAT120
	26	R_ACS
	26	R_ADA
	26	R_ADD
	26	R_ADNK1
	26	R_ADPT
	26	R_AGPAT120
	26	R_ALATA_L2
	26	R_APG3PAT120
	26	R_ASPT
	26	R_CADVtpp
	26	R_DAPtex
	26	R_EAR120x
	26	R_EAR140x
	26	R_EAR160x
	26	R_ECOAH5
	26	R_FACOAE100
	26	R_FACOAE120
	26	R_FACOAE160
	26	R_FACOAL120t2pp
	26	R_FLDR2
	26	R_FRD2
	26	R_GLCP
	26	R_GLCS1
	26	R_GLGC
	26	R_GLUABUTt7pp
	26	R_GLYC3Pt6pp
	26	R_GLYCK
	26	R_GLYCK2
	26	R_GLYCLTt2rpp
	26	R_GLYCLTt4pp
	26	R_GLYCTO2
	26	R_GLYCTO3
	26	R_GLYt4pp
	26	R_GRXR
	26	R_GSNK
	26	R_GTHOr
	26	R_GUAPRT
	26	R_HACD5
	26	R_LPLIPAL1A120pp
	26	R_LYSDC
	26	R_NAt3pp
	26	R_NDPK5
	26	R_NDPK7
	26	R_PA120abcpp
	26	R_PLIPA2A120pp
	26	R_PUNP1
	26	R_PUNP3
	26	R_PUNP5
	26	R_PYAM5PO
	26	R_PYNP2r
	26	R_RNDR2b
	26	R_RNDR3
	26	R_RNTR2c2
	26	R_RNTR3c2
	26	R_TRDR
	26	R_UPPRT
	26	R_URIK2
R_HACD6	27	R_EX_15dap_LPAREN_e_RPAREN_
	27	R_EX_fe3_LPAREN_e_RPAREN_
	27	R_3HAD140
	27	R_3HAD160
	27	R_3OAR160
	27	R_3OAS160
	27	R_AACPS3
	27	R_ACACT6r
	27	R_ACOAD6f
	27	R_ACOAD7f
	27	R_ADA
	27	R_ADD
	27	R_ADNK1
	27	R_ADPT
	27	R_AGPAT140
	27	R_ASNN
	27	R_ASNNpp
	27	R_ASPT
	27	R_CADVtpp
	27	R_DADK
	27	R_DAPtex
	27	R_EAR140x
	27	R_EAR160x
	27	R_ECOAH6
	27	R_FACOAE160
	27	R_FACOAL140t2pp
	27	R_FDH4pp
	27	R_FDH5pp
	27	R_FE3tex
	27	R_FEROpp
	27	R_FRD2
	27	R_G3PAT140
	27	R_GLYC3Pt6pp
	27	R_GLYCK
	27	R_GLYCK2
	27	R_GLYCLTt2rpp
	27	R_GLYCLTt4pp
	27	R_GLYCTO2
	27	R_GLYCTO3
	27	R_HACD6
	27	R_LPLIPAL1A140pp
	27	R_LYSDC
	27	R_ME2
	27	R_NADTRHD
	27	R_NAt3pp
	27	R_NDPK8
	27	R_NTD6
	27	R_NTPTP1
	27	R_PA140abcpp
	27	R_PLIPA2A140pp
	27	R_PPK2r
	27	R_PUNP1
	27	R_PUNP2
	27	R_PUNP4
	27	R_PUNP5
	27	R_PYK
	27	R_R15BPK
	27	R_R1PK
	27	R_SERD_D
	27	R_TRPS2
R_HACD7	28	R_EX_fe3_LPAREN_e_RPAREN_
	28	R_3HAD160
	28	R_3HAD161
	28	R_3OAR160
	28	R_3OAR161
	28	R_3OAS160
	28	R_3OAS161
	28	R_AACPS1
	28	R_AACPS2
	28	R_AACPS3
	28	R_AACPS4
	28	R_ABUTt2pp
	28	R_ACACT7r
	28	R_ACCOAL
	28	R_ACOAD7f
	28	R_ACt2rpp
	28	R_ACt4pp
	28	R_ADNK1
	28	R_ADPT
	28	R_ALATA_L2
	28	R_ASNN
	28	R_ASNNpp
	28	R_ASPT
	28	R_CTECOAI6
	28	R_CTECOAI7
	28	R_EAR160x
	28	R_EAR161x
	28	R_ECOAH7
	28	R_FACOAE140
	28	R_FACOAE141
	28	R_FACOAE160
	28	R_FACOAE161
	28	R_FE3tex
	28	R_FEROpp
	28	R_FRD2
	28	R_GLCP
	28	R_GLCS1
	28	R_GLGC
	28	R_GLUABUTt7pp
	28	R_GLYCLTt2rpp
	28	R_GLYCLTt4pp
	28	R_GLYCTO2
	28	R_GLYCTO3
	28	R_GSNK
	28	R_GUAPRT
	28	R_HACD7
	28	R_ME2
	28	R_OAADC
	28	R_PDX5PO2
	28	R_PDX5POi
	28	R_PPCSCT
	28	R_PROt4pp
	28	R_PUNP1
	28	R_PUNP3
	28	R_PYAM5PO
	28	R_R15BPK
	28	R_R1PK
	28	R_THRt4pp
R_CA2t3pp	29	R_EX_fe3_LPAREN_e_RPAREN_
	29	R_ACALD
	29	R_ACS
	29	R_ADNK1
	29	R_ADPT
	29	R_ASPT
	29	R_ASPt2pp
	29	R_ATHRDHr
	29	R_CA2t3pp
	29	R_FBA
	29	R_FBA3
	29	R_FE3tex
	29	R_FEROpp
	29	R_FRD2
	29	R_GLYCLTt2rpp
	29	R_GLYCLTt4pp
	29	R_NADH16pp
	29	R_NADH17pp
	29	R_PFK
	29	R_PFK_3
	29	R_PUNP1
	29	R_PYNP2r
	29	R_R15BPK
	29	R_R1PK
	29	R_SERD_L
	29	R_THRA2i
	29	R_THRt4pp
	29	R_TRPS2
	29	R_UPPRT
	29	R_URIK2
R_ADK1	30	R_EX_15dap_LPAREN_e_RPAREN_
	30	R_ACALD
	30	R_ACS
	30	R_ADK1
	30	R_ASNN
	30	R_ASNNpp
	30	R_ASPT
	30	R_ATHRDHr
	30	R_CADVtpp
	30	R_DADK
	30	R_DAPtex
	30	R_DGK1
	30	R_FRD2
	30	R_GLYt4pp
	30	R_LYSDC
	30	R_NADH16pp
	30	R_NADH17pp
	30	R_NDPK5
	30	R_NTD6
	30	R_NTD8
	30	R_PDX5PO2
	30	R_PDX5POi
	30	R_PROt4pp
	30	R_PUNP2
	30	R_PUNP4
	30	R_PYNP2r
	30	R_R15BPK
	30	R_R1PK
	30	R_RNDR1
	30	R_RNTR1c2
	30	R_THRA2i
	30	R_THRAi
	30	R_THRD
	30	R_THRt4pp
	30	R_TRDR
	30	R_UPPRT
	30	R_URIK2
R_PUNP2	31	R_ABUTt2pp
	31	R_ACS
	31	R_ADA
	31	R_ADD
	31	R_ADNK1
	31	R_ADPT
	31	R_ALATA_L2
	31	R_DADA
	31	R_FBA
	31	R_FBA3
	31	R_FRD3
	31	R_GLUABUTt7pp
	31	R_GLUt4pp
	31	R_GLYCTO2
	31	R_GLYCTO4
	31	R_PFK
	31	R_PFK_3
	31	R_PROt4pp
	31	R_PUNP1
	31	R_PUNP2
	31	R_PUNP5
	31	R_PUNP6
	31	R_PYAM5PO
	31	R_PYNP2r
	31	R_R15BPK
	31	R_R1PK
	31	R_UPPRT
	31	R_URIK2
R_CYTK1	32	R_ACALD
	32	R_ACS
	32	R_ADA
	32	R_ADD
	32	R_ADNK1
	32	R_ADPT
	32	R_ALATA_L2
	32	R_ASNN
	32	R_ASNNpp
	32	R_ASPT
	32	R_ATHRDHr
	32	R_CMPN
	32	R_CYTK1
	32	R_GSNK
	32	R_GUAPRT
	32	R_ME2
	32	R_NDPK7
	32	R_OAADC
	32	R_PROt4pp
	32	R_PUNP1
	32	R_PUNP3
	32	R_PUNP5
	32	R_PYAM5PO
	32	R_R15BPK
	32	R_R1PK
	32	R_RNDR3
	32	R_RNTR3c2
	32	R_SERD_D
	32	R_THRA2i
	32	R_THRAi
	32	R_THRD
	32	R_THRt4pp
	32	R_TRDR
	32	R_TRPS2
R_FE2tex	33	R_EX_15dap_LPAREN_e_RPAREN_
	33	R_EX_fe2_LPAREN_e_RPAREN_
	33	R_ABUTt2pp
	33	R_ACALD
	33	R_ACt2rpp
	33	R_ACt4pp
	33	R_ADA
	33	R_ADD
	33	R_ADNK1
	33	R_ADPT
	33	R_ALATA_L2
	33	R_ASPT
	33	R_CADVtpp
	33	R_DADK
	33	R_DAPtex
	33	R_FBA
	33	R_FBA3
	33	R_FDH4pp
	33	R_FDH5pp
	33	R_FE2tex
	33	R_FE2tpp
	33	R_FE3Ri
	33	R_FE3abcpp
	33	R_FEROpp
	33	R_FESD1s
	33	R_FESR
	33	R_FRD2
	33	R_FRD3
	33	R_GLCP
	33	R_GLCS1
	33	R_GLGC
	33	R_GLUABUTt7pp
	33	R_GLUt4pp
	33	R_GLYAT
	33	R_GLYCLTt2rpp
	33	R_GLYCLTt4pp
	33	R_LYSDC
	33	R_ME1
	33	R_ME2
	33	R_NADH16pp
	33	R_NADH18pp
	33	R_NDPK8
	33	R_NTD6
	33	R_NTPTP1
	33	R_PFK
	33	R_PFK_3
	33	R_PPK2r
	33	R_PROt4pp
	33	R_PUNP1
	33	R_PUNP2
	33	R_PUNP4
	33	R_PUNP5
	33	R_PYAM5PO
	33	R_R15BPK
	33	R_R1PK
	33	R_SERD_L
	33	R_THRAi
	33	R_THRD
	33	R_TRPS2
R_CSND	34	R_EX_csn_LPAREN_e_RPAREN_
	34	R_EX_fe3_LPAREN_e_RPAREN_
	34	R_ACS
	34	R_ADNK1
	34	R_ADPT
	34	R_ALATA_D2
	34	R_CSND
	34	R_CSNt2pp
	34	R_CSNtex
	34	R_DMPPS
	34	R_FE3tex
	34	R_FEROpp
	34	R_IPDPS
	34	R_PROt4pp
	34	R_PUNP1
	34	R_PYAM5PO
	34	R_THRt4pp
R_ATPS4rpp	35	R_DM_OXAM
	35	R_EX_btn_LPAREN_e_RPAREN_
	35	R_EX_csn_LPAREN_e_RPAREN_
	35	R_EX_urea_LPAREN_e_RPAREN_
	35	R_ABTA
	35	R_ABUTD
	35	R_ABUTt2pp
	35	R_ACALD
	35	R_ACS
	35	R_ADA
	35	R_ADD
	35	R_ADNK1
	35	R_ADPT
	35	R_AGMT
	35	R_ALAt2pp
	35	R_ARGDC
	35	R_ASPT
	35	R_ASPt2_2pp
	35	R_ASPt2_3pp
	35	R_ASPt2pp
	35	R_AST
	35	R_ATHRDHr
	35	R_ATPS4rpp
	35	R_BTNt2ipp
	35	R_BTNtex
	35	R_CBMKr
	35	R_CSND
	35	R_CSNt2pp
	35	R_CSNtex
	35	R_CYTBDpp
	35	R_DADK
	35	R_DGK1
	35	R_FADRx
	35	R_FE3Ri
	35	R_GLUABUTt7pp
	35	R_GLYt4pp
	35	R_GSNK
	35	R_GUAPRT
	35	R_GUAt2pp
	35	R_ME2
	35	R_MN2tpp
	35	R_MNt2pp
	35	R_NAt3_1p5pp
	35	R_NAt3_2pp
	35	R_NAt3pp
	35	R_NDPK5
	35	R_NDPK8
	35	R_NTD6
	35	R_NTD8
	35	R_OXAMTC
	35	R_PROt4pp
	35	R_PRPPS
	35	R_PTRCTA
	35	R_PUNP1
	35	R_PUNP2
	35	R_PUNP3
	35	R_PUNP4
	35	R_PUNP5
	35	R_PYK
	35	R_PYNP2r
	35	R_R15BPK
	35	R_R1PK
	35	R_SADH
	35	R_SERt4pp
	35	R_SGDS
	35	R_SGSAD
	35	R_SOTA
	35	R_SSALy
	35	R_THRA2i
	35	R_THRAi
	35	R_THRD
	35	R_THRt4pp
	35	R_UGLYCH
	35	R_UPPRT
	35	R_URDGLYCD
	35	R_UREAtex
	35	R_UREAtpp
	35	R_URIK2
	35	R_XANt2pp
	35	R_XANtpp
R_PTRCORNt7pp	36	R_EX_fe3_LPAREN_e_RPAREN_
	36	R_ADA
	36	R_ADD
	36	R_ALAt4pp
	36	R_ARGORNt7pp
	36	R_ARGabcpp
	36	R_ASNN
	36	R_ASNNpp
	36	R_ASPT
	36	R_DADK
	36	R_DGK1
	36	R_FE3tex
	36	R_FEROpp
	36	R_FLDR2
	36	R_FRD3
	36	R_GLCP
	36	R_GLCS1
	36	R_GLGC
	36	R_GLYCLTt2rpp
	36	R_GLYCLTt4pp
	36	R_GLYt4pp
	36	R_GSNK
	36	R_GUAPRT
	36	R_NADH16pp
	36	R_NADH18pp
	36	R_NDPK5
	36	R_NDPK8
	36	R_NTD6
	36	R_NTD8
	36	R_PDX5PO2
	36	R_PDX5POi
	36	R_PROt4pp
	36	R_PTRCORNt7pp
	36	R_PTRCt2pp
	36	R_PUNP1
	36	R_PUNP2
	36	R_PUNP3
	36	R_PUNP4
	36	R_PUNP5
	36	R_SERD_L
	36	R_THRt4pp
	36	R_TRPS2
R_MDH	37	R_EX_15dap_LPAREN_e_RPAREN_
	37	R_ABUTt2pp
	37	R_ACS
	37	R_ADD
	37	R_ALAt4pp
	37	R_ASPT
	37	R_CADVtpp
	37	R_DADA
	37	R_DADK
	37	R_DAPtex
	37	R_FRD3
	37	R_GLCptspp
	37	R_GLCt2pp
	37	R_GLUABUTt7pp
	37	R_GLYCLTt2rpp
	37	R_GLYCLTt4pp
	37	R_GLYCTO2
	37	R_GLYCTO4
	37	R_HEX1
	37	R_IDOND
	37	R_IDOND2
	37	R_LYSDC
	37	R_MALS
	37	R_MDH
	37	R_MDH2
	37	R_ME1
	37	R_ME2
	37	R_NADH16pp
	37	R_NADH18pp
	37	R_NDPK7
	37	R_NTD6
	37	R_NTPTP1
	37	R_PPCK
	37	R_PPK2r
	37	R_PUNP4
	37	R_PUNP6
	37	R_PYNP2r
	37	R_R15BPK
	37	R_R1PK
	37	R_RNDR1
	37	R_RNDR3
	37	R_RNTR1c2
	37	R_RNTR3c2
	37	R_TRDR
	37	R_UPPRT
	37	R_URIK2
R_VALTA	38	R_EX_15dap_LPAREN_e_RPAREN_
	38	R_EX_fe3_LPAREN_e_RPAREN_
	38	R_ACALD
	38	R_ACCOAL
	38	R_ACt2rpp
	38	R_ACt4pp
	38	R_ADD
	38	R_ADNK1
	38	R_ADPT
	38	R_ALAt4pp
	38	R_ASNN
	38	R_ASNNpp
	38	R_ASPT
	38	R_ATHRDHr
	38	R_CADVtpp
	38	R_DADA
	38	R_DADK
	38	R_DAPtex
	38	R_FBA
	38	R_FBA3
	38	R_FE3tex
	38	R_FEROpp
	38	R_FRD3
	38	R_GLCP
	38	R_GLCS1
	38	R_GLGC
	38	R_GLYCLTt2rpp
	38	R_GLYCLTt4pp
	38	R_GLYCTO2
	38	R_GLYCTO4
	38	R_GRXR
	38	R_GSNK
	38	R_GTHOr
	38	R_GUAPRT
	38	R_LYSDC
	38	R_NDPK5
	38	R_NDPK7
	38	R_NTD6
	38	R_NTPTP1
	38	R_PFK
	38	R_PFK_3
	38	R_PPCSCT
	38	R_PPK2r
	38	R_PROt4pp
	38	R_PRPPS
	38	R_PUNP1
	38	R_PUNP3
	38	R_PUNP4
	38	R_PUNP6
	38	R_PYNP2r
	38	R_R15BPK
	38	R_R1PK
	38	R_RNDR1
	38	R_RNDR2b
	38	R_RNDR3
	38	R_RNTR1c2
	38	R_RNTR2c2
	38	R_RNTR3c2
	38	R_SERD_D
	38	R_THRA2i
	38	R_THRAi
	38	R_THRD
	38	R_TRDR
	38	R_TRPS2
	38	R_UPPRT
	38	R_URIK2
	38	R_VALTA
R_FE2tpp	39	R_ALAt4pp
	39	R_ASNN
	39	R_ASNNpp
	39	R_ASPT
	39	R_DMPPS
	39	R_FDH4pp
	39	R_FDH5pp
	39	R_FE2t2pp
	39	R_FE2tpp
	39	R_FLDR2
	39	R_FRD2
	39	R_GLYCTO2
	39	R_GLYCTO3
	39	R_GRXR
	39	R_GSNK
	39	R_GTHOr
	39	R_GUAPRT
	39	R_IPDPS
	39	R_NDPK5
	39	R_PROt4pp
	39	R_PUNP3
	39	R_RNDR1
	39	R_RNDR2b
	39	R_RNTR1c2
	39	R_RNTR2c2
	39	R_SERD_L
	39	R_THRt4pp
	39	R_TRDR
	39	R_TRPS2
R_THRD	40	R_ACALD
	40	R_ADNK1
	40	R_ADPT
	40	R_ALAt4pp
	40	R_ASPT
	40	R_FDH4pp
	40	R_FDH5pp
	40	R_FLDR2
	40	R_FRD2
	40	R_GLCP
	40	R_GLCS1
	40	R_GLGC
	40	R_GLYAT
	40	R_GLYCLTt2rpp
	40	R_GLYCLTt4pp
	40	R_NDPK5
	40	R_PROt4pp
	40	R_PUNP1
	40	R_PYNP2r
	40	R_RNDR2
	40	R_RNTR2c2
	40	R_SERD_D
	40	R_SERt4pp
	40	R_THRAi
	40	R_THRD
	40	R_TRDR
	40	R_TRPS2
	40	R_UPPRT
	40	R_URIK2
R_PGM	41	R_ACS
	41	R_ACt2rpp
	41	R_ACt4pp
	41	R_ADA
	41	R_ADD
	41	R_ADNK1
	41	R_ADPT
	41	R_ALATA_D2
	41	R_ASPT
	41	R_FADRx
	41	R_FADRx2
	41	R_FBA
	41	R_FBA3
	41	R_FDH4pp
	41	R_FDH5pp
	41	R_FLDR2
	41	R_FRD2
	41	R_GLYCK2
	41	R_GLYt4pp
	41	R_GSNK
	41	R_GUAPRT
	41	R_NDPK7
	41	R_PDX5PO2
	41	R_PDX5POi
	41	R_PFK
	41	R_PFK_3
	41	R_PGM
	41	R_PROt4pp
	41	R_PRPPS
	41	R_PUNP1
	41	R_PUNP3
	41	R_PUNP5
	41	R_PYAM5PO
	41	R_PYNP2r
	41	R_R15BPK
	41	R_R1PK
	41	R_RNDR1
	41	R_RNDR3
	41	R_RNTR1c2
	41	R_RNTR3c2
	41	R_SERD_D
	41	R_TRDR
	41	R_TRPS2
	41	R_UPPRT
	41	R_URIK2
R_PGK	42	R_EX_15dap_LPAREN_e_RPAREN_
	42	R_ABUTt2pp
	42	R_ACCOAL
	42	R_ACS
	42	R_ACt2rpp
	42	R_ACt4pp
	42	R_ADNK1
	42	R_ADPT
	42	R_ALAt2pp
	42	R_ALAt4pp
	42	R_ASNN
	42	R_ASNNpp
	42	R_ASPT
	42	R_ASPt2pp
	42	R_CADVtpp
	42	R_DADK
	42	R_DAPtex
	42	R_DGK1
	42	R_FE3abcpp
	42	R_FEROpp
	42	R_FESD1s
	42	R_FESR
	42	R_FLDR2
	42	R_FRD2
	42	R_GAPD
	42	R_GLCt2pp
	42	R_GLUABUTt7pp
	42	R_GLYCK
	42	R_GLYCK2
	42	R_GLYCLTt2rpp
	42	R_GLYCLTt4pp
	42	R_GLYCTO2
	42	R_GLYCTO3
	42	R_GLYt4pp
	42	R_GSNK
	42	R_GUAPRT
	42	R_HEX1
	42	R_LYSDC
	42	R_NAt3_1p5pp
	42	R_NAt3_2pp
	42	R_NAt3pp
	42	R_NDPK5
	42	R_NDPK8
	42	R_NTD6
	42	R_NTD8
	42	R_OPHHX
	42	R_OPHHX3
	42	R_PGK
	42	R_PGM
	42	R_PPCK
	42	R_PPCSCT
	42	R_PRPPS
	42	R_PUNP1
	42	R_PUNP2
	42	R_PUNP3
	42	R_PUNP4
	42	R_PYNP2r
	42	R_R15BPK
	42	R_R1PK
	42	R_RNDR2
	42	R_RNTR2c2
	42	R_SERD_L
	42	R_THRt4pp
	42	R_TRDR
	42	R_TRPS2
	42	R_UPPRT
	42	R_URIK2
R_PGI	43	R_EX_15dap_LPAREN_e_RPAREN_
	43	R_EX_fe3_LPAREN_e_RPAREN_
	43	R_ACS
	43	R_ADD
	43	R_ALATA_D2
	43	R_ASNN
	43	R_ASNNpp
	43	R_ASPT
	43	R_CADVtpp
	43	R_DADA
	43	R_DADK
	43	R_DAPtex
	43	R_DGK1
	43	R_DHAPT
	43	R_F6PA
	43	R_FBA
	43	R_FDH4pp
	43	R_FDH5pp
	43	R_FE3tex
	43	R_FEROpp
	43	R_FLDR2
	43	R_FRD2
	43	R_FRD3
	43	R_GLCptspp
	43	R_GLCt2pp
	43	R_GLYCK
	43	R_GLYCK2
	43	R_GLYCLTt2rpp
	43	R_GLYCLTt4pp
	43	R_GLYCTO2
	43	R_GLYCTO3
	43	R_GRXR
	43	R_GTHOr
	43	R_HEX7
	43	R_LYSDC
	43	R_ME2
	43	R_NADH16pp
	43	R_NADH18pp
	43	R_NAt3pp
	43	R_NDPK5
	43	R_NDPK8
	43	R_NTD6
	43	R_NTD8
	43	R_OAADC
	43	R_PFK
	43	R_PGI
	43	R_PPCK
	43	R_PPM
	43	R_PUNP4
	43	R_PUNP6
	43	R_PYAM5PO
	43	R_PYK
	43	R_R15BPK
	43	R_R1PK
	43	R_RNDR2b
	43	R_RNTR2c2
	43	R_XYLI2
R_P5CD	44	R_EX_15dap_LPAREN_e_RPAREN_
	44	R_EX_fe3_LPAREN_e_RPAREN_
	44	R_ACS
	44	R_ADNK1
	44	R_ADPT
	44	R_ALATA_D2
	44	R_ASPT
	44	R_CADVtpp
	44	R_DADK
	44	R_DAPtex
	44	R_DGK1
	44	R_DMPPS
	44	R_FADRx
	44	R_FADRx2
	44	R_FDH4pp
	44	R_FDH5pp
	44	R_FE3tex
	44	R_FEROpp
	44	R_FLDR2
	44	R_FRD2
	44	R_GLYCLTt2rpp
	44	R_GLYCLTt4pp
	44	R_GLYCTO2
	44	R_GLYCTO3
	44	R_GSNK
	44	R_GUAPRT
	44	R_IPDPS
	44	R_LYSDC
	44	R_NADH16pp
	44	R_NADH17pp
	44	R_NAt3pp
	44	R_NDPK5
	44	R_NTD6
	44	R_NTD8
	44	R_P5CD
	44	R_PROD2
	44	R_PROt4pp
	44	R_PUNP1
	44	R_PUNP2
	44	R_PUNP3
	44	R_PUNP4
	44	R_PYAM5PO
	44	R_PYNP2r
	44	R_RNDR1
	44	R_RNTR1c2
	44	R_SERt4pp
	44	R_TRDR
	44	R_UPPRT
	44	R_URIK2
R_UGLYCH	45	R_DM_OXAM
	45	R_ALAt4pp
	45	R_ASNN
	45	R_ASNNpp
	45	R_CBMKr
	45	R_FBA
	45	R_FBA3
	45	R_GLYCLTt2rpp
	45	R_GLYCLTt4pp
	45	R_GRXR
	45	R_GTHOr
	45	R_NDPK5
	45	R_OXAMTC
	45	R_PFK
	45	R_PFK_3
	45	R_RNDR2b
	45	R_RNTR2c2
	45	R_SERD_D
	45	R_THRt4pp
	45	R_TRPS2
	45	R_UGLYCH
	45	R_URDGLYCD
R_SGSAD	46	R_EX_fe3_LPAREN_e_RPAREN_
	46	R_EX_urea_LPAREN_e_RPAREN_
	46	R_ABTA
	46	R_ABUTD
	46	R_AGMT
	46	R_ALATA_D2
	46	R_ALAt2pp
	46	R_ALAt4pp
	46	R_ARGDC
	46	R_ASNN
	46	R_ASNNpp
	46	R_AST
	46	R_DADK
	46	R_DURIK1
	46	R_DURIPP
	46	R_DUTPDP
	46	R_FBA
	46	R_FBA3
	46	R_FE3tex
	46	R_FEROpp
	46	R_GLYCK
	46	R_GLYCK2
	46	R_GLYCLTt2rpp
	46	R_GLYCLTt4pp
	46	R_GRXR
	46	R_GSNK
	46	R_GTHOr
	46	R_GUAPRT
	46	R_NDPK5
	46	R_NDPK8
	46	R_NTD6
	46	R_PFK
	46	R_PFK_3
	46	R_PTRCTA
	46	R_PUNP2
	46	R_PUNP3
	46	R_PYAM5PO
	46	R_RNDR2b
	46	R_RNTR2c2
	46	R_RNTR4c2
	46	R_SADH
	46	R_SERD_D
	46	R_SGDS
	46	R_SGSAD
	46	R_SOTA
	46	R_SSALx
	46	R_TRPS2
	46	R_UREAtex
	46	R_UREAtpp
R_GLYAT	47	R_ACALD
	47	R_ACCOAL
	47	R_ADNK1
	47	R_ADPT
	47	R_ALATA_D2
	47	R_ALAt4pp
	47	R_ASPT
	47	R_FBA
	47	R_FBA3
	47	R_FLDR2
	47	R_GLCP
	47	R_GLCS1
	47	R_GLGC
	47	R_GLYAT
	47	R_GLYCK
	47	R_GLYCK2
	47	R_GLYCLTt2rpp
	47	R_GLYCLTt4pp
	47	R_ME2
	47	R_NDPK5
	47	R_NDPK7
	47	R_PFK
	47	R_PFK_3
	47	R_PPAKr
	47	R_PPCSCT
	47	R_PROt4pp
	47	R_PTA2
	47	R_PUNP1
	47	R_PYAM5PO
	47	R_PYK
	47	R_PYNP2r
	47	R_R15BPK
	47	R_R1PK
	47	R_RNDR2
	47	R_RNDR3
	47	R_RNTR2c2
	47	R_RNTR3c2
	47	R_THRAi
	47	R_THRD
	47	R_THRt4pp
	47	R_TRDR
	47	R_UPPRT
	47	R_URIK2
R_AST	48	R_EX_15dap_LPAREN_e_RPAREN_
	48	R_EX_fe3_LPAREN_e_RPAREN_
	48	R_EX_urea_LPAREN_e_RPAREN_
	48	R_ABTA
	48	R_ABUTD
	48	R_AGMT
	48	R_ALAt4pp
	48	R_ARGDC
	48	R_ASNN
	48	R_ASNNpp
	48	R_ASPT
	48	R_AST
	48	R_CADVtpp
	48	R_DADK
	48	R_DAPtex
	48	R_DURIK1
	48	R_DURIPP
	48	R_DUTPDP
	48	R_FADRx
	48	R_FADRx2
	48	R_FBA
	48	R_FBA3
	48	R_FE3tex
	48	R_FEROpp
	48	R_FLDR2
	48	R_GLYCK
	48	R_GLYCK2
	48	R_GRXR
	48	R_GTHOr
	48	R_LYSDC
	48	R_NDPK5
	48	R_NDPK8
	48	R_NTD6
	48	R_PDX5PO2
	48	R_PDX5POi
	48	R_PFK
	48	R_PFK_3
	48	R_PROt4pp
	48	R_PTRCTA
	48	R_PUNP2
	48	R_RNDR2b
	48	R_RNTR2c2
	48	R_RNTR4c2
	48	R_SADH
	48	R_SERD_D
	48	R_SGDS
	48	R_SGSAD
	48	R_SOTA
	48	R_SSALy
	48	R_TRPS2
	48	R_UREAtex
	48	R_UREAtpp
R_LEUt2rpp	49	R_ACALD
	49	R_ACS
	49	R_ADD
	49	R_ADNK1
	49	R_ADPT
	49	R_ASNN
	49	R_ASNNpp
	49	R_ASPT
	49	R_ATHRDHr
	49	R_DADA
	49	R_DADK
	49	R_DGK1
	49	R_FRD3
	49	R_GLYCLTt2rpp
	49	R_GLYCLTt4pp
	49	R_GLYCTO2
	49	R_GLYCTO4
	49	R_GSNK
	49	R_GUAPRT
	49	R_LEUabcpp
	49	R_LEUt2rpp
	49	R_NDPK5
	49	R_NDPK8
	49	R_NTD6
	49	R_NTD8
	49	R_PRPPS
	49	R_PUNP1
	49	R_PUNP3
	49	R_PUNP4
	49	R_PUNP6
	49	R_PYNP2r
	49	R_R15BPK
	49	R_R1PK
	49	R_SERD_D
	49	R_THRA2i
	49	R_THRAi
	49	R_THRD
	49	R_THRt4pp
	49	R_TRPS2
	49	R_UPPRT
	49	R_URIK2
R_URAt2rpp	50	R_EX_fe3_LPAREN_e_RPAREN_
	50	R_EX_ura_LPAREN_e_RPAREN_
	50	R_ACALD
	50	R_ACt2rpp
	50	R_ACt4pp
	50	R_ADA
	50	R_ADD
[truncated: 4,419 more rows]

## Sheet: Gene_modules
Switch	Genes w repetitions	Unique genes	Num reacs
R_RPE	75	59	46
R_HACD2	142	74	98
R_ECOAH3	142	67	93
R_FACOAE120	17	13	12
R_GUAtex	72	57	52
R_CTECOAI7	48	40	40
R_FACOAE161	73	53	55
R_TRPt2rpp	92	68	62
R_ADEtex	92	60	52
R_METabcpp	67	46	46
R_I2FE2ST	63	47	39
R_I2FE2SS	65	48	51
R_GLNtex	60	41	43
R_CYStex	58	45	42
R_IPDDI	43	41	32
R_RNTR2c2	38	28	20
R_TRPtex	63	43	44
R_PIt2rpp	45	41	33
R_O2tex	139	96	98
R_POR5	98	64	62
R_ACOAD4f	138	60	100
R_G3PAT161	81	59	55
R_TKT2	60	44	44
R_DMPPS	2	1	2
R_NMNAT	82	63	54
R_ACACT3r	154	75	99
R_PYDXNK	68	56	49
R_MN2tpp	2	2	2
R_I2FE2SS2	60	51	42
R_AACPS7	50	42	28
R_ACOAD2f	141	71	94
R_PYDXNtex	67	50	45
R_PPPGO3	20	18	17
R_ACACT1r	121	59	83
R_FACOAE160	64	52	46
R_ILEtex	97	75	66
R_PHEt2rpp	76	56	43
R_NI2tpp	39	37	22
R_LYStex	75	55	54
R_G3PAT160	66	54	47
R_PROtex	63	49	47
R_ADEt2rpp	67	58	49
R_GLNabcpp	47	44	31
R_Kt2pp	74	54	46
R_CPPPGO	61	52	41
R_AACPS4	85	62	59
R_AACPS3	14	12	11
R_TYRt2rpp	94	69	52
R_ECOAH4	143	62	91
R_ECOAH1	116	59	76
R_TMK	79	60	57
R_ARGtex	70	51	48
R_ECOAH2	143	76	97
R_HACD1	162	91	102
R_PPKr	56	48	42
R_I4FE4ST	59	56	42
R_LEUtex	78	64	55
R_I4FE4SR	68	61	49
R_METtex	103	73	62
R_NMNtex	48	40	36
R_HIStex	93	65	57
R_DURIK1	18	15	11
R_THMtex	73	58	57
R_ZN2tpp	61	54	43
R_RNTR3c2	66	49	38
R_TYRtex	107	75	63
R_ACACT2r	126	65	87
R_PHEtex	54	49	34
R_HACD4	116	48	85
R_BTNtex	68	51	57
R_ACOAD3f	110	49	75
R_O2tpp	153	97	97
R_ACACT4r	140	66	100
R_THRtex	83	60	53
R_ACOAD1f	119	61	83
R_THMabcpp	77	61	57
R_VALtex	48	42	35
R_HACD3	142	75	89
R_NMNPtpp	39	33	30
